# Supplementary material for: Crystal structures of three hydrogen-bonded 1:2 compounds of chloranilic acid with 2-pyridone, 3-hy­droxy­pyridine and 4-hyroxypyridine
Source: Acta Crystallogr E Crystallogr Commun. 2017 Sep 29;73(Pt 10):1546–50. doi: 10.1107/S2056989017013536 (PMC5730315; doi:10.1107/S2056989017013536)
Supplement: Supplementary file 1 [file e-73-01546-sup1.cif]

##############################################################################
#                                                                            #
# This CIF contains the data in a paper accepted for publication in          #
# Acta Crystallographica Section E. It conforms to the requirements of       #
# Notes for Authors for Acta Crystallographica Section E, and has been       #
# peer reviewed under the auspices of the IUCr Commission on Journals.       #
#                                                                            #
# Full details of the Crystallographic Information File format               #
# are given in the paper "The Crystallographic Information File (CIF):       #
# a New Standard Archive File for Crystallography" by S. R. Hall, F. H.      #
# Allen and I. D. Brown [Acta Cryst. (1991), A47, 655-685].                  #
#                                                                            #
# The current version of the core CIF dictionary is obtainable from          #
# ftp://ftp.iucr.org/pub/cif_core.dic.                                       #
#                                                                            #
# Software is freely available for graphical display of the structure(s)     #
# in this CIF. For information consult the CIF software page                 #
# http://www.iucr.org/resources/cif/software.                                #
#                                                                            #
# This file may be used for bona fide research purposes within the           #
# scientific community so long as proper attribution is given to the journal # 
# article from which it was obtained.                                        #
#                                                                            #
##############################################################################
data_I
_audit_creation_method     'SHELXL-2016/6'
_chemical_name_systematic
     'Bis[pyridin-2(1<i>H</i>)-one] 2,5-dichloro-3,6-dihydroxy-1,4-bebzoquinone'
_chemical_name_common     'bis(2-pyridone) chloranilic acid'
_chemical_formula_moiety     '2(C5 H5 N O) , C6 H2 Cl2 O4'
_chemical_formula_sum     'C16 H12 Cl2 N2 O6'
_chemical_formula_iupac     '2C5 H5 N O , C6 H2 Cl2 O4'
_chemical_formula_weight     399.19
_chemical_melting_point     ?
_shelx_space_group_comment
;
The symmetry employed for this shelxl refinement is uniquely defined
by the following loop, which should always be used as a source of
symmetry information in preference to the above space-group names.
They are only intended as comments.
;
_space_group_crystal_system     monoclinic
_space_group_name_H-M_alt     'P 2/c'
_space_group_name_Hall     '-P 2yc'
loop_
    _space_group_symop_operation_xyz
    'x, y, z'
    '-x, y, -z+1/2'
    '-x, -y, -z'
    'x, -y, z-1/2'
_cell_length_a     11.9402(7)
_cell_length_b     3.7005(2)
_cell_length_c     21.7919(13)
_cell_angle_alpha     90.0000
_cell_angle_beta     121.278(2)
_cell_angle_gamma     90.0000
_cell_volume     822.92(9)
_cell_formula_units_Z     2
_cell_measurement_reflns_used     20111
_cell_measurement_theta_min     3.29
_cell_measurement_theta_max     30.07
_cell_measurement_temperature     120.0(10)
_exptl_crystal_description     block
_exptl_crystal_colour     brown
_exptl_crystal_size_max     0.390
_exptl_crystal_size_mid     0.360
_exptl_crystal_size_min     0.210
_exptl_crystal_density_diffrn     1.611
_exptl_crystal_density_meas     ?
_exptl_crystal_density_method     'not measured'
_exptl_crystal_F_000     408.00
_exptl_absorpt_coefficient_mu     0.432
_exptl_absorpt_correction_type     multi-scan
_exptl_absorpt_process_details
;
(ABSCOR; Higashi, 1995)
;
_exptl_absorpt_correction_T_min     0.804
_exptl_absorpt_correction_T_max     0.913
_diffrn_ambient_temperature     120(2)
_diffrn_radiation_type     'Mo K\a'
_diffrn_radiation_wavelength     0.71075
_diffrn_measurement_device_type     'Rigaku R-AXIS RAPIDII'
_diffrn_measurement_method     \w
_diffrn_detector_area_resol_mean     10.000
_diffrn_reflns_number     22767
_diffrn_reflns_av_R_equivalents     0.0129
_diffrn_reflns_theta_min     3.415
_diffrn_reflns_theta_max     29.998
_diffrn_reflns_theta_full     25.242
_diffrn_measured_fraction_theta_max     0.999
_diffrn_measured_fraction_theta_full     0.998
_diffrn_reflns_limit_h_min     -16
_diffrn_reflns_limit_h_max     16
_diffrn_reflns_limit_k_min     -4
_diffrn_reflns_limit_k_max     5
_diffrn_reflns_limit_l_min     -30
_diffrn_reflns_limit_l_max     30
_diffrn_standards_number     0
_diffrn_standards_interval_count     .
_diffrn_standards_decay_%     ?
_reflns_number_total     2401
_reflns_number_gt     2316
_reflns_threshold_expression     I>2\s(I)
_refine_ls_structure_factor_coef     Fsqd
_refine_ls_matrix_type     full
_refine_ls_R_factor_all     0.0278
_refine_ls_R_factor_gt     0.0271
_refine_ls_wR_factor_gt     0.0757
_refine_ls_wR_factor_ref     0.0763
_refine_ls_goodness_of_fit_ref     1.056
_refine_ls_restrained_S_all     1.056
_refine_ls_number_reflns     2401
_refine_ls_number_parameters     124
_refine_ls_number_restraints     0
_refine_ls_hydrogen_treatment     mixed
_refine_ls_weighting_scheme     calc
_refine_ls_weighting_details
            'w = 1/[\s^2^(Fo^2^)+(0.0443P)^2^+0.3557P] where P=(Fo^2^+2Fc^2^)/3'
_atom_sites_solution_hydrogens     mixed
_atom_sites_solution_primary     direct
_atom_sites_solution_secondary     difmap
_refine_ls_shift/su_max     0.001
_refine_ls_shift/su_mean     0.000
_refine_diff_density_max     0.489
_refine_diff_density_min     -0.244
_refine_ls_extinction_method     none
_refine_ls_extinction_coef     .
loop_
    _atom_type_symbol
    _atom_type_description
    _atom_type_scat_dispersion_real
    _atom_type_scat_dispersion_imag
    _atom_type_scat_source
    'C' 'C' 0.0033 0.0016
                         'International Tables Vol C Tables 4.2.6.8 and 6.1.1.4'
    'H' 'H' 0.0000 0.0000
                         'International Tables Vol C Tables 4.2.6.8 and 6.1.1.4'
    'O' 'O' 0.0106 0.0060
                         'International Tables Vol C Tables 4.2.6.8 and 6.1.1.4'
    'N' 'N' 0.0061 0.0033
                         'International Tables Vol C Tables 4.2.6.8 and 6.1.1.4'
    'Cl' 'Cl' 0.1484 0.1585
                         'International Tables Vol C Tables 4.2.6.8 and 6.1.1.4'
_computing_data_collection
;
RAPID-AUTO (Rigaku, 2006)
;
_computing_cell_refinement
;
RAPID-AUTO (Rigaku, 2006)
;
_computing_data_reduction
;
RAPID-AUTO (Rigaku, 2006)
;
_computing_structure_solution
;
SHELXS97 (Sheldrick, 2008)
;
_computing_structure_refinement
;
SHELXL2016 (Sheldrick, 2015)
;
_computing_molecular_graphics
;
<i>ORTEP-3 for Windows</i> (Farrugia, 2012)
;
_computing_publication_material
;
CrystalStructure (Rigaku, 2010), PLATON (Spek, 2009)
;
loop_
    _atom_site_type_symbol
    _atom_site_label
    _atom_site_fract_x
    _atom_site_fract_y
    _atom_site_fract_z
    _atom_site_U_iso_or_equiv
    _atom_site_adp_type
    _atom_site_calc_flag
    _atom_site_occupancy
    _atom_site_disorder_assembly
    _atom_site_disorder_group
    Cl Cl1 0.60869(2) 0.78653(6) 0.40403(2) 0.01704(8) Uani d 1 . .
    O O1 0.33921(7) 0.8229(2) 0.37552(4) 0.02149(16) Uani d 1 . .
    O O2 0.75999(6) 0.4050(2) 0.54453(4) 0.01794(15) Uani d 1 . .
    H H2 0.8039(15) 0.289(4) 0.5870(8) 0.027 Uiso d 1 . .
    O O3 0.92219(7) 0.1199(2) 0.66164(4) 0.02094(16) Uani d 1 . .
    N N1 1.13199(8) -0.0736(2) 0.72858(4) 0.01604(16) Uani d 1 . .
    H H1 1.1281(13) -0.016(4) 0.7672(8) 0.024 Uiso d 1 . .
    C C1 0.41591(9) 0.6765(2) 0.43248(5) 0.01361(17) Uani d 1 . .
    C C2 0.55361(8) 0.6274(3) 0.45806(5) 0.01311(16) Uani d 1 . .
    C C3 0.63639(8) 0.4587(2) 0.52136(5) 0.01342(17) Uani d 1 . .
    C C4 1.02174(9) -0.0153(3) 0.66317(5) 0.01563(17) Uani d 1 . .
    C C5 1.02800(9) -0.1116(3) 0.60168(5) 0.01779(18) Uani d 1 . .
    H H5 0.953363 -0.080221 0.554948 0.021 Uiso calc 1 . .
    C C6 1.14171(10) -0.2497(3) 0.60990(5) 0.01837(19) Uani d 1 . .
    H H6 1.145376 -0.312374 0.568705 0.022 Uiso calc 1 . .
    C C7 1.25330(10) -0.2995(3) 0.67902(5) 0.01870(19) Uani d 1 . .
    H H7 1.332337 -0.392760 0.684778 0.022 Uiso calc 1 . .
    C C8 1.24515(9) -0.2109(3) 0.73732(5) 0.01775(18) Uani d 1 . .
    H H8 1.318846 -0.245048 0.784277 0.021 Uiso calc 1 . .
loop_
    _atom_site_aniso_label
    _atom_site_aniso_U_11
    _atom_site_aniso_U_22
    _atom_site_aniso_U_33
    _atom_site_aniso_U_12
    _atom_site_aniso_U_13
    _atom_site_aniso_U_23
    Cl1 0.02123(12) 0.01778(12) 0.01883(12) 0.00121(8) 0.01512(10) 0.00259(7)
    O1 0.0172(3) 0.0304(4) 0.0166(3) 0.0046(3) 0.0086(3) 0.0080(3)
    O2 0.0124(3) 0.0244(4) 0.0172(3) 0.0022(3) 0.0079(2) 0.0040(3)
    O3 0.0149(3) 0.0307(4) 0.0184(3) 0.0048(3) 0.0095(3) 0.0034(3)
    N1 0.0158(3) 0.0189(4) 0.0145(3) 0.0021(3) 0.0086(3) 0.0000(3)
    C1 0.0150(4) 0.0138(4) 0.0134(4) 0.0000(3) 0.0083(3) -0.0005(3)
    C2 0.0150(4) 0.0139(4) 0.0139(4) 0.0000(3) 0.0098(3) 0.0002(3)
    C3 0.0139(4) 0.0137(4) 0.0143(4) -0.0005(3) 0.0084(3) -0.0010(3)
    C4 0.0142(4) 0.0170(4) 0.0162(4) -0.0005(3) 0.0083(3) 0.0012(3)
    C5 0.0178(4) 0.0207(4) 0.0146(4) -0.0011(3) 0.0082(3) 0.0004(3)
    C6 0.0221(4) 0.0189(4) 0.0179(4) -0.0015(3) 0.0131(4) -0.0018(3)
    C7 0.0184(4) 0.0190(4) 0.0211(4) 0.0023(3) 0.0119(4) -0.0009(3)
    C8 0.0157(4) 0.0191(4) 0.0174(4) 0.0033(3) 0.0078(3) 0.0002(3)
_geom_special_details
;
 All esds (except the esd in the dihedral angle between two l.s. planes)
 are estimated using the full covariance matrix.  The cell esds are taken
 into account individually in the estimation of esds in distances, angles
 and torsion angles; correlations between esds in cell parameters are only
 used when they are defined by crystal symmetry.  An approximate (isotropic)
 treatment of cell esds is used for estimating esds involving l.s. planes.
;
loop_
    _geom_bond_atom_site_label_1
    _geom_bond_atom_site_label_2
    _geom_bond_site_symmetry_2
    _geom_bond_distance
    _geom_bond_publ_flag
    Cl1 C2 . 1.7233(9) ?
    O1 C1 . 1.2217(11) ?
    O2 C3 . 1.3033(10) ?
    O2 H2 . 0.901(16) ?
    O3 C4 . 1.2739(11) ?
    N1 C8 . 1.3611(12) ?
    N1 C4 . 1.3648(11) ?
    N1 H1 . 0.892(15) ?
    C1 C2 . 1.4475(12) ?
    C1 C3 3_666 1.5182(12) ?
    C2 C3 . 1.3614(12) ?
    C4 C5 . 1.4256(13) ?
    C5 C6 . 1.3726(14) ?
    C5 H5 . 0.9500 ?
    C6 C7 . 1.4120(14) ?
    C6 H6 . 0.9500 ?
    C7 C8 . 1.3636(14) ?
    C7 H7 . 0.9500 ?
    C8 H8 . 0.9500 ?
loop_
    _geom_angle_atom_site_label_1
    _geom_angle_atom_site_label_2
    _geom_angle_atom_site_label_3
    _geom_angle_site_symmetry_1
    _geom_angle_site_symmetry_3
    _geom_angle
    _geom_angle_publ_flag
    C3 O2 H2 . . 114.1(10) ?
    C8 N1 C4 . . 123.66(8) ?
    C8 N1 H1 . . 119.5(9) ?
    C4 N1 H1 . . 116.9(9) ?
    O1 C1 C2 . . 123.32(8) ?
    O1 C1 C3 . 3_666 118.05(8) ?
    C2 C1 C3 . 3_666 118.63(7) ?
    C3 C2 C1 . . 121.99(8) ?
    C3 C2 Cl1 . . 121.00(7) ?
    C1 C2 Cl1 . . 117.01(7) ?
    O2 C3 C2 . . 122.88(8) ?
    O2 C3 C1 . 3_666 117.75(8) ?
    C2 C3 C1 . 3_666 119.37(8) ?
    O3 C4 N1 . . 118.06(8) ?
    O3 C4 C5 . . 125.24(8) ?
    N1 C4 C5 . . 116.69(8) ?
    C6 C5 C4 . . 120.10(9) ?
    C6 C5 H5 . . 120.0 ?
    C4 C5 H5 . . 120.0 ?
    C5 C6 C7 . . 120.62(9) ?
    C5 C6 H6 . . 119.7 ?
    C7 C6 H6 . . 119.7 ?
    C8 C7 C6 . . 118.57(9) ?
    C8 C7 H7 . . 120.7 ?
    C6 C7 H7 . . 120.7 ?
    N1 C8 C7 . . 120.35(9) ?
    N1 C8 H8 . . 119.8 ?
    C7 C8 H8 . . 119.8 ?
loop_
    _geom_torsion_atom_site_label_1
    _geom_torsion_atom_site_label_2
    _geom_torsion_atom_site_label_3
    _geom_torsion_atom_site_label_4
    _geom_torsion_site_symmetry_1
    _geom_torsion_site_symmetry_2
    _geom_torsion_site_symmetry_3
    _geom_torsion_site_symmetry_4
    _geom_torsion
    _geom_torsion_publ_flag
    O1 C1 C2 C3 . . . . -179.08(9) ?
    C3 C1 C2 C3 3_666 . . . 1.18(15) ?
    O1 C1 C2 Cl1 . . . . -0.05(13) ?
    C3 C1 C2 Cl1 3_666 . . . -179.79(6) ?
    C1 C2 C3 O2 . . . . 178.46(9) ?
    Cl1 C2 C3 O2 . . . . -0.53(14) ?
    C1 C2 C3 C1 . . . 3_666 -1.19(15) ?
    Cl1 C2 C3 C1 . . . 3_666 179.82(7) ?
    C8 N1 C4 O3 . . . . -178.90(9) ?
    C8 N1 C4 C5 . . . . 1.04(15) ?
    O3 C4 C5 C6 . . . . 178.84(10) ?
    N1 C4 C5 C6 . . . . -1.09(15) ?
    C4 C5 C6 C7 . . . . 0.28(16) ?
    C5 C6 C7 C8 . . . . 0.64(16) ?
    C4 N1 C8 C7 . . . . -0.13(16) ?
    C6 C7 C8 N1 . . . . -0.73(15) ?
loop_
    _geom_hbond_atom_site_label_D
    _geom_hbond_atom_site_label_H
    _geom_hbond_atom_site_label_A
    _geom_hbond_site_symmetry_A
    _geom_hbond_distance_DH
    _geom_hbond_distance_HA
    _geom_hbond_distance_DA
    _geom_hbond_angle_DHA
    _geom_hbond_publ_flag
    O2 H2 O3 . 0.901(15) 1.627(16) 2.4989(11) 161.9(19) y
    N1 H1 O3 2_756 0.893(16) 1.996(17) 2.8743(12) 167.6(16) y
    C7 H7 Cl1 3_756 0.95 2.79 3.5122(13) 134 y
_shelx_hkl_file
;
   0   0  -3   37.51    3.72
   0   0  -3   80.69    5.80
   0   0   3   30.37    3.27
   0   0   3   28.74    3.41
  -2   0   2 8020.32   81.05
   2   0  -2 8078.62   78.53
   2   0  -2 7824.40   77.13
   2   0  -2 8069.59   78.18
  -2   0   2 8149.49   77.22
  -2   0   2 8067.65   76.24
  -2   0   1   42.14    4.27
  -2   0   1   49.08    6.79
   2   0  -1  105.88    8.06
   2   0  -1  104.85    4.59
  -2   0   1   53.69    4.13
   2   0  -3   99.37    6.23
   2   0  -3   62.63    5.66
   2   0  -3   83.37    5.31
  -2   0   3   96.05    8.42
  -2   0   3   92.75    6.10
  -1   0  -2 175314.   2434.
  -1   0  -2 191001.   2647.
   1   0   2 195902.   2720.
   1   0   2 174905.   2437.
   1   0   2 194562.   2676.
  -1   0  -2 196258.   2701.
  -1   0   434194.01  367.46
  -1   0   434689.30  374.24
   1   0  -434059.99  368.02
   1   0  -434613.89  373.04
   1   0  -434244.65  367.84
  -1   0   434239.67  370.07
   2   0   0  137.92    5.88
  -2   0   0  128.42    6.08
  -2   0   0  145.39    5.35
  -2   0   0  136.51    9.68
   2   0   0  136.06   10.11
  -2   0   483074.93 1009.29
   2   0  -480208.57  985.25
   2   0  -482800.39 1007.20
   2   0  -483343.25 1013.44
  -2   0   482321.74  999.99
  -2   0   479564.15  976.24
   0   0  -477872.67  954.93
   0   0   481893.78 1001.14
   0   0   478181.15  960.02
   0   0  -481910.02 1002.37
   1   0   3    1.64    6.75
   1   0   3   -1.02    6.47
  -1   0  -3    0.15    4.60
  -1   0  -3   -2.65    7.99
  -1   0  -3    6.12    2.85
  -2   0  -1    8.02    9.22
  -2   0  -1   42.15    9.13
  -2   0  -1    9.10    6.91
   2   0   1   12.43    9.30
   2   0   1   19.21    8.26
   2   0   1    6.98    3.84
   1   0  -5   78.18    5.00
   1   0  -5   76.83    7.83
   1   0  -5   90.60    8.22
  -1   0   5  110.28    7.87
  -1   0   5   67.10    7.79
   2   0  -5  114.30    4.60
   2   0  -5  110.77    7.44
   2   0  -5  120.89    4.76
  -2   0   5  107.38    6.26
  -2   0   5  106.62    7.56
   2   0  -5  118.41   10.88
  -2   0   5  116.18    4.71
  -2   0   5   94.30    7.31
   3   0  -3   13.89    9.91
   3   0  -3    9.40    4.46
  -3   0   3   14.51    6.03
   3   0  -3    8.77    6.95
  -3   0   3   12.68    4.48
  -3   0   3   13.79    7.52
   3   0  -259246.58  700.85
   3   0  -258271.21  693.73
  -3   0   258497.77  696.55
   3   0  -259368.32  710.64
  -3   0   259100.64  702.22
  -3   0   259525.21  703.87
   3   0  -412187.39  126.79
   3   0  -411790.93  123.80
  -3   0   411922.14  130.50
   3   0  -412168.70  121.91
  -3   0   411827.47  122.63
  -3   0   412080.88  121.55
  -2   0  -216385.93  167.17
  -2   0  -215700.72  166.03
   2   0   216040.52  176.37
  -2   0  -216022.45  169.85
   2   0   216273.03  165.96
   2   0   215926.21  168.48
   0   0  -5    9.90    4.52
   0   0  -5    2.60    5.35
   0   0   5   -1.77    4.23
   0   0  -5   -0.13    4.76
   0   0   5    5.48    4.37
   3   0  -1    8.01    8.77
   3   0  -1    1.61    8.94
   3   0  -1   33.42    9.95
  -3   0   1   17.39    8.65
  -3   0   1   11.59    8.46
  -3   0   1   -2.67    5.20
   0   1   027475.94  297.49
   0  -1   027252.55  291.98
   0   1   027187.82  291.09
   0   1   027697.86  295.27
   0   1   026889.32  290.77
   0   1   027215.13  295.12
   0  -1   027398.87  292.58
   0   1  -1 2200.08   24.79
   0  -1  -1 2179.82   24.19
   0  -1   1 2263.53   25.76
   0   1   1 2218.54   25.24
   0   1  -1 2189.16   28.85
   0   1  -1 2150.06   24.92
   0   1  -1 2249.47   25.02
   0  -1  -1 2237.72   28.87
   0   1   1 2322.71   29.33
   0  -1  -1 2239.73   25.77
   0   1   1 2190.26   25.74
   0   1   1 2200.42   28.53
   0  -1   1 2188.91   28.98
   3   0  -5    5.68    3.57
  -3   0   5   28.79    6.49
   3   0  -5   11.28    6.29
   3   0  -5    8.63    9.58
  -3   0   5    8.75    3.96
  -3   0   5    5.44    9.84
   2   0  -6 3805.76   41.18
  -2   0   6 3763.88   40.88
   2   0  -6 3804.99   37.68
  -2   0   6 3851.13   41.66
   2   0  -6 3820.89   41.38
  -2   0   6 3751.99   44.05
   2   0  -6 3751.11   44.72
  -2   0   6 3875.52   41.44
  -1   0  -410056.61  104.57
   1   0   410140.40  105.23
   1   0   410225.29  106.23
  -1   0  -410388.20  108.12
  -1   0  -410417.03  105.41
  -1  -1   1 2980.14   37.21
  -1   1   1 2864.75   31.30
   1  -1  -1 2989.06   36.83
   1   1  -1 2955.79   30.90
  -1   1   1 2954.16   28.90
  -1   1   1 2940.46   35.61
  -1   1   1 2970.91   29.05
  -1  -1   1 2945.24   30.80
   1   1  -1 2859.98   31.51
   1   1  -1 2977.73   34.57
   1   1  -1 3037.88   31.61
   1  -1  -1 2956.76   31.58
  -1   0   624269.37  262.42
  -1   0   624452.16  264.45
  -1   0   624511.24  266.68
   1   0  -624488.95  265.62
   1   0  -624612.09  263.21
   1   0  -624725.01  268.45
  -1  -1   0 124000.   1627.
  -1   1   0 122335.   1596.
  -1   1   0 122267.   1602.
   1   1   0 128125.   1668.
   1  -1   0 124158.   1635.
   1   1   0 126587.   1650.
  -1   1   0 122669.   1620.
  -1  -1   0 124773.   1624.
   1   1   0 124883.   1628.
   1  -1   0 122779.   1614.
   1  -1   0 123246.   1616.
   1   1   0 122486.   1609.
   1  -1  -2  146.34    7.55
   1   1  -2  164.47    7.36
  -1  -1   2  140.98   12.17
   1  -1  -2  141.33    9.48
  -1   1   2  136.02    5.69
   1   1  -2  132.99    5.68
  -1   1   2  124.84   12.00
  -1   1   2  141.18    3.85
   1   1  -2  127.15    7.48
  -1   1   2  129.91    7.69
   1   1  -2  124.71   12.43
  -1   1   2  140.02    6.07
   1   1  -2  128.32    5.40
   0   1  -2 124394.   1648.
   0   1  -2 124965.   1625.
   0   1  -2 124094.   1638.
   0   1   2 125545.   1660.
   0  -1  -2 123434.   1607.
   0   1  -2 126098.   1664.
   0  -1  -2 125781.   1664.
   0   1   2 124580.   1640.
   0  -1   2 123756.   1610.
   0   1   2 123961.   1602.
   0   1   2 124354.   1617.
   0  -1   2 124520.   1641.
   3   0   053517.72  634.81
   3   0   054880.29  651.50
   3   0   056236.57  659.57
  -3   0   056499.90  664.27
  -3   0   053792.73  638.31
  -3   0   054632.84  648.77
   1  -1   1 139813.   1890.
   1  -1   1 138054.   1848.
  -1   1  -1 139532.   1877.
  -1  -1  -1 139304.   1868.
   1   1   1 138727.   1855.
  -1   1  -1 138367.   1848.
  -1   1  -1 138495.   1853.
  -1  -1  -1 142479.   1910.
   1   1   1 144078.   1896.
   1   1   1 143697.   1928.
   1  -1   1 139683.   1871.
  -3   0   6 2138.91   26.33
  -3   0   6 2102.09   31.54
   3   0  -6 2115.37   26.12
   3   0  -6 2105.11   32.22
  -3   0   6 2134.98   26.21
   3   0  -6 2175.01   26.85
   1   1  -3 256220.   3796.
  -1   1   3 256940.   3712.
  -1   1   3 249888.   3658.
  -1  -1   3 260779.   3854.
  -1   1   3 251749.   3734.
   1   1  -3 263659.   3817.
   1   1  -3 265925.   3933.
   1  -1  -3 250979.   3732.
  -1  -1   3 251902.   3729.
  -1   1   3 250475.   3704.
  -1   1   3 255382.   3690.
   1   1  -3 254591.   3785.
   1  -1  -3 250100.   3669.
  -2   0  -3   -2.38    6.16
  -2   0  -3   13.37    3.91
   2   0   3   10.84   10.45
   2   0   3   14.29    9.91
  -2   0  -3    1.45    9.61
   0   1  -3 217510.   3157.
   0  -1   3 220743.   3189.
   0  -1   3 220522.   3146.
   0   1   3 217559.   3065.
   0   1   3 219483.   3171.
   0  -1  -3 219554.   3183.
   0   1  -3 220581.   3147.
   0   1   3 216861.   3091.
   0   1  -3 226205.   3271.
   0  -1  -3 216909.   3058.
   0  -1  -3 218631.   3112.
   0   1   3 220619.   3197.
   2   1  -2   37.87    2.96
   2  -1  -2   22.39    6.35
  -2  -1   2   19.99    8.80
  -2  -1   2   47.31    5.08
  -2   1   2   31.92   10.53
   2   1  -2   31.40    6.53
  -2   1   2  101.55   11.23
  -2  -1   2   44.91   11.27
   2  -1  -2   24.08    9.80
   2   1  -2   27.34    8.59
   2  -1  -2   23.63    5.52
  -2   1   2   63.03    5.80
  -2   0   7    2.68    6.46
  -2   0   7    3.39    6.35
   2   0  -7    1.43    6.31
   2   0  -7    6.42    3.71
   2   0  -7    3.60    3.79
  -2   0   7    5.14    3.73
   2   0  -7    7.95    7.67
  -2   0   7    9.19    4.63
  -2  -1   1 141685.   1888.
  -2   1   1 134826.   1824.
  -2  -1   1 141749.   1882.
   2   1  -1 141761.   1890.
   2  -1  -1 137569.   1853.
  -2   1   1 136743.   1840.
  -2   1   1 136253.   1816.
   2  -1  -1 137824.   1864.
   2  -1  -1 137894.   1839.
   2   1  -1 135951.   1832.
   2   1  -1 142447.   1891.
  -2  -1   1 138999.   1880.
   0   0   654910.04  657.59
   0   0  -655165.04  660.05
   0   0  -655437.77  648.82
   0   0   656044.16  667.79
   0   0  -656574.26  675.68
   2   1  -348594.20  538.22
   2   1  -349612.63  577.04
  -2  -1   348404.13  534.22
  -2   1   347155.10  553.24
  -2   1   347545.58  551.12
  -2  -1   348228.77  567.04
   2  -1  -348519.67  540.88
  -2  -1   348350.27  562.52
   2   1  -348865.12  539.88
   2  -1  -347882.84  563.22
   2  -1  -347962.63  562.05
   2   1  -347390.82  564.02
  -2   1   347668.47  529.81
  -1  -1  -2 2513.47   27.68
   1   1   2 2551.65   23.48
   1   1   2 2495.15   29.42
  -1   1  -2 2501.57   32.27
  -1   1  -2 2444.86   30.31
   1  -1   2 2537.39   35.98
  -1   1  -2 2525.26   36.24
  -1  -1  -2 2521.40   35.10
   1  -1   2 2544.09   32.50
   1  -1   2 2453.15   30.24
   1   1   2 2434.94   31.77
  -3   0  -1    3.84    5.97
   3   0   1    4.78    4.48
   3   0   1    6.35    5.81
   3   0   1   11.98   10.32
  -3   0  -1    0.25    9.49
  -3   0  -1    8.22    7.67
   1   1  -439057.51  449.57
   1   1  -438699.84  415.71
  -1   1   438809.79  415.36
   1  -1  -438496.83  443.22
  -1   1   438860.54  452.91
  -1   1   438969.70  447.95
  -1   1   438243.82  422.70
  -1  -1   439038.21  448.68
   1  -1  -439560.21  461.73
   1   1  -438682.32  446.19
   1   1  -438851.79  454.14
   1  -1  -439309.44  434.90
  -1   0  -5    5.31    9.69
   1   0   5   14.02    9.42
   1   0   5    5.46    5.50
  -1   0  -5    9.84    5.53
  -1   0  -5    8.29    3.64
  -2   1   045844.27  534.00
  -2  -1   046392.99  537.22
  -2  -1   046852.96  531.01
   2   1   046093.44  543.79
   2  -1   046704.29  538.33
  -2   1   045846.70  543.68
  -2   1   045785.26  533.16
  -2  -1   045937.59  536.07
   2  -1   046350.15  543.10
   2  -1   045674.32  533.48
   2   1   047000.10  539.31
   2   1   047226.03  532.82
  -4   0   447764.45  562.09
  -4   0   447984.07  562.88
  -4   0   447267.42  565.00
   4   0  -447404.32  558.32
   4   0  -447666.46  553.98
   4   0  -447444.33  552.94
  -1   0   7   13.90    4.47
   1   0  -7    2.02    4.15
  -1   0   7   10.41    4.11
  -1   0   7    2.20    4.64
   1   0  -7    8.25    4.46
   1   0  -7    2.92    7.23
  -3   0   7   20.84    6.87
   3   0  -7   13.07    6.36
  -3   0   7   17.71    6.98
  -3   0   7   11.93    5.88
   3   0  -7   12.51    6.78
   3   0  -7   39.75    6.99
   3   0  -7   10.69    6.93
  -3   0   7   23.44    4.39
   2  -1  -427217.91  311.07
   2  -1  -427907.08  279.95
   2   1  -426552.81  297.70
   2   1  -428235.00  278.98
  -2   1   427025.22  293.70
  -2   1   427633.35  277.42
  -2   1   426594.70  296.75
  -2  -1   426855.83  300.50
  -2  -1   426483.10  294.10
  -2   1   427453.50  275.40
   2  -1  -427046.73  299.04
   2   1  -427836.71  274.50
   2   1  -427363.02  303.80
   2   1  -427093.03  303.05
  -4   0   3   16.98    9.78
   4   0  -3   20.61    5.99
   4   0  -3   36.72   11.69
  -4   0   3   21.92    5.91
  -4   0   3   40.51   11.55
   4   0  -3   47.65   10.51
  -4   0   5   13.08   10.80
  -4   0   5    5.69    7.46
   4   0  -5    8.41    6.83
  -4   0   5    6.40    4.75
   4   0  -5   44.08    7.79
   4   0  -5    6.12    5.21
   0   1  -458157.24  681.98
   0  -1  -458320.69  657.33
   0  -1   458648.28  707.16
   0  -1  -458523.85  704.63
   0   1   458816.25  716.17
   0  -1   459092.14  694.30
   0   1  -458816.99  708.99
   0  -1  -458365.79  682.71
   0   1   458928.12  664.77
   0   1   458020.30  675.58
  -4   0   276747.83  955.00
  -4   0   275598.65  939.61
   4   0  -276996.55  959.78
   4   0  -278494.98  983.67
  -4   0   277073.06  967.16
   4   0  -275942.81  952.38
  -1   1  -348802.48  578.86
  -1  -1  -350245.03  598.64
   1  -1   348924.83  578.53
   1   1   350358.52  594.13
   1   1   348702.30  565.96
  -1   1  -348865.90  567.33
   1  -1   349276.71  579.01
  -1  -1  -349449.84  574.32
  -1   1  -349423.48  583.77
   1   1   350137.45  542.54
   1   1   350803.21  550.95
  -2  -1  -1 1961.91   24.46
   2  -1   1 1983.27   30.01
  -2  -1  -1 1954.61   23.68
  -2   1  -1 1883.71   23.92
  -2   1  -1 1968.97   29.97
   2   1   1 1994.52   30.08
  -2   1  -1 1972.02   32.26
   2  -1   1 1941.72   31.83
   2   1   1 1985.79   23.99
   2   1   1 1970.25   21.16
   2  -1   1 1949.75   29.55
   4   0  -699053.53 1286.40
  -4   0   698806.62 1290.92
   4   0  -6 102356.   1315.
   4   0  -6 101479.   1301.
  -4   0   6 101432.   1298.
  -4   0   6 102276.   1316.
  -1   1   5 1236.19   15.21
   1   1  -5 1237.68   13.40
  -1  -1   5 1238.04   25.91
   1   1  -5 1237.40   19.45
  -1   1   5 1246.63   19.26
  -1   1   5 1252.90   19.62
   1  -1  -5 1242.61   19.36
   1  -1  -5 1240.75   15.07
   1   1  -5 1254.94   26.13
   1   1  -5 1292.97   20.00
  -1   1   5 1227.45   12.65
   2   0   423736.42  257.56
  -2   0  -423307.47  258.95
  -2   0  -423601.85  256.26
   2   0   423071.94  255.65
   2   0   423104.38  256.51
  -2   0  -422841.43  253.25
  -2   1   521129.43  227.10
   2  -1  -520991.68  231.58
   2   1  -520863.01  230.57
  -2  -1   520965.08  231.65
  -2   1   520807.88  229.05
  -2   1   520840.57  229.69
   2  -1  -520932.78  221.18
   2   1  -521089.33  232.22
   2   1  -520933.41  235.90
  -2  -1   520371.87  229.99
  -3   0  -2 4232.49   48.59
   3   0   2 4164.79   48.02
  -3   0  -2 4291.95   45.58
   3   0   2 4203.69   48.16
  -3   0  -2 4207.73   48.08
   3   0   2 4166.13   47.50
  -4   0   1   13.45    6.76
   4   0  -1   17.31    6.56
  -4   0   1   55.13   10.95
   4   0  -1   21.62    7.01
  -4   0   1   17.76    7.03
   4   0  -1   22.23    6.40
  -2   0   8 3541.66   38.09
  -2   0   8 3615.35   41.60
   2   0  -8 3664.46   42.79
  -2   0   8 3595.09   43.68
   2   0  -8 3573.87   38.21
  -2   0   8 3612.67   38.68
   2   0  -8 3638.65   44.45
   3   1  -310156.03  106.26
  -3  -1   3 9960.74  108.33
   3   1  -310186.24   99.68
   3   1  -3 9883.16  107.10
  -3   1   310308.01  103.37
  -3   1   3 9838.63  112.41
  -3  -1   310274.87  111.83
  -3   1   3 9860.69  106.01
   3  -1  -3 9806.34  112.18
   3  -1  -3 9920.02  111.77
  -3  -1   310289.98  101.28
   3  -1  -310028.78  101.11
  -3   1   2 2641.12   32.34
   3   1  -2 2684.79   27.39
   3   1  -2 2703.39   30.15
   3  -1  -2 2655.50   32.54
  -3  -1   2 2683.73   29.63
  -3   1   2 2667.32   31.71
  -3  -1   2 2663.75   39.05
   3   1  -2 2665.56   32.88
   3  -1  -2 2684.02   32.96
  -3  -1   2 2662.97   27.49
  -3   1   2 2637.95   32.54
   3  -1  -2 2663.44   31.77
  -3   0   832300.56  362.88
   3   0  -832792.43  367.67
   3   0  -832600.69  370.25
   3   0  -832261.38  362.83
  -3   0   831638.45  358.77
  -3   0   832219.43  361.75
  -3  -1   463785.00  781.00
   3   1  -462303.71  762.96
   3  -1  -462852.43  770.01
  -3   1   461674.40  755.70
  -3  -1   462472.41  766.68
  -3   1   462603.29  730.16
  -3  -1   464928.54  752.81
   3   1  -463091.77  729.21
   3  -1  -462984.73  771.98
   3   1  -463403.62  776.24
   3  -1  -463806.15  744.34
  -3   1   462787.47  762.93
   0   0  -7   11.91    6.37
   0   0   7   11.99    6.17
   0   0   7   10.06    5.88
   0   0  -7   12.25    7.42
   0   0  -7   17.60    6.23
   4   0  -7   14.80    4.91
  -4   0   7    0.55   10.86
   4   0  -7   24.60    4.86
   4   0  -7    3.18   12.03
  -4   0   7    8.18    4.49
  -4   0   7   11.09    4.59
  -2   1  -2 1892.87   25.77
   2  -1   2 1901.98   24.91
  -2   1  -2 1869.84   23.93
  -2  -1  -2 1921.34   29.93
   2   1   2 1927.71   30.04
  -2   1  -2 1943.22   31.09
  -2  -1  -2 1904.59   24.29
   2  -1   2 1902.89   24.25
   2   1   2 1855.66   29.28
   2  -1   2 1864.99   25.50
   2   1   2 1902.17   18.82
   0  -1  -5  838.42   16.02
   0   1   5  816.73    7.34
   0  -1   5  797.99   10.98
   0  -1  -5  814.18   13.71
   0  -1  -5  820.59    7.36
   0   1   5  822.21   13.97
   0   1  -5  824.08   22.54
   0   1  -5  820.34   14.39
   0   1   5  831.14   15.91
   0  -1   5  839.24   15.99
  -3   1   1  201.58    9.60
   3   1  -1  207.49   10.50
  -3  -1   1  215.82    6.96
   3  -1  -1  189.27   11.57
  -3  -1   1  215.86    9.73
  -3   1   1  204.75   11.68
  -3  -1   1  222.66    9.85
   3  -1  -1  228.95    9.82
   3   1  -1  223.92   15.10
   3   1  -1  216.04   10.31
   3  -1  -1  217.94   14.93
  -3   1   1  243.10   15.70
  -1   0  -654216.75  656.96
   1   0   654353.81  650.99
   1   0   654103.21  657.26
  -1   0  -652225.47  626.16
  -1   0  -654543.90  644.12
  -3  -1   5   68.96   13.19
   3  -1  -5   56.32    3.82
  -3   1   5   65.57   11.32
  -3   1   5   60.13    7.87
   2   1  -610948.13  119.72
   2  -1  -610992.04  115.00
   2  -1  -610865.79  118.98
   2   1  -611954.47  103.87
   2   1  -610880.49  119.31
  -2  -1   611212.49  122.40
  -2  -1   611677.03  101.63
  -3  -1   5   61.65    2.47
  -3   1   5   55.58    3.70
  -2   1   611026.44  126.73
  -2   1   611170.52  116.65
  -2  -1   610976.04  120.21
   3  -1  -5   52.87   10.75
   3  -1  -5   64.14   12.95
   3   1  -5  119.49   12.44
   3   1  -5   52.78    8.21
  -2  -1   610835.11  118.44
  -2   1   611070.12  120.69
   2   1  -611010.24  120.04
   1   0  -8 113152.   1489.
   1   0  -8 114183.   1500.
   1   0  -8 117575.   1542.
  -1   0   8 112449.   1477.
  -1   0   8 115102.   1513.
   1   1   410216.98  110.67
   1  -1   410462.75  108.46
   1  -1   410225.98  117.66
  -1  -1  -410284.34  106.27
  -1   1  -410161.38  117.30
  -1   1  -4 9978.88  107.77
   1   1   4 9987.45  107.63
  -1  -1  -410170.77  110.35
  -1   1  -410161.05  110.47
   1  -1  -667152.73  793.44
   4   0   041415.02  485.09
   1  -1  -667471.53  843.69
  -4   0   042137.63  495.77
   1   1  -667360.14  843.75
   4   0   040661.81  483.20
   4   0   041556.35  487.31
   1   1  -668359.24  845.71
  -1  -1   667220.09  838.57
  -1   1   666778.28  782.60
  -4   0   041478.18  494.31
   1   1  -666979.97  791.61
  -1   1   667478.88  842.39
  -1   1   665866.28  776.99
  -4   0   041497.92  487.08
   1   1  -666188.24  819.99
  -1   1   665960.38  824.14
   3  -1   0 9045.15   96.02
   3   1   0 9295.07   95.67
  -3  -1   0 9061.99   98.68
   3  -1   0 9133.56  105.15
  -3  -1   0 9141.45   93.56
   3   1   0 9267.70   97.17
  -3  -1   0 9009.08   94.52
  -3   1   0 9125.52   96.71
  -3   1   0 8938.87   98.32
   3  -1   0 9102.45  106.61
   3   1   0 8864.19   96.84
  -3   1   0 8952.89  103.38
  -3   0  -3   10.70    6.93
  -3   0  -3    4.83    5.03
  -3   0  -3    5.80    7.24
   3   0   3    8.15    7.03
   3   0   3    8.83   12.23
   4   0  -869795.42  856.91
   4   0  -868366.18  840.00
   4   0  -869134.60  868.07
  -4   0   869648.11  855.07
  -4   0   869651.68  855.77
  -4   0   868446.11  858.43
  -3   1   6 4541.80   52.45
   3   1  -6 4658.29   59.35
   3   1  -6 4649.39   53.57
   3  -1  -6 4510.53   49.04
  -3  -1   6 4581.98   52.19
   3  -1  -6 4607.95   59.17
   3   1  -6 4734.46   60.45
  -3   1   6 4574.54   52.87
  -3   1   6 4627.63   55.19
  -3  -1   6 4653.43   59.84
  -2   0  -5    3.27    6.93
  -2   0  -5   -0.95    6.49
  -2   0  -5    9.18   11.02
   2   0   5   28.33    5.04
   2   0   5   20.90   13.19
   2   0   5    8.89    7.93
  -2   1  -3  146.57   15.38
   2   1   3  179.98   12.90
  -2   1  -3  181.64    9.65
   2   1   3  160.92    4.57
  -2  -1  -3  147.91   12.96
  -2  -1  -3  167.63   14.22
   2  -1   3  154.93    9.27
   2  -1   3  163.57    8.16
   2  -1   3  176.71    9.73
  -2   1  -3  172.73    8.40
  -3   0   9    8.06    4.80
   3   0  -9    8.27    4.88
  -3   0   9   15.33    7.39
   3   0  -9   11.88    7.67
  -3   0   9    2.02    7.54
   3   0  -9    8.25    6.19
  -3   0   9   11.66    9.57
   3   0  -9   35.47    7.66
  -2   0   9   -2.17    7.97
  -2   0   9   12.49    8.74
   2   0  -9   29.05    5.97
  -2   0   9    3.27    8.54
   2   0  -9   17.08    6.36
   5   0  -5  148.51   15.57
  -5   0   5   16.62    7.96
   5   0  -5   81.77    7.24
  -5   0   5   14.83    6.22
  -5   0   5   31.18    6.34
   2  -1  -7 6839.04   58.70
   2   1  -7 6607.61   74.76
  -2  -1   7 6694.09   75.36
   2  -1  -7 6507.21   68.80
  -2   1   7 6533.69   68.98
  -2   1   7 6636.24   74.89
   2   1  -7 6916.55   62.52
  -2   1   7 6577.72   74.54
   2   1  -7 6645.91   75.02
  -2   1   7 7162.85   60.95
   2   1  -7 6616.51   74.89
   2  -1  -7 6707.04   75.69
   0  -1  -6 2806.63   22.65
   0   1   6 2667.12   31.21
  -5   0   449685.91  606.02
   0  -1   6 2644.63   31.70
   5   0  -450177.68  610.68
   0   1   6 2719.78   34.64
   0  -1  -6 2631.85   31.01
  -5   0   449528.80  595.94
   0  -1  -6 2784.49   41.96
   5   0  -450141.04  605.64
   0   1  -6 2697.71   41.78
   5   0  -450040.25  596.14
   0   1  -6 2660.50   31.95
  -5   0   450042.57  597.12
   0  -1   6 2666.03   34.18
  -4   0  -1   32.06    6.41
   4   0   1   14.51    5.81
  -4   0  -1   14.29   12.30
  -4   0  -1    8.94    7.70
   4   0   1   19.35    7.45
   4   0   1   16.29   12.70
   3   1   166791.54  836.90
  -3   1  -166666.22  830.18
   3   1   169245.63  859.82
   3  -1   168345.98  850.63
   3  -1   168105.71  840.87
  -3   1  -167127.39  831.06
   3  -1   167551.90  846.70
  -3   1  -167828.49  844.46
  -3  -1  -166989.62  803.50
  -3  -1  -166916.48  830.14
   3   1   168012.08  812.23
  -3  -1  -169645.95  862.49
   5   0  -683649.77 1060.79
  -5   0   683265.23 1049.67
   5   0  -682779.25 1052.90
  -5   0   680767.64 1032.03
   5   0  -682540.26 1054.98
  -5   0   682098.62 1040.18
  -1  -1  -557304.14  686.42
   1  -1   558172.05  697.49
  -1   1  -557774.03  706.51
   1   1   558409.61  721.33
  -1   1  -557604.16  689.98
  -1  -1  -559753.01  736.26
   1   1   556848.80  685.19
  -1   1  -557285.64  700.87
   1  -1   558294.90  712.43
   5   0  -3   18.17   11.09
  -5   0   3   -1.65   10.19
  -5   0   3    2.68    6.91
   5   0  -3    6.35   11.18
  -5   0   3   13.72    6.39
   5   0  -3    6.00    6.11
   0   0  -8  683.77   20.46
   0   0   8  729.21   19.68
   0   0  -8  694.55   11.98
   0   0  -8  754.87   20.51
   0   0   8  754.42   20.54
   4  -1  -4  256.30   16.66
   4   1  -4  246.17   11.20
  -4  -1   4  222.30   14.47
  -4  -1   4  243.90   11.15
   4   1  -4  248.82   14.84
   4  -1  -4  227.51    9.30
  -4   1   4  242.41    9.24
  -4  -1   4  226.10    5.70
   4   1  -4  242.98    8.18
   4  -1  -4  256.66   17.01
  -4   1   4  241.20   17.24
  -1   1   783291.22 1071.61
   1  -1  -780874.21  985.23
   1   1  -783119.64 1060.06
  -1   1   782423.46 1005.46
  -1   1   781281.66  988.49
   1   1  -781387.45 1048.12
   1   1  -781858.58 1005.07
   1  -1  -783227.57 1070.29
  -1   1   781016.25 1034.94
  -1  -1   782137.53 1057.30
  -3   1   7 6136.89   65.24
   3  -1  -7 6257.68   77.43
  -3   1   7 6320.51   77.87
   3   1  -7 6270.76   70.97
   3  -1  -7 6140.87   65.42
   3   1  -7 6218.48   70.66
  -3   1   7 6203.83   70.37
  -3  -1   7 6333.67   78.58
  -3  -1   7 6065.26   68.89
   3   1  -7 6281.66   71.23
  -4  -1   364454.73  794.71
  -4   1   365140.12  815.12
  -4  -1   366322.11  799.58
   4   1  -365067.08  785.06
   4   1  -365169.87  808.97
   4  -1  -364397.92  782.48
  -4  -1   363995.82  795.43
  -4   1   363637.57  788.83
   4   1  -365324.33  798.30
   4  -1  -364709.83  811.50
   4  -1  -364954.23  804.76
  -4   1   364520.13  783.14
   1   0   7   17.09   11.42
  -1   0  -7   -6.12   10.64
  -1   0  -7   -1.29    6.07
   1   0   7    6.25    6.57
  -4   1   5    5.63    6.92
   4  -1  -5   10.21    6.42
   4  -1  -5    9.15    6.82
  -4  -1   5    3.08    4.05
  -4  -1   5    6.86    7.19
  -4   1   5   24.66    4.75
   4   1  -5    6.35    6.84
   4   1  -5    5.92    6.25
  -4  -1   5   22.77    6.38
  -5   0   7   15.25    8.67
   5   0  -7   10.03    5.55
   5   0  -7   11.90    8.48
  -5   0   7   11.02    8.67
   5   0  -7   32.74   12.91
  -5   0   7    4.51   12.44
  -4   0   9   -0.65    6.70
  -4   0   9   35.17    7.63
   4   0  -9    3.26    7.14
   4   0  -9    3.55    7.58
  -4   0   9    1.81    4.64
  -4   0   9    3.34    7.66
   4   0  -9   12.70    7.54
  -1   0   9   31.81   11.31
   1   0  -9   21.48    6.31
   1   0  -9    9.11    6.64
  -1   0   9   72.86    7.90
  -4   1   2  274.71    8.86
  -4  -1   2  283.18    8.76
   4   1  -2  302.72   12.10
   4   1  -2  261.33   13.50
   4   1  -2  274.50   12.24
   4  -1  -2  278.62   13.50
  -4  -1   2  276.00   12.40
  -4   1   2  286.87   18.84
  -4  -1   2  330.40   12.17
  -4   1   2  316.91   17.95
   4  -1  -2  284.29   18.24
   4  -1  -2  311.62   18.51
  -5   0   255207.52  672.78
  -5   0   255988.92  689.17
   5   0  -256129.15  692.81
  -5   0   255052.96  678.14
   5   0  -255037.01  670.48
   5   0  -256440.13  692.95
  -3   0  -4 252667.   3787.
  -3   0  -4 257588.   3822.
   3   0   4 258327.   3846.
  -3   0  -4 243922.   3659.
   3   0   4 257296.   3851.
   3   0   4 240943.   3620.
  -4  -1   615165.56  168.77
   4  -1  -615872.62  158.24
  -4   1   615189.76  174.44
  -4  -1   615195.82  170.65
  -4   1   615426.41  172.62
   4   1  -616084.73  156.90
   4   1  -615441.61  178.93
   4   1  -615002.49  169.05
   4  -1  -615325.92  172.00
   4  -1  -615339.01  175.87
  -4   1   615816.99  157.10
  -4  -1   615808.88  154.81
   2   1   4  546.77   13.92
  -2   1  -4  539.54   13.91
   2  -1   4  512.49   20.00
   2  -1   4  550.06   14.21
   2  -1   4  534.02   12.48
  -2   1  -4  529.21   14.29
  -2  -1  -4  538.75   12.20
   2   1   4  540.13   17.70
  -2  -1  -4  556.83   20.04
  -2   1  -4  538.82   12.24
   2   1   4  566.70    6.32
   3   1   2 2180.86   35.70
  -3   1  -2 2112.48   30.21
  -3  -1  -2 2124.61   35.55
   3   1   2 2118.91   35.87
  -3   1  -2 2117.51   36.59
   3  -1   2 2149.81   36.55
   3   1   2 2128.19   23.64
   3  -1   2 2165.85   36.33
  -3  -1  -2 2143.10   29.27
  -3  -1  -2 2118.77   22.90
   3  -1   2 2067.05   29.55
  -3   1  -2 2078.75   29.02
  -5   0   8 1060.54   15.97
   5   0  -8 1056.78   19.86
   5   0  -8 1041.14   20.73
  -5   0   8 1074.59   19.64
   5   0  -8 1084.78   20.34
  -5   0   8 1076.56   20.59
  -4  -1   1 5915.60   62.24
   4   1  -1 5988.23   64.46
   4   1  -1 5944.61   75.28
   2   0   6   81.35    9.33
  -4  -1   1 5991.68   69.05
   4  -1  -1 5980.70   65.56
  -2   0  -6   58.41    9.76
   4  -1  -1 5999.25   69.08
  -4   1   1 6049.52   65.69
   4   1  -1 6020.34   63.17
  -2   0  -6  107.93    9.69
  -2   0  -6   62.08   14.98
  -4   1   1 5889.45   68.25
   4  -1  -1 6003.15   75.76
   2   0   6   61.07    9.57
  -4   1   1 5956.06   75.32
  -4  -1   1 5896.27   63.75
   2  -1  -826192.68  300.49
  -2   1   825890.71  278.95
   2   1  -825781.32  303.33
   2   1  -825941.99  298.49
   2   1  -825691.23  295.45
  -2   1   825912.30  297.62
  -2   1   826928.54  275.26
  -2  -1   826162.53  307.42
   2   1  -827023.24  280.79
   2  -1  -826042.13  281.14
  -2   1   825847.00  304.76
  -4   0  -2 9191.97  104.11
   4   0   2 9130.62  103.12
   4   0   2 9228.35   99.11
  -4   0  -2 9505.04  108.45
  -4   0  -2 9372.18  106.32
   4   0   2 9236.56  105.00
  -3   0  1078036.23  978.22
   3   0 -1076818.38  970.24
   3   0 -1077151.62  970.58
  -3   0  1076668.79  965.14
   3   0 -1077022.94  967.04
   3   0 -1078328.49  984.52
  -3   0  1076149.50  951.88
  -3   0  1076355.08  970.94
  -3  -1   850363.24  548.31
   3   1  -849313.67  597.68
  -3  -1   849120.42  604.14
   3  -1  -849607.94  608.48
   3  -1  -849127.48  585.27
  -3  -1   848711.96  590.89
  -3   1   849422.03  607.14
   3   1  -849544.89  607.55
  -3   1   849765.29  602.29
  -3  -1   849938.69  543.87
   3   1  -850069.75  615.31
  -3   1   849318.02  581.45
   0  -1  -7  314.12    4.70
   0   1   7  304.37   11.07
   0  -1  -7  322.91   12.34
   0   1  -7  343.64   19.27
   0   1   7  332.72   19.01
   0  -1  -7  294.88   10.87
   0  -1   7  300.61   11.95
   0   1  -7  323.80   11.61
   0  -1   7  358.69   12.50
   4  -1  -770604.32  832.54
   4   1  -772040.99  840.61
   4   1  -770420.94  895.75
  -4   1   770203.46  884.01
   4  -1  -768739.93  858.78
   4   1  -770745.62  898.40
  -4  -1   770083.75  883.21
  -4   1   770947.11  832.78
   4  -1  -769643.82  877.69
  -4  -1   768451.49  861.65
  -4   1   769707.49  886.16
  -4  -1   771254.61  832.24
   5   0  -1    0.29    7.12
  -5   0   1   14.84    7.24
  -5   0   1    7.34   12.54
   5   0  -1   10.16   10.68
   5   0  -1    0.95   10.01
  -5   0   1   11.24    7.61
  -2   0  1096865.77 1265.13
  -2   0  1098963.34 1285.64
   2   0 -10 100142.   1303.
   2   0 -1097536.57 1263.68
  -2   0  1098827.03 1281.65
   2   0 -1097568.78 1274.94
  -1  -1  -6 3204.86   40.97
  -1   1  -6 3209.46   40.58
  -1   1  -6 3198.97   48.32
  -1   1  -6 3105.51   40.32
   1   1   6 3086.63   35.28
   1  -1   6 3209.86   40.82
  -1  -1  -6 3133.42   40.10
   1  -1   6 3157.87   41.10
   1   1   6 3245.05   40.79
   4   0 -10 162577.   2258.
  -4   0  10 162461.   2256.
   1  -1  -8 4846.20   47.58
   1   1  -8 4941.12   65.69
  -1   1   8 4917.48   47.61
   1  -1  -8 4840.06   49.81
   1   1  -8 4945.61   66.33
  -1   1   8 4921.93   65.97
   1   1  -8 4831.64   50.88
   4   0 -10 161691.   2244.
   4   0 -10 163659.   2279.
   1  -1  -8 4943.83   58.55
  -4   0  10 164569.   2283.
  -4   0  10 160369.   2250.
  -1  -1   8 4955.50   58.57
  -1  -1   8 4832.43   51.35
  -1   1   8 4854.81   57.88
   4   0 -10 162627.   2283.
  -4   0  10 161445.   2242.
  -1   1   8 4921.41   50.47
  -4  -1   0 7808.28   86.29
   4   1   0 7910.59   98.12
   4   1   0 8009.53   86.63
  -4   1   0 7985.86   91.63
  -4   1   0 7844.87   89.58
  -4  -1   0 8118.70   99.66
   4   1   0 8031.31   93.74
   4  -1   0 8049.01   91.33
   4  -1   0 7754.48   93.23
  -4   1   0 8025.97   89.17
  -4  -1   0 7941.32   86.18
   4  -1   0 7960.55   98.88
   5   0  -9   20.65    8.21
   5   0  -9    2.53    8.69
  -5   0   9    9.18    8.11
  -5   0   9    1.10    7.99
   5   0  -9    6.96    8.32
  -5   0   9    4.34   11.84
   0   0  -9    3.56    6.36
   0   0  -9    0.70   10.09
   0   0   9    3.69   10.34
   0   0   9    1.78    5.90
   0   0  -9    5.26    7.57
   3  -1   318950.93  222.69
   3  -1   318930.87  213.50
  -3   1  -318918.70  222.41
  -3   1  -318492.90  210.38
   3   1   318917.16  213.40
  -3  -1  -319064.84  214.58
   3   1   319641.47  200.54
  -3  -1  -318734.11  211.10
   3   1   318640.68  217.37
   3  -1   318699.17  219.98
  -3   1  -318773.08  210.99
   4   1  -8 1066.61   20.97
   4   1  -8 1102.49   21.00
  -4  -1   8 1076.16   20.76
  -4   1   8 1131.31   11.35
   4  -1  -8 1104.14   20.78
  -4  -1   8 1130.36   20.96
  -4   1   8 1082.42   18.64
  -4   1   8 1146.17   21.16
   4  -1  -8 1086.80   11.37
  -4  -1   8 1073.62   10.54
  -4   1   8 1141.63   21.18
   4  -1  -8 1061.49   24.86
   4   1  -8 1115.32   20.85
  -1   0  -8 106315.   1388.
   1   0   8 106155.   1423.
  -1   0  -8 108793.   1453.
  -1   0  -8 105560.   1398.
   1   0   8 109052.   1442.
  -2   1  -523275.17  276.12
  -2  -1  -523976.39  281.93
  -2   1  -523491.98  276.81
  -2  -1  -524264.98  240.81
   2  -1   523811.07  274.71
  -2  -1  -523440.74  270.26
   2  -1   523453.27  276.57
   2   1   523854.36  280.36
   2   1   523272.58  261.71
  -2   1  -523608.63  271.76
  -5   0   039570.79  479.80
   5   0   040417.37  481.70
   5   0   038849.87  462.82
  -5   0   039528.93  471.45
   5   0   039708.22  483.40
  -5   0   039629.49  475.17
   3   0   5   -7.90   14.37
  -3   0  -5    1.69   14.15
   3   0   5    3.38    8.35
   3   0   5   11.35   14.10
  -3   0  -5   12.96    7.97
  -3   0  -5    5.81    5.44
   3   0   5   19.37    8.46
   1   0 -1037320.81  435.95
  -1   0  1037596.25  443.42
   1   0 -1036903.59  433.80
  -1   0  1037322.10  437.21
   1   0 -1038275.07  446.72
  -4   0  -3    0.23    8.70
   4   0   3   -3.13   13.07
  -4   0  -3    2.35   12.34
   4   0   3    3.70   13.59
  -4   0  -3    2.99   11.97
   4   0   3    9.01    9.01
   3   1  -9 3037.89   47.21
  -3  -1   9 2966.14   39.11
   3   1  -9 3148.51   41.27
  -3  -1   9 3163.85   29.82
  -3   1   9 3057.63   39.15
   3  -1  -9 3072.21   26.51
   3  -1  -9 3053.34   39.40
   3   1  -9 3113.86   47.70
  -3   1   9 3132.23   47.73
   3  -1  -9 3110.80   26.79
  -3   1   9 3130.24   47.47
   2   1  -9 6650.18   77.23
   2  -1  -9 6636.06   76.93
   2   1  -9 6653.45   67.56
   2   1  -9 6617.19   77.07
  -2   1   9 6701.33   63.80
  -2  -1   9 6515.10   64.58
  -2  -1   9 6682.01   77.19
  -2   1   9 6489.26   68.35
   2  -1  -9 6466.16   68.74
   2   1  -9 6693.25   77.83
  -2   1   9 6626.94   76.89
  -2   1   9 6662.47   77.30
   5  -1  -544038.26  531.09
  -5   1   543961.53  539.69
   5  -1  -544222.53  511.37
  -5  -1   544707.83  513.04
   5   1  -544137.41  509.23
   5   1  -544753.31  542.93
   5   1  -542955.22  529.32
  -5  -1   543691.91  522.36
  -5   1   544010.67  512.86
   5  -1  -544014.88  538.97
  -5  -1   544182.65  543.23
  -5   1   544096.30  541.03
   5  -1  -4 1442.95   32.40
  -5   1   4 1450.70   24.93
   5  -1  -4 1407.33   24.27
  -5  -1   4 1425.51   21.90
  -5  -1   4 1465.39   32.92
   5   1  -4 1399.58   22.04
   5  -1  -4 1345.29   18.90
  -5   1   4 1432.57   23.76
   5   1  -4 1398.70   24.75
  -5  -1   4 1423.96   18.68
   5   1  -4 1372.96   28.24
  -5   1   4 1440.08   32.06
   4   1   188112.00 1114.22
  -4  -1  -190606.27 1176.36
  -4   1  -188086.51 1149.85
  -4  -1  -187210.37 1103.18
   4  -1   189105.84 1159.07
  -4   1  -187764.12 1142.03
   4   1   188460.71 1160.55
   4  -1   188410.40 1144.75
  -4  -1  -186170.71 1121.65
   4   1   189948.14 1170.45
  -4   1  -189105.75 1166.73
   4  -1   188148.68 1158.68
  -5  -1   612019.09  124.53
   5  -1  -612176.94  128.58
  -6   0   621657.26  243.61
  -6   0   621666.63  250.28
   5  -1  -612139.52  138.17
   5   1  -612496.15  128.05
  -5  -1   611887.56  134.03
   5   1  -612119.46  144.51
  -5  -1   612130.79  138.52
  -6   0   621971.82  247.76
  -5   1   612008.82  136.57
  -5   1   612097.56  123.37
   6   0  -621457.13  242.45
   6   0  -621447.28  246.79
   5   1  -612006.75  137.31
  -5   1   612178.37  138.09
   6   0  -621756.13  250.26
   5  -1  -612160.70  138.12
  -6   0   5    5.09   11.30
   6   0  -5    8.35    9.69
  -6   0   5   25.91    7.08
  -6   0   5   -2.93   14.07
   6   0  -5    1.92    6.51
   6   0  -5    2.70    7.36
   3   0 -11    2.98    4.96
  -3   0  11    6.20    5.90
   3   0 -11    0.27   10.25
   3   0 -11    2.92    8.13
  -3   0  11    4.18    8.72
  -3   0  11    3.78    5.27
   3   0 -11    1.91    8.35
  -3   0  11    2.43    5.01
  -5   0  1074932.70  941.50
  -5   0  1072319.82  921.68
  -5   0  1074228.43  934.52
   5   0 -1073601.80  927.14
   5   0 -1074608.11  938.46
   5   0 -1074487.76  949.40
   5   0 -1074284.74  935.01
  -5   0  1074108.54  932.11
  -2   0  -7   26.86    5.23
  -2   0  -7    2.65   13.18
   2   0   7    7.06    7.63
   2   0   7    7.46    7.74
  -2   0  -7    0.20    8.42
   5  -1  -317610.57  209.26
  -5  -1   317705.00  196.46
   5   1  -317709.59  203.10
   5  -1  -317587.18  192.89
  -5  -1   317877.35  193.82
  -5   1   317595.46  201.86
  -5   1   317481.54  199.97
   5   1  -317889.74  198.31
  -5   1   317885.37  200.76
  -5  -1   317858.84  204.83
   5  -1  -317633.58  202.04
   5   1  -317727.13  196.31
   0   1  -819762.67  235.88
   0  -1  -819798.55  227.26
   6   0  -7    1.99    5.16
   0  -1  -819873.54  219.34
  -6   0   7    1.78    7.53
  -6   0   7    1.38    5.46
  -6   0   7    3.58    5.34
   6   0  -7   -0.47    9.34
   0  -1  -820574.48  204.82
   6   0  -7    6.47    7.74
   0  -1   819789.04  233.99
   0  -1   819752.81  219.53
   0   1   819777.63  216.66
   0   1  -819304.90  214.42
   0   1   819812.75  227.58
   6   0  -4 2938.63   43.55
   6   0  -4 2840.54   44.68
  -6   0   4 2878.87   43.59
  -6   0   4 2910.67   39.10
  -6   0   4 2899.74   37.34
   6   0  -4 2916.33   46.35
   4   0 -11    6.01    8.35
   4   0 -11   11.19   12.28
  -4   0  11   -0.30   12.25
  -4   0  11   13.97    9.49
  -4   0  11   20.25    9.42
   4   0 -11    1.28    8.46
   1   1   728227.13  329.72
   1   1   728120.50  316.67
  -1   1  -728231.37  330.31
  -1  -1  -727956.51  316.24
  -1   1  -728272.17  325.70
  -1   1  -727955.49  325.51
  -1  -1  -728130.59  328.69
   1  -1   727913.29  326.26
   1  -1   727940.34  317.58
   5  -1  -750901.26  630.22
  -5  -1   750283.53  617.24
  -5  -1   751192.21  589.02
  -5  -1   749774.06  608.98
   5   1  -752273.83  600.61
   5  -1  -749767.61  610.71
  -5   1   750462.49  615.99
   5  -1  -750062.54  582.09
   5   1  -750629.01  618.54
   5   1  -750680.04  621.57
  -5   1   750450.94  618.11
  -5   1   751423.40  595.55
   4  -1  -926819.10  271.74
  -4  -1   928203.90  287.79
   4  -1  -927089.10  308.58
  -4  -1   927259.51  318.17
   4   1  -926619.57  318.69
   4   1  -927411.21  318.79
  -4   1   926964.82  307.12
   4  -1  -927884.63  283.04
   4   1  -927345.11  327.55
  -4  -1   926658.23  312.04
   4  -1  -926995.43  314.82
  -4   1   927147.18  316.36
  -4   1   927582.67  328.55
   1   1  -9 1766.44   27.79
   2   0 -11    2.26    5.57
   1  -1  -9 1746.60   19.94
   1  -1  -9 1770.47   22.86
   2   0 -11   -1.45    4.99
  -1   1   9 1759.20   27.61
   1  -1  -9 1766.84   35.03
  -2   0  11   -1.13    5.43
  -1  -1   9 1761.64   35.00
   2   0 -11    2.17    5.12
  -1   1   9 1744.71   22.48
   1   1  -9 1823.25   27.62
  -2   0  11   10.85    5.79
  -1   1   9 1765.67   19.62
   1   1  -9 1719.46   19.99
  -1  -1   9 1758.70   24.19
   6   0  -8  441.37   17.27
  -6   0   8  501.06   22.75
   6   0  -8  465.27   15.90
  -6   0   8  454.74   11.60
   6   0  -8  422.77   22.95
   5  -1  -2 1298.72   20.44
  -5  -1   2 1305.65   24.75
   5   1  -2 1324.06   24.51
   5   1  -2 1324.47   19.65
  -5  -1   2 1318.94   31.36
   5   1  -2 1335.08   23.70
   5  -1  -2 1375.61   23.81
  -5  -1   2 1308.61   19.62
  -5   1   2 1340.64   23.48
  -5   1   2 1314.99   32.23
   5  -1  -2 1316.02   31.53
  -5   1   2 1348.11   26.43
  -5   0  -1    0.46    7.44
   5   0   1   -0.63    7.46
  -5   0  -1    1.15   10.02
  -5   0  -1    4.02    7.66
   5   0   1   15.79    9.83
   5   0   1   -2.95    7.91
   3   1   423426.10  243.94
   3  -1   422277.09  257.23
   3   1   422453.20  258.62
  -3   1  -422211.78  265.47
  -3  -1  -422493.38  266.29
  -3  -1  -421943.95  258.83
   3  -1   422366.70  256.62
   3  -1   422254.12  256.41
   3   1   421974.16  259.86
  -3   1  -422185.54  253.36
  -3   1  -422051.91  262.28
  -6   0   3   47.05   12.37
   6   0  -3    6.62    7.29
  -6   0   3    6.40    7.46
  -6   0   3    2.85    7.72
   6   0  -3    5.48    7.10
   6   0  -3   -1.85   10.80
   5   1  -8  344.88    8.94
  -5  -1   8  338.16   14.66
  -5  -1   8  330.51    9.69
   5   1  -8  300.84   15.16
   5  -1  -8  309.47   21.31
   5  -1  -8  366.67   14.50
   5  -1  -8  319.39    8.62
  -5   1   8  345.69    8.11
  -5   1   8  328.84   22.53
  -5  -1   8  301.12   14.23
   5   1  -8  293.10   22.99
  -5   1   8  355.34   21.57
  -2  -1  -6 4965.57   58.22
  -2   1  -6 5118.20   61.81
   2  -1   6 5106.82   66.32
   2   1   6 4937.41   57.56
  -2   1  -6 5032.88   64.91
  -2  -1  -6 5069.13   61.97
  -2   1  -6 5034.49   62.47
   2   1   6 5125.75   70.65
  -2  -1  -6 4999.76   43.57
   2  -1   6 5026.39   70.41
  -4  -1  -2 7490.39   95.22
   4  -1   2 7545.83   95.36
  -4  -1  -2 7367.51   85.38
  -4   1  -2 7593.46   96.27
   4   1   2 7481.60   78.66
   4   1   2 7407.61   86.84
   4   1   2 7608.03   94.59
  -4   1  -2 7336.87   93.76
  -4  -1  -2 7463.80   79.09
   4  -1   2 7366.69   86.49
  -4   1  -2 7479.13   87.67
   4  -1   2 7526.55   87.88
   3  -1 -10  476.74   14.91
  -3   1  10  527.83   22.35
   3   1 -10  506.57   15.36
   3  -1 -10  505.50    6.92
  -3  -1  10  495.56   22.26
   3   1 -10  531.46    8.36
  -3  -1  10  525.81    8.28
  -3   1  10  503.82   14.68
  -3  -1  10  495.19   22.06
   3   1 -10  504.20   21.86
   3   1 -10  519.98   15.08
   6   0  -9    3.91    7.83
  -6   0   9    3.25    5.34
  -6   0   9   21.31    7.87
  -6   0   9   -0.09    5.37
   6   0  -9   -0.21    4.57
   6   0  -9  -13.04   11.60
  -4   0  -416429.06  187.18
   4   0   416544.75  198.93
   4   0   416656.12  188.75
   4   0   416185.40  196.00
  -4   0  -416599.81  191.68
  -4   0  -416279.68  196.32
  -5   0  11    3.08    5.03
   0   0 -10   23.09    7.36
   0   0 -10   17.53    5.59
   0   0 -10   19.63   12.43
   0   0  10   11.08   10.95
  -5   0  11    2.01    5.16
   5   0 -11    1.35    5.04
   5   0 -11    2.90    8.15
   5   0 -11    6.45    7.97
  -5   0  11   11.24   12.19
   5   0 -11    1.72    4.98
  -5   0  11   -2.20    8.34
   0   0  10   13.59    7.30
  -5  -1   1 9108.92  105.99
  -3   0  -6 7750.76   99.12
  -5  -1   1 8964.71  101.64
   3   0   6 7808.42   91.77
   3   0   6 7722.72   88.36
  -3   0  -6 7689.42   83.75
   5   1  -1 9164.31  107.04
   5  -1  -1 9141.02  105.77
   3   0   6 7772.23   90.89
   5  -1  -1 9212.60  114.85
   5   1  -1 9042.53  102.47
   5   1  -1 9001.80  113.27
  -5   1   1 9233.06  115.72
   5  -1  -1 9013.08  108.07
  -3   0  -6 7946.46  102.11
  -5  -1   1 9123.09  107.20
  -5   1   1 9163.61  109.07
  -5   1   1 9049.85  104.99
   2  -1 -10 4332.61   44.01
   2  -1 -10 4445.68   54.99
  -2  -1  10 4445.49   54.86
  -2   1  10 4402.45   48.12
   2   1 -10 4344.96   54.40
   2  -1 -10 4303.42   47.99
  -2   1  10 4430.75   63.03
  -2   1  10 4438.05   54.99
  -2  -1  10 4346.66   46.31
   2   1 -10 4315.24   45.49
   2   1 -10 4351.08   54.30
   2   1 -10 4415.02   62.15
  -2   1  10 4436.95   44.76
   6   0  -2  117.54   17.87
  -6   0   2   56.64   16.31
   6   0  -2  128.39   10.56
  -6   0   2  135.96   16.40
  -6   0   2  105.34   10.39
   6   0  -2  123.89   16.04
   1   0   9  236.95   18.59
  -1   0  -9  166.87    8.36
   0   2   039019.18  460.13
  -1   0  -9  166.16   12.25
  -1   0  -9  256.61   17.96
   0   2   037445.73  438.58
   0   2   038657.80  449.63
   1   0   9  192.57   18.86
   0   2   038534.86  456.15
   0   2   038928.85  453.66
   0   2  -1  161.91   11.41
   0   2   1  138.89   13.91
   0   2  -1  159.63    9.23
   0  -2  -1  148.96   12.67
   0   2  -1  173.23    7.57
   0   2  -1  148.91   14.06
   0   2  -1  146.43   13.81
   0   2   1  162.77   13.26
   0   2   1  145.00    7.77
   0   2   1  145.89   12.35
   0  -2   1  145.54    7.76
   0   2   1  159.51    7.65
  -4  -1  10 6460.61   84.40
  -4   1  10 6476.53   77.92
   4   1 -10 6384.57   76.98
  -4  -1  10 6430.95   84.31
   4  -1 -10 6549.52   84.84
  -4  -1  10 6570.61   60.38
   4   1 -10 6530.94   84.32
  -4   1  10 6476.47   76.74
   4  -1 -10 6299.37   71.43
  -4   1  10 6470.15   84.18
   4  -1 -10 6588.06   59.74
   4   1 -10 6428.11   83.80
   1   0 -11    9.75   10.00
  -1   0  11   34.17   12.24
   1   0 -11   13.52   11.24
  -1   0  11    9.81   11.45
  -1   2   114980.48  173.02
  -1   2   114957.73  162.18
   1   2  -114848.66  172.47
   1   2  -114774.25  162.42
  -1   2   115277.40  169.65
   1   2  -115200.38  167.54
   1   2  -115077.35  168.10
   1   2  -115479.22  175.97
  -1   2   114748.72  169.86
  -1   2   115046.27  167.57
   1   2  -114918.67  164.35
   1  -2  -114938.16  166.77
  -1  -2   114816.36  166.29
  -5  -1   980733.34  975.70
   5  -1  -979526.95  970.20
   5  -1  -978703.63 1017.51
   5  -1  -978345.42 1006.10
  -5   1   979831.07  967.95
   5   1  -978959.79 1019.03
   5   1  -980561.87  975.76
  -5  -1   977266.51 1000.92
   5   1  -978295.82 1012.00
  -5   1   977982.14 1011.20
   5   1  -980424.83 1050.97
  -5   1   978961.63 1019.02
  -5  -1   979535.63 1038.52
  -1  -2   038670.51  456.59
   1   2   039182.62  461.59
   1   2   039281.29  456.73
   1   2   039553.58  466.58
  -1   2   039758.30  464.48
  -1   2   039117.09  459.56
  -1   2   039378.98  459.32
  -1   2   038652.37  466.78
   1   2   039789.98  463.17
   1  -2   039016.19  460.90
   1  -2   039371.23  461.37
   1   2   040515.12  476.57
   1   2   039784.54  474.77
  -1   2   219776.19  232.20
  -1   2   219818.03  220.16
   1   2  -219944.99  231.66
   1   2  -220348.45  229.98
   1   2  -220539.60  225.69
  -1  -2   219783.64  233.30
  -1   2   220132.59  222.81
   1  -2  -219745.78  231.96
   1   2  -220060.64  236.07
  -1   2   220063.50  234.22
  -1   2   220610.64  227.30
   1   2  -220164.95  236.37
   1   2  -220081.16  220.81
   0   2  -2  176.21    7.35
   0   2   2  173.94   11.29
   0   2   2  189.88   14.85
   0  -2   2  164.42    7.30
   0   2  -2  169.53   10.79
   0   2  -2  175.93    9.81
   0  -2  -2  176.23   11.48
   0   2   2  179.96   11.41
   0   2  -2  161.35   10.25
   0   2   2  170.82    9.39
   0   2   2  172.32   10.91
   3   0 -1257558.47  711.07
  -3   0  1255955.20  693.63
  -3   0  1256825.08  704.07
   3   0 -1257213.07  707.76
   3   0 -1258212.68  720.23
  -3   0  1256370.26  694.78
   3   0 -1257414.19  701.86
  -3   0  1259277.08  728.46
   5   0   231076.68  366.09
  -6   0  10 5002.86   62.05
  -5   0  -230957.21  360.05
  -6   0  10 5063.10   61.66
  -5   0  -230400.39  371.65
   6   0 -10 5037.11   71.11
  -5   0  -230684.99  374.95
   5   0   230229.93  360.64
   5   0   230248.37  368.10
  -6   0  10 4966.83   56.39
   6   0 -10 4966.69   56.64
   6   0 -10 5026.74   61.12
   4   0 -12 8145.84   93.29
   0   1  -9  432.97   15.51
   4   0 -12 8160.94   89.20
   0  -1  -9  419.22   14.70
   0  -1  -9  424.29    8.30
  -4   0  12 8163.64   89.86
  -4   0  12 8236.50   95.34
  -4   0  12 8247.13   94.41
   0  -1  -9  397.39   23.29
   0   1   9  427.98   15.47
   0  -1   9  400.08   15.42
   0  -1   9  435.93   23.00
   0   1  -9  402.10   10.27
   4   0 -12 8046.38   93.11
   0   1   9  411.93    9.93
  -1  -2  -1 1051.73   23.65
   1   2   1 1098.03   23.42
  -1   2  -1 1113.30   18.58
   1  -2   1 1147.92   25.05
  -1   2  -1 1074.17   23.83
  -1   2  -1 1109.44   27.66
  -1   2  -1 1076.56   23.13
   1   2   1 1127.89   20.28
   1  -2   1 1076.69   17.88
   1   2   1 1080.14   17.70
   1   2   1 1104.41   15.57
   1   2   1 1139.61   18.24
  -2   0  -8 1788.97   28.72
  -2   0  -8 1731.91   27.72
  -2   0  -8 1750.38   27.56
   2   0   8 1775.27   28.02
   2   0   8 1781.93   28.83
  -1  -1  -8   95.31    8.22
  -1  -1  -8   93.88    2.65
   1   1   8  114.14    8.17
  -1  -1  -8   99.34   11.60
   1  -1   8  105.69   11.74
  -1  -1  -8  107.28    2.56
  -1   1  -8   86.60   10.71
   1  -1   8   95.88    8.63
  -1   1  -8  126.45   19.58
   1   1   8  116.46   18.60
   1   2  -314359.65  163.37
  -1   2   313967.51  158.56
  -1   2   314068.14  147.90
   1   2  -314623.13  152.65
  -1  -2   314156.29  148.29
  -1   2   314268.42  162.00
   1  -2  -314128.79  154.46
   1  -2  -314111.03  161.06
   1   2  -314345.35  162.59
  -1   2   314048.48  156.86
   1   2  -314335.11  153.45
  -1   2   314743.86  158.17
   1   2  -314029.94  159.89
   1   2  -314216.85  161.95
   5  -1   0 2383.98   35.01
   5   1   0 2472.34   39.90
  -5   1   0 2400.43   41.25
  -5  -1   0 2385.70   39.34
   5   1   0 2403.01   44.25
   5  -1   0 2479.07   35.75
   5  -1   0 2366.43   33.57
  -5  -1   0 2343.69   33.31
  -5   1   0 2350.57   43.33
  -5   1   0 2469.66   44.27
   5   1   0 2349.67   28.62
  -5  -1   0 2362.26   43.59
  -3  -1  -5 7776.21   97.49
   3  -1   5 7786.24  101.03
   3   1   5 7723.88   97.17
  -3   1  -5 7602.05   88.35
   3  -1   5 7663.54   89.66
  -3  -1  -5 7762.11  100.28
  -3   1  -5 7637.67  100.26
   3   1   5 7813.05  100.66
   3  -1   5 7724.02   89.81
  -3   1  -5 7683.65   90.28
   3   1   5 7858.36   77.39
  -6   0   1   51.04   13.42
   6   0  -1    4.87    8.44
  -6   0   1    2.21    8.88
   6   0  -1   43.18   12.66
  -6   0   1    6.26    8.73
   6   0  -1    3.52    9.18
  -1   1  10  532.70   13.31
   1   1 -10  529.99   10.19
   1  -1 -10  525.90   10.40
  -1  -1  10  519.69   14.81
   1  -1 -10  562.44   16.57
   1   1 -10  503.06   16.59
   1  -1 -10  517.77   13.70
  -1  -1  10  528.51   16.30
  -1   1  10  541.27    9.71
   1   1 -10  560.58   16.51
  -1   1  10  535.97   16.91
   0   2  -3    5.82    7.75
   0   2   3    7.35    7.13
   0   2   3    7.20    7.77
   0  -2   3   -3.32   11.87
   0   2  -3    6.77    7.19
   0   2   3    7.41    7.05
   0   2  -3    9.82   12.09
   0  -2   3    3.16    7.68
   0   2   3   11.85    7.38
   0   2   3   10.24    6.70
   0   2  -3    7.32   11.94
   0  -2  -3    9.67    7.69
  -4   1  -3  527.35   16.87
  -4  -1  -3  497.85   23.50
   4  -1   3  546.79   23.44
  -4   1  -3  536.56   24.35
   4   1   3  563.96   16.56
   4  -1   3  555.90   16.82
  -4  -1  -3  570.07   23.82
  -4   1  -3  566.86   16.15
   4  -1   3  560.42   16.20
   4   1   3  552.32   11.72
  -4  -1  -3  583.05   12.42
   4   1   3  550.14   15.98
   2   2  -2 3894.25   44.80
  -2   2   2 3789.19   45.61
  -2   2   2 3782.83   52.76
   2  -2  -2 3650.08   45.39
   2  -2  -2 3763.31   45.13
  -2   2   2 3815.50   54.55
   2   2  -2 3772.31   54.59
  -2  -2   2 3871.97   56.09
   2   2  -2 3869.60   55.20
   2  -2  -2 3786.24   47.52
  -2   2   2 3867.54   46.04
   2   2  -2 3841.43   44.47
   2   2  -2 3849.09   50.72
  -2   0  12  190.69    9.88
   2   0 -12  179.33    9.64
  -2   0  12  185.49    9.02
  -2   0  12  191.53    8.98
   2   0 -12  198.94    9.43
   2   0 -12  189.28   14.89
  -2  -2   1 5718.56   66.18
   2  -2  -1 5784.07   67.86
   2   2  -1 5764.48   63.35
  -2   2   1 5762.15   67.99
   2  -2  -1 5715.18   67.43
  -2   2   1 5684.36   74.11
  -2  -2   1 5707.80   67.91
   2   2  -1 5820.71   66.42
  -2   2   1 5727.15   62.37
   2  -2  -1 5576.50   73.51
  -2   2   1 5665.87   73.48
   2   2  -1 5721.48   66.06
   2   2  -1 5708.80   74.18
   2  -2  -313703.31  164.36
   2  -2  -313267.57  154.29
   2   2  -313752.57  154.27
  -2   2   313915.67  148.92
  -2   2   314124.01  150.63
   2   2  -313883.58  146.18
  -2   2   313760.12  165.06
   2   2  -314149.07  148.87
  -2   2   313502.34  150.14
   2   2  -313761.20  157.16
  -2  -2   313740.63  157.77
   2   2  -313559.36  163.40
  -2   2   313659.50  163.10
   1   2   2 9950.05  113.14
  -1   2  -210090.80  113.61
   1   2   210049.87  106.18
   1   2   210009.69  111.84
  -1   2  -2 9852.03  107.93
  -1   2  -210099.80  116.60
  -1  -2  -210107.53  115.87
   1  -2   2 9956.52  113.87
   1   2   210028.22  111.91
   1  -2   2 9938.81  112.14
   1   2   210362.21  109.73
  -1  -2  -2 9856.37  110.96
  -1   2  -211032.98  122.18
  -1  -2   436346.68  412.00
   1  -2  -435631.00  408.06
   6   1  -6  480.01   13.22
   1  -2  -435796.48  403.17
   6   1  -6  469.98   22.49
   1   2  -437415.10  423.30
   6  -1  -6  499.91   24.10
   1   2  -436391.18  411.97
  -6  -1   6  474.27   15.69
  -1   2   435711.39  413.70
  -1   2   435761.22  436.37
  -1   2   436203.72  410.98
  -1   2   435760.58  435.40
  -6  -1   6  432.05   13.62
  -6   1   6  469.86   15.72
   6   1  -6  453.98   15.88
  -1   2   437393.61  423.35
   1   2  -436133.93  431.46
   1   2  -436242.52  443.32
  -6   1   6  475.49   24.36
   1   2  -436435.77  435.55
  -6   1   6  470.30   14.17
   6  -1  -6  459.17   15.49
   1   2  -436440.18  435.80
  -6  -1   6  437.60   14.24
   6  -1  -6  456.82   15.07
  -6  -1   5 4210.47   51.34
   6  -1  -5 4229.30   62.39
  -6   1   5 4146.23   52.10
   6   1  -5 4111.99   49.91
   6  -1  -5 4155.18   53.78
  -6   1   5 4135.60   54.27
  -6  -1   5 4089.87   50.28
   6  -1  -5 4173.61   53.22
  -6   1   5 4176.01   62.59
  -6  -1   5 4152.40   62.20
   6   1  -5 4205.68   52.03
   6   1  -5 4161.67   62.64
   5   0 -1244494.07  528.87
   5   0 -1244355.70  532.49
  -5   0  1243917.33  534.42
   5   0 -1244618.59  554.08
   5   0 -1244099.84  524.83
  -5   0  1244655.29  530.41
  -5   0  1243658.86  519.28
  -5  -1  10 3514.28   47.63
  -5   1  10 3689.81   35.20
   5  -1 -10 3648.82   56.25
   5   1 -10 3566.10   47.41
  -5   1  10 3598.95   55.57
   3  -1 -11   36.80   15.39
   5   1 -10 3577.35   49.00
   5  -1 -10 3590.76   45.93
   3  -1 -11   20.42    4.11
  -3   1  11   12.37    3.99
  -3   1  11   29.33   14.93
  -3  -1  11   25.62    4.92
   3   1 -11   31.88    9.23
  -3   1  11   33.56    5.26
  -5  -1  10 3670.12   56.29
   5  -1 -10 3535.67   35.87
  -5  -1  10 3567.98   34.21
   5   1 -10 3698.42   56.09
  -3  -1  11   31.54    5.01
   3   1 -11   49.26    5.09
  -3   1  11   23.64   14.85
   3   1 -11   24.23   15.03
  -3  -1  11   25.24    9.07
   3   1 -11   47.48    9.79
  -5   1  10 3527.18   52.48
  -3  -1  11   52.97    9.33
  -5   1  10 3600.84   55.98
   2   1   712665.48  149.53
   2   1   712794.55  149.62
  -2   1  -712518.67  141.33
  -2  -1  -713109.23  123.87
  -2   1  -712692.96  147.11
  -2  -1  -711887.11  114.02
  -2   1  -712618.35  147.99
  -2  -1  -712643.87  149.92
   2  -1   712819.80  149.37
   2  -1   712556.98  149.75
  -2  -1  -712707.71  148.28
   6   1  -7 5234.12   71.92
  -6   1   7 4980.01   61.97
   6   1  -7 5153.12   53.03
  -6   1   7 5129.08   57.34
   2   2   0 6916.08   75.44
  -6   1   7 5122.04   72.61
   6   1  -7 5120.56   64.04
  -6  -1   7 5050.33   55.71
   2  -2   0 6790.93   81.27
   2  -2   0 6631.50   85.41
  -2   2   0 6651.09   83.19
  -2  -2   0 6751.09   84.72
  -2   2   0 6840.29   80.90
  -2   2   0 6811.47   80.90
  -2   2   0 6750.27   86.85
  -6  -1   7 5027.40   61.54
   2   2   0 6864.11   76.77
  -6  -1   7 5052.50   63.01
  -2  -2   0 6702.80   73.76
   6  -1  -7 5113.90   58.48
   6  -1  -7 5113.80   72.15
   6  -1  -7 5139.31   63.55
   2  -2   0 6800.41   84.65
   2   2   0 6739.56   84.25
   2   2   0 6771.21   74.37
   2  -2  -4  853.99   21.36
   2   2  -4  882.91   13.75
   2  -2  -4  892.18   19.84
  -2   2   4  932.72   14.97
   2   2  -4  906.06   25.82
   2   2  -4  926.15   20.07
  -2  -2   4  906.78   28.33
  -2   2   4  876.78   19.42
  -2   2   4  869.64   15.71
  -2   2   4  869.58   14.47
   2   2  -4  898.98   14.00
   2   2  -4  883.27   28.34
  -2   2   4  882.05   19.72
   6  -1  -410599.25  124.61
   6   1  -410536.15  114.75
   6   1  -410514.99  126.40
  -6  -1   410478.16  120.45
  -6  -1   410477.55  119.35
   6   1  -410443.74  123.55
   6  -1  -410491.11  122.72
  -6   1   410535.19  124.04
  -6   1   410426.28  122.79
   6  -1  -410511.21  123.37
  -6  -1   410703.33  125.75
  -6   1   410509.86  121.95
  -6   0  11   44.18    6.46
   6   0 -11    7.76   15.40
   6   0 -11    9.19    6.05
  -6   0  11   10.54   15.16
  -6   0  11    9.15    6.31
   6   0 -11   21.89    6.20
  -4   0  -5    2.85    9.26
  -4   1  11 2593.64   36.77
  -4   1  11 2554.65   36.50
  -4   0  -5    6.77    8.63
  -4  -1  11 2486.96   45.01
  -4  -1  11 2544.88   25.31
   4   0   5    5.41    8.39
   4  -1 -11 2473.34   35.82
   4   0   5    7.58   13.55
   4  -1 -11 2504.43   38.66
   4   1 -11 2534.44   36.17
   4   0   5   -3.55    8.35
   4   1 -11 2567.18   45.33
  -4   1  11 2529.48   37.52
   4  -1 -11 2515.37   23.71
   4   1 -11 2532.06   46.25
  -4   0  -5    3.94   14.64
   0   2  -443062.41  536.16
   0   2  -442633.49  494.74
   0   2   442984.70  520.37
   0   2  -442835.55  521.40
   0  -2   442140.01  497.03
   0   2  -442527.97  516.16
   0   2   442764.20  492.48
   0   2   442770.65  502.45
   0  -2   442521.66  516.82
   0   2   443121.88  521.46
   0  -2  -442860.87  520.08
   0  -2  -442542.96  501.49
   2   1 -11 4391.39   65.22
  -2   1  11 4428.36   65.05
  -2  -1  11 4467.77   64.49
   2   1 -11 4381.96   48.40
   2  -1 -11 4469.47   65.09
  -2   1  11 4586.41   50.32
   2   1 -11 4475.39   56.78
   2  -1 -11 4400.35   47.49
  -2  -1  11 4413.59   46.04
  -2   1  11 4442.02   65.11
   2   1 -11 4485.91   65.23
   2  -1 -11 4334.57   45.60
  -2   1  11 4364.83   46.36
  -6  -1   8 1681.37   27.40
   6   1  -8 1656.80   27.97
  -6   1   8 1616.41   22.23
   6  -1  -8 1643.73   23.29
   6   1  -8 1654.17   21.22
  -6  -1   8 1642.90   36.00
  -6   1   8 1649.48   27.41
   6  -1  -8 1685.71   35.62
   6  -1  -8 1647.51   36.31
  -6  -1   8 1640.88   21.69
  -6   1   8 1681.08   28.20
   6   1  -8 1632.87   27.53
  -3   0  -7    8.42    7.80
   3   0   7    0.60    4.87
  -3   0  -7   -2.68    7.81
   3   0   7   10.28    8.15
  -3   0  -7   -6.26    7.40
   3   0   7   -6.61    7.92
  -5  -1  -1 2243.10   42.99
   5   1   1 2221.74   26.57
  -5   1  -1 2336.84   34.39
   5   1   1 2282.94   32.50
   5  -1   1 2292.53   34.68
   5   1   1 2396.01   36.00
  -5   1  -1 2357.70   35.32
  -5  -1  -1 2265.33   27.37
   5  -1   1 2210.75   33.24
  -5   1  -1 2251.64   34.49
  -5  -1  -1 2285.13   32.69
   5  -1   1 2308.89   43.05
  -1  -2  -3 5949.17   66.27
   7   0  -7    4.97    9.23
   1  -2   3 6097.79   72.10
  -1   2  -3 6177.78   80.40
  -1   2  -3 6044.81   72.98
   1   2   3 6153.93   63.70
  -1  -2  -3 6074.06   77.93
  -7   0   7    6.35   13.53
   1   2   3 6143.53   71.75
   1   2   3 6047.27   62.51
   7   0  -7    1.29    6.82
  -1   2  -3 5929.31   65.78
  -1   2  -3 6059.87   72.03
  -7   0   7   62.39   13.71
   1   2   3 5931.33   71.06
   7   0  -7    7.43    7.48
  -7   0   7    2.67   17.90
   1  -2   3 6049.14   72.54
   1   2   3 6245.07   79.89
   2  -2   1 8067.41   98.76
  -2   2  -1 7999.74   97.00
  -2  -2  -1 8035.47   95.48
   2   2   1 8080.86   98.16
  -2  -2  -1 8017.49   91.54
   2  -2   1 8177.73   98.21
   2  -2   1 7958.54   94.32
  -2   2  -1 8206.86   98.63
   2   2   1 8253.95   96.95
   2   2   1 8240.16   88.45
  -2   2  -1 8184.53  104.08
   2   2   1 8194.75   97.35
   7   0  -6   32.77   14.52
  -7   0   6   50.47   10.90
  -7   0   6   33.35    8.55
  -7   0   6   47.29    8.81
   7   0  -6   35.61   10.52
   7   0  -6   38.66   13.26
   6   0   035897.10  426.28
  -6   0   035536.51  440.05
   6   0   035481.13  429.31
  -6   0   035257.78  426.66
  -6   0   035974.34  438.34
   6   0   035362.41  426.46
   6   1  -318861.65  221.35
   6  -1  -318688.71  229.68
  -6  -1   318677.28  229.73
  -6   1   318614.92  219.01
   6   1  -318610.68  229.52
  -6   1   318739.46  212.77
   6   1  -318705.49  216.60
   6  -1  -318560.16  227.68
  -6  -1   318870.71  219.57
  -6  -1   318707.04  212.94
   6  -1  -318360.78  217.54
  -6   1   318148.51  223.50
  -1   2   5  690.25   18.77
   1   2  -5  711.82   28.51
  -1  -2   5  700.83   19.54
  -1   2   5  660.46   13.45
   1  -2  -5  696.39   13.50
   1   2  -5  682.58   28.18
  -1  -2   5  707.85   13.75
   1   2  -5  712.55   19.34
  -1   2   5  724.98   19.12
  -1   2   5  693.62   15.52
   1   2  -5  673.12   13.05
  -1   2   5  699.25   13.71
   1  -2  -5  665.30   15.48
   2  -2  -5 1494.08   35.06
   5   0   3   17.82   14.82
  -5   0  -3   -0.52   14.53
   2   2  -5 1494.33   33.57
   2   2  -5 1510.50   26.61
  -2   2   5 1498.68   35.39
  -2   2   5 1518.73   18.54
  -5   0  -3   -7.09   13.89
  -2   2   5 1587.52   21.55
   2   2  -5 1508.49   17.76
  -5   0  -3   -1.42   10.57
  -2  -2   5 1481.24   26.66
   2   2  -5 1442.93   26.18
   2  -2  -5 1453.42   25.72
  -2   2   5 1437.06   17.93
   5   0   3    3.94    6.49
   2   2  -5 1470.97   17.53
  -2   2   5 1537.89   35.50
   5   0   3   10.33   15.37
   0   0 -11    5.17    8.53
   0   0 -11    0.56   11.83
   0   0 -11    2.85   11.34
   0   0 -11    3.73    5.63
   0   0  11   15.31   12.61
   0   0  11    1.66   11.61
  -7   0   869319.54  906.09
  -7   0   870899.60  898.37
  -7   0   870596.87  905.88
   7   0  -870840.23  909.93
   7   0  -871112.46  900.34
   7   0  -870386.94  918.32
   7   0  -5    5.90   12.28
   7   0  -5   13.30    8.41
  -7   0   5    5.67   11.87
  -7   0   5    2.95    7.30
   7   0  -5    3.34   14.83
  -7   0   5    2.67    8.49
   1   0  10 2203.73   31.94
  -1   0 -10 2191.51   28.18
  -1   0 -10 2178.73   32.48
  -1   0 -10 2254.19   33.52
   1   0  10 2216.13   33.33
  -1   0 -10 2204.87   32.84
  -3   2   3 1451.56   22.37
  -3  -2   3 1466.53   26.35
  -3   2   3 1385.13   31.56
   3   2  -3 1379.73   25.32
   3  -2  -3 1373.56   23.72
   3  -2  -3 1378.55   21.90
   3  -2  -3 1369.63   34.16
  -3   2   3 1360.86   33.45
  -3  -2   3 1342.90   20.39
   3   2  -3 1391.10   22.30
   3   2  -3 1402.39   20.54
  -3   2   3 1363.38   21.97
   3   2  -3 1369.39   20.26
   4   0 -13   18.50    6.11
  -4   0  13    3.94    6.17
  -4   0  13    8.22    7.27
   4   0 -13    1.31    6.44
  -4   0  13   12.27    5.97
   4   0 -13    7.55    9.71
   4   0 -13   -2.84   13.12
  -4   0  13    5.01    5.99
   3  -2  -2  826.07   19.64
   6   1  -9  960.15   31.07
  -3   2   2  820.35   26.96
  -3  -2   2  779.34   28.12
  -6  -1   9  938.59   20.78
  -6   1   9 1043.28   15.78
  -6  -1   9  911.85   14.15
   6  -1  -9 1038.15   20.84
  -3   2   2  795.65   19.03
   3  -2  -2  810.56   18.82
   6  -1  -9  930.77   15.64
  -6   1   9  906.14   29.18
   6   1  -9 1038.75   14.64
   3   2  -2  758.23   27.79
  -6   1   9  935.59   28.57
  -3   2   2  746.50   27.67
   3   2  -2  778.80   15.51
  -3  -2   2  802.07   13.06
   3  -2  -2  771.31   18.94
  -6  -1   9  927.33   20.84
   6   1  -9  895.72   29.27
   3   2  -2  787.67   17.50
   6  -1  -9  910.01   20.60
   3   2  -2  778.35   12.92
  -3   2   4 8912.88   90.08
   1   0 -1228674.21  343.47
   3   2  -4 9036.75  116.48
  -3   2   4 8856.17  104.65
  -3   2   4 8886.04  101.73
   3  -2  -4 8872.11  108.82
   3   2  -4 8941.49   91.30
  -1   0  1228919.78  347.98
   1   0 -1228820.33  333.54
   3   2  -4 8971.58   91.54
  -3  -2   4 8952.50  115.37
   1   0 -1229052.93  348.61
   3  -2  -4 9027.40   94.66
  -1   0  1228698.13  341.48
  -3   2   4 8992.07   93.93
   3   2  -4 8822.76  113.89
   3  -2  -4 9106.66  107.67
   3   2  -4 9072.10  111.32
  -7   0   9    8.21   16.07
   7   0  -9    3.34   10.91
   7   0  -9    4.39   16.84
  -7   0   9    3.48   10.84
   7   0  -9   17.90    7.37
  -7   0   9    9.04    6.56
   4   1   4 1389.05   18.82
   4  -1   4 1435.96   37.02
  -4  -1  -4 1454.67   35.07
  -4   1  -4 1427.91   27.78
   4   1   4 1429.34   35.07
  -4   1  -4 1445.16   26.48
  -4  -1  -4 1449.31   19.93
   4  -1   4 1448.04   26.15
   4   1   4 1445.90   26.38
  -4  -1  -4 1479.72   26.72
   4  -1   4 1426.20   34.56
  -4   1  -4 1378.78   25.99
  -3   0  13   -8.11   11.42
   3   0 -13    0.95    5.55
   3   0 -13    1.09    8.98
   3   0 -13    0.65    9.15
  -3   0  13    1.36    6.77
  -3   0  13    4.71   10.36
  -3   0  13   25.94    6.82
   3   0 -13  -13.49   10.65
   5  -1 -1126916.67  283.94
   5   1 -1126339.05  310.67
   0  -1 -10 2883.35   40.94
  -5  -1  1127218.32  287.58
   0  -1 -10 2953.49   52.55
  -5   1  1125694.33  303.98
   0   1 -10 2926.44   42.80
   5  -1 -1126056.32  308.30
   0   1 -10 2833.18   40.51
  -5  -1  1126190.58  310.17
  -5   1  1125818.00  300.55
   5  -1 -1125987.93  302.99
  -5  -1  1125426.72  302.81
   5   1 -1125628.95  313.03
   5   1 -1125680.98  306.57
   0   1 -10 2966.20   41.61
   0   1 -10 2965.85   41.97
   0   1  10 2898.18   40.16
   0   1  10 3004.29   43.41
  -5   1  1125763.70  313.73
   0  -1 -10 2871.84   29.02
   0  -1  10 2964.23   52.17
   0  -1  10 2894.02   41.81
   3  -1   6 2451.34   36.34
  -3   1  -6 2374.70   43.48
   3  -1   6 2453.40   38.21
  -3   1  -6 2424.14   36.47
  -3   1  -6 2468.05   49.24
   3   1   6 2502.58   47.84
   3   1   6 2376.37   34.64
  -3  -1  -6 2487.54   38.13
   3   1   6 2431.82   24.83
  -3  -1  -6 2466.52   44.74
   3  -1   6 2406.63   35.62
   7   0  -4 5765.09   69.73
   7   0  -4 5657.85   70.16
  -7   0   4 5701.33   71.63
  -7   0   4 5685.23   69.77
   7   0  -4 5653.44   70.03
  -7   0   4 5672.55   69.49
   2  -2   229178.85  341.13
   2  -2   229116.94  349.62
   2   2   229956.21  356.44
  -2   2  -229284.51  348.42
   2   2   229045.04  337.79
  -2  -2  -228648.91  333.99
  -2   2  -228796.68  334.31
   2   2   229950.07  355.95
  -2   2  -229095.83  339.67
   2   2   229864.74  329.25
   2   2   230707.37  338.86
  -2  -2  -229024.02  345.51
   0   2   583093.01 1056.34
   0  -2  -584155.48 1101.37
   0   2  -583870.09 1102.60
   0   2   585245.01 1114.16
   0  -2   583893.39 1099.73
   0   2  -584269.02 1072.59
   0   2   584750.78 1124.09
   0  -2  -583296.27 1061.88
   0  -2   583698.75 1067.97
   0   2   584207.93 1045.29
   0   2  -584089.24 1102.20
   0   2  -585377.06 1119.57
   6   1  -218360.86  213.89
   6  -1  -217924.44  206.51
  -6   1   218000.21  212.57
   6   1  -217988.26  212.86
   6   1  -218378.32  216.02
  -6   1   218341.23  210.23
  -6  -1   217998.74  204.01
  -6   1   218261.58  215.98
   6  -1  -218084.69  222.93
  -6  -1   218323.71  226.81
  -6  -1   218093.35  206.51
   6  -1  -218103.76  213.61
  -3  -2   118294.78  212.87
   3   2  -118160.04  219.68
   3  -2  -118206.70  211.70
  -3   2   118282.34  222.32
   3  -2  -118400.06  204.76
   3   2  -118904.36  212.83
  -3   2   118032.11  217.11
   3  -2  -117828.60  209.04
   3   2  -119007.74  213.42
  -3   2   118622.59  212.55
  -3  -2   118105.39  204.78
   3   2  -118564.71  209.56
  -1   1  -912082.43  143.35
   1  -1   911941.54  140.90
  -1  -1  -911878.81  133.53
   1   1   911961.70  138.96
   1  -1   912095.81  142.77
  -1  -1  -912384.54  118.33
  -1   1  -912156.53  141.20
  -1  -1  -911911.91  140.50
   1   1   912063.73  142.38
  -1   1  -911835.41  139.80
  -6   0  12  394.34   15.82
  -6   0  12  364.56   15.87
  -6   0  12  380.43   14.80
   6   0 -12  372.85   15.88
   6   0 -12  412.78   16.14
  -6   0  12  387.15   16.27
   6   0 -12  363.01   15.79
   6   0 -12  394.43   16.30
   2   2  -6 7771.46  102.93
   2  -2  -6 7729.56   82.97
  -2   2   6 7822.35   88.43
  -3   2   516736.57  206.48
   3  -2  -516660.07  196.71
   3   2  -517549.00  180.13
   2   2  -6 7747.90   74.85
  -2   2   6 7988.20   77.18
   3   2  -517367.11  176.09
  -3   2   517206.39  177.96
  -2   2   6 7756.38   75.53
   2  -2  -6 7911.09   94.38
   3  -2  -516813.39  208.69
  -3   2   516975.35  175.64
   3   2  -516964.77  196.22
   2   2  -6 7984.96   95.89
  -3  -2   516608.35  196.44
   3   2  -516689.95  196.84
   2   2  -6 7976.18   76.70
  -3   2   516752.90  197.14
   3   2  -516777.00  197.31
  -2   2   6 7906.14   94.77
   2   2  -6 7964.72   94.68
  -3   2   517021.99  209.90
  -2   2   6 7954.51   95.24
   1   2   4 1494.26   33.56
  -1   2  -4 1424.10   26.51
   1  -2   4 1435.15   26.49
  -1   2  -4 1469.65   34.86
   1   2   4 1473.06   17.39
  -1  -2  -4 1475.35   33.50
   1   2   4 1490.97   17.56
   1   2   4 1464.36   26.49
  -1   2  -4 1488.07   26.44
   1  -2   4 1497.59   26.24
  -1  -2  -4 1417.88   20.81
  -1   2  -4 1518.11   27.50
   1   2   4 1488.70   25.45
  -2   0  -9    8.59    9.32
  -2   0  -9   11.84    9.49
   2   0   9   -5.62    7.86
   2   0   9    5.54    7.27
  -2   0  -9    0.25    8.94
   1  -1 -1164906.24  783.49
   1  -1 -1165396.86  810.32
  -1   1  1165471.70  839.63
   1  -1 -1165762.65  838.69
   1   1 -1165067.78  833.07
  -1  -1  1165455.44  809.70
  -1   1  1166610.44  821.25
   1   1 -1165393.99  805.11
  -1  -1  1166068.72  855.85
   1   1 -1166391.94  858.38
  -5   0  13    2.52    4.87
   5   0 -13    6.91    8.28
   5   0 -13    1.75    7.78
  -5   0  13  -10.15   10.85
   5   0 -13   -2.50    8.49
  -5   0  13   -3.49    7.91
   1   2  -611444.78  147.70
   1  -2  -611361.77  118.12
   1   2  -611211.14  116.53
  -1   2   611188.73  116.29
  -1   2   611525.47  137.39
  -1   2   611364.62  135.39
   1   2  -611248.83  145.86
  -1   2   611363.68  120.22
  -1  -2   611241.12  117.96
   1   2  -611559.57  148.58
   1  -2  -611042.36  117.31
  -1  -2   611434.66  147.80
  -1   2   611792.10  122.19
   7   0 -10  129.46   13.03
  -7   0  10   76.42   12.15
  -7   0  10   69.07   13.49
   7   0 -10   67.97   14.06
  -7   0  10  122.39   13.56
   7   0 -10   79.17   20.65
   3   1 -12 4715.03   60.64
  -3   1  12 4665.90   56.13
   3  -1 -12 4366.92   45.55
   3  -1 -12 4776.78   61.11
  -3   1  12 4632.83   60.23
  -3  -1  12 4631.62   50.33
  -3   1  12 4667.83   47.86
   3  -1 -12 4600.43   47.63
   3   1 -12 4721.81   70.32
   3   1 -12 4653.79   49.63
  -3   1  12 4756.87   61.09
  -3  -1  12 4883.40   61.80
   3  -1 -12 4526.56   51.04
   3   1 -12 4737.32   69.32
   3  -2   0  301.73   11.18
  -3   2   0  299.37   22.80
  -3  -2   0  244.34   10.24
   3   2   0  328.22   20.09
   3  -2   0  289.73   22.70
  -3   2   0  302.32   19.74
   3   2   0  311.52   16.00
  -3  -2   0  331.49   20.35
  -3   2   0  310.29   11.32
   3   2   0  303.06    8.15
   3  -2   0  328.02   20.62
  -5  -1  -2 1222.19   32.33
   5  -1   2 1206.54   33.55
  -6   1  10 4389.04   45.84
  -6   1  10 4408.38   56.72
  -5   1  -2 1229.64   25.01
   5  -1   2 1223.53   24.86
  -5  -1  -2 1255.03   22.37
   5  -1   2 1229.63   33.87
   6   1 -10 4306.55   67.20
   6  -1 -10 4413.73   56.79
   6   1 -10 4310.14   44.23
  -5   1  -2 1233.50   25.17
  -6  -1  10 4341.32   64.84
   6  -1 -10 4259.74   55.46
  -5  -1  -2 1253.14   34.88
   6   1 -10 4464.65   57.71
   5   1   2 1231.14   21.21
   5   1   2 1219.76   35.15
  -6   1  10 4326.13   55.68
  -6  -1  10 4281.60   56.50
  -5   1  -2 1257.92   34.56
   6  -1 -10 4234.03   45.21
   5   1   2 1288.53   33.02
  -6  -1  10 4251.28   44.05
   4  -1 -1217447.71  178.77
  -4  -1  1216605.87  196.71
   4   1 -1216591.05  197.86
  -4   1  1216927.54  208.69
  -4   1  1217052.77  200.38
  -4   1  1217028.93  196.89
   4   1 -1217034.40  208.72
   4   1 -1216952.20  209.28
  -4  -1  1217619.63  181.93
   4  -1 -1216783.79  195.79
   6   0   1    5.24   10.43
  -6   0  -1    6.48   14.28
   6   0   1    2.25   18.04
   6   0   1   44.75    8.51
  -6   0  -1   -7.38    8.80
  -6   0  -1    1.14   11.92
  -7   0   3    7.74    9.14
  -7   0   3   28.80   14.51
   7   0  -3   28.71   14.97
   7   0  -3    5.27    8.42
  -7   0   3   -2.65   14.25
   7   0  -3    0.23   13.93
   2   1   8   12.13    7.49
  -2   1  -8    5.53   12.46
  -2   1  -8   20.57   16.69
   2   1   8  -10.33   15.73
   2  -1   8    5.25    7.66
  -2  -1  -8    7.24    9.71
  -2   1  -8    8.66    8.90
  -2  -1  -8    6.01    2.75
   2  -1   8    1.57   10.02
  -2  -1  -8   32.20   12.68
   2   0 -13    2.56    6.02
   2   0 -13    0.26    5.79
  -2   0  13    0.93    6.27
   2   0 -13   -0.38    9.72
  -2   0  13   -2.58    5.74
  -3   2   652292.92  656.54
  -3   2   654666.97  623.69
   3   2  -654231.44  613.66
   3  -2  -652132.87  655.76
  -3   2   652965.23  607.01
  -3  -2   651888.67  652.68
  -3   2   652753.35  661.01
   3   2  -654416.43  687.78
   3   2  -652635.16  661.25
  -3   2   652737.49  652.96
   3   2  -655147.22  624.16
   3   2  -652539.39  672.93
   3  -2  -653395.01  661.49
  -4   0  -6 8842.06   99.64
   4   0   6 9028.34  100.76
  -4   0  -6 9041.34  109.59
   4   0   6 8940.21  108.61
  -4   0  -6 8810.38  106.57
   4   0   6 8872.88  117.55
  -6  -1   1 5967.39   75.12
  -6   1   1 5938.11   84.91
   6   1  -1 6079.68   79.12
   6   1  -1 6026.01   74.36
   6  -1  -1 5988.98   72.75
   6   1  -1 6052.91   87.05
   6  -1  -1 5997.43   75.19
  -6   1   1 6039.51   73.27
  -6  -1   1 5994.18   72.25
  -6  -1   1 5964.66   68.13
  -6   1   1 6067.61   76.68
   6  -1  -1 6023.77   75.72
   2   2   3   91.33    5.55
  -2   2  -3   92.28   16.85
  -2  -2  -3  104.68   16.13
  -2   2  -3   86.77   19.67
   2  -2   3  109.99   14.46
  -2  -2  -3   86.16   14.10
   2   2   3   89.81    8.88
   2   2   3   84.20    9.93
   2   2  -7 1153.75   14.28
   2   2  -7 1192.04   34.77
  -2   2   7 1151.64   12.79
   2   2  -7 1177.01   12.99
   2   2  -7 1196.47   34.68
  -2   2   7 1200.85   24.51
  -2   2   7 1233.02   24.78
  -2   2   7 1215.87   14.39
  -2   2   7 1125.24   20.36
   2   2  -7 1192.06   24.45
   2  -2  -7 1170.74   20.58
   2  -1 -12   65.50    9.31
  -2   1  12  106.54    8.50
   5   0   4  257.07   10.71
  -2   1  12   83.74   12.57
  -5   0  -4  239.16   15.70
   2  -1 -12   86.62   12.39
   2   1 -12   72.26   12.51
   5   0   4  233.02   24.85
  -2  -1  12   80.63   12.13
   2   1 -12   88.25    9.34
  -2   1  12   87.60    8.77
   2   1 -12   97.14   12.57
   5   0   4  265.05   15.06
   2   1 -12   82.67   11.89
  -2   1  12   75.50   12.49
  -5   0  -4  252.56   17.24
  -2  -1  12   76.03   10.13
   2  -1 -12   81.29    9.30
  -5   0  -4  306.53   23.83
   0   2  -641287.33  512.27
   0   2   641344.72  478.07
   0   2  -641937.53  516.67
   0   2   642058.76  517.68
   0  -2   641373.82  481.93
   0   2  -641898.36  531.12
   0  -2   641311.48  523.37
   0  -2  -641304.17  508.84
   0  -2  -641974.63  494.01
   0   2   641739.29  464.40
   0   2   641487.77  523.95
   0   2  -641424.89  487.77
   3  -2   1   96.63    9.49
  -3  -2  -1   91.24   10.56
   3  -2   1  105.21   19.71
  -3   2  -1  113.33   10.37
  -3  -2  -1  112.56    9.19
   3   2   1   76.15    8.32
  -3   2  -1  115.66   20.14
  -3   2  -1   92.92    9.83
   3   2   1   93.77   16.33
   3  -2   1   90.31   10.48
   3   2   1   97.75   14.34
   7   0 -11   11.17    6.47
  -7   0  11    7.56    6.36
  -7   0  11    8.47    6.47
   7   0 -11   15.01   16.90
   7   0 -11    5.64   11.15
  -7   0  11   -2.57    9.43
  -5  -1  12 1326.73   35.03
  -5  -1  12 1322.88   15.89
   5   1 -12 1316.58   28.04
  -5   1  12 1313.74   22.94
  -5  -1  12 1285.62   26.26
   5  -1 -12 1300.97   16.92
   5   1 -12 1333.34   35.44
  -5   1  12 1335.82   35.68
  -5   1  12 1368.42   26.03
   5  -1 -12 1230.57   23.02
   5   1 -12 1387.07   35.04
   5  -1 -12 1316.92   25.65
  -1  -2  -5   36.58   10.66
   1  -2   5   35.01   17.78
   1   2   5   41.61    4.13
  -1   2  -5   16.76   18.52
   1   2   5   31.39    6.88
  -1  -2  -5   24.34   10.15
   1   2   5   28.34   10.24
   1   2   5   39.77   10.29
   1   2   5   19.75    4.12
   1  -2   5   53.40   11.28
  -1   2  -5   31.09   10.79
   3   0   841879.24  517.23
  -3   0  -841893.03  500.42
  -3   0  -842880.14  529.65
  -3   0  -841516.77  511.47
   3   0   842291.60  520.19
   4  -2  -458586.15  742.78
  -4   2   458051.40  732.80
  -4   2   458518.95  743.17
  -4  -2   459134.59  709.84
   4   2  -459065.15  767.12
   4  -2  -458410.68  745.21
   4  -2  -459321.84  721.78
   4   2  -460765.53  730.04
  -4   2   458970.12  714.22
   4   2  -460618.48  728.14
   4   2  -460647.44  767.17
  -4  -2   458337.48  744.25
  -1   2   768964.17  835.74
   1   2  -768633.85  834.17
   1  -2  -767620.12  819.89
  -1   2   768108.88  879.12
   1  -2  -769824.51  899.51
   1   2  -767350.70  885.65
   1   2  -767513.02  886.44
  -1   2   768941.53  836.24
   1   2  -769711.54  914.23
   1  -2  -768253.12  832.34
  -1   2   768860.02  887.79
  -1  -2   768185.04  895.24
  -1  -2   768772.68  838.35
   3  -2  -7  827.20   21.94
  -3   2   7  860.39    8.52
  -3   2   7  865.27   22.40
  -3   2   7  844.79    8.42
   3   2  -7  838.74   32.96
   3  -2  -7  797.39   16.01
  -3   2   7  828.80   22.55
  -3   2   7  827.34   22.35
   3   2  -7  821.84   21.25
  -3  -2   7  803.32   33.03
   3   2  -7  848.02   33.09
   7   0  -211781.93  138.31
  -7   0   212132.66  143.41
  -7   0   212076.28  152.29
   7   0  -212268.94  153.06
   7   0  -212136.82  154.80
  -7   0   212168.14  153.73
  -4  -2   371925.67  914.09
   4  -2  -374562.55  942.13
  -4   2   372698.34  914.66
  -4   2   372027.66  948.21
  -4  -2   373060.84  964.06
  -4  -2   372439.48  896.33
   4  -2  -373449.01  954.09
   4   2  -375665.91  973.62
   4   2  -372880.38  947.82
   4   2  -374422.38  931.20
  -4   2   370134.63  907.52
   4  -2  -373161.43  952.30
   6   0 -13    2.93    6.10
   6   0 -13    7.60    9.55
  -6   0  13    2.17    9.55
   6   0 -13   16.11    9.70
  -6   0  13   -1.48    5.91
   6   0 -13    6.14    9.53
  -6   0  13   14.33    9.56
  -6   0  13   13.74    8.50
  -6   1  1112069.03  142.04
   6   1 -1112555.61  127.09
  -6  -1  1112072.29  144.02
   6  -1 -1112249.01  153.15
   6  -1 -1112097.90  124.36
   6   1 -1112420.30  154.92
  -6  -1  1112284.32  124.95
  -6   1  1112101.72  150.57
  -6   1  1112462.36  127.27
  -6  -1  1112320.10  154.38
   6  -1 -1111971.02  149.60
   6   1 -1112091.28  145.10
   6   1 -1112007.30  142.19
  -6   1  1112170.23  152.01
  -4   1  -5 8185.77  101.27
   4   1   5 8175.32  100.21
   4  -1   5 8195.54  101.17
   4  -1   5 8169.45   98.97
  -4  -1  -5 8276.07  111.20
   4   1   5 8157.77   98.95
  -4   1  -5 8011.97  107.83
  -4  -1  -5 8214.35  109.66
  -4  -1  -5 8122.32   85.64
   4   1   5 8130.27   84.28
   4  -1   5 8144.25   98.80
  -4   1  -5 8263.75  110.03
   4  -2  -5 7966.92   84.30
  -4   2   5 8006.57  112.89
  -4   2   5 8023.77   84.70
  -4   2   5 8116.91   85.41
   4   2  -5 8149.54  106.38
   4   2  -5 8077.46   81.77
   4  -2  -5 8235.41  115.20
   4   2  -5 7986.00  100.20
  -4  -2   5 7959.81   80.86
   4   2  -5 8149.59   85.06
  -4  -2   5 8088.55  101.85
  -4   2   5 7979.62  105.28
   4  -2  -5 8000.61   96.63
   4   0 -14 8016.06   96.73
  -4   0  14 8137.58   99.02
  -4   0  14 8000.49  101.21
  -4   0  14 8290.73   99.01
   4   0 -14 8026.09   95.91
   4   0 -14 8276.16  100.12
  -4   0  14 8036.65   98.24
   4   0 -14 8085.40   91.46
   4  -2  -247367.31  577.56
   4   2  -246276.48  589.68
  -4   2   245396.97  563.77
   4  -2  -245367.22  565.96
  -4  -2   246208.71  556.60
  -4   2   246230.17  561.78
   4   2  -246746.15  563.30
   4   2  -248265.48  588.47
  -4  -2   246500.73  578.42
   4  -2  -246581.59  594.73
  -4  -2   245906.52  551.70
  -4   2   245373.33  565.04
   0   0  12 2843.67   40.58
   0   0 -12 2811.87   35.48
   0   0 -12 2757.35   38.98
   0   0 -12 2844.19   40.07
   0   0 -12 2768.91   35.32
   0   0  12 2766.55   38.53
   3  -1   748494.87  603.14
  -3   1  -748160.11  611.88
   3   1   748718.02  613.94
   3   1   750010.36  640.93
  -3  -1  -749736.25  633.98
  -3   1  -747582.23  598.31
  -3  -1  -748752.84  614.94
   3  -1   749084.72  616.86
  -3   1  -747884.44  591.96
  -7  -1   7 4427.92   66.00
  -7  -1   7 4445.66   59.41
   7   1  -7 4451.31   59.63
   7   1  -7 4411.47   53.87
   7  -1  -7 4290.43   56.25
  -7   1   7 4433.57   55.82
   7   1  -7 4505.54   58.77
  -7   1   7 4434.41   58.60
  -7  -1   7 4345.10   54.39
   7  -1  -7 4434.03   59.91
  -7   1   7 4465.93   71.32
   7  -1  -7 4475.53   59.41
   7  -1  -610899.24  142.50
   7  -1  -610830.94  129.31
   7  -1  -611008.31  131.63
   7   1  -610896.23  138.49
  -7  -1   610874.40  128.38
  -7   1   610777.56  126.75
  -7   1   610793.32  140.05
   7   1  -611022.18  126.54
  -7  -1   611057.21  143.26
  -7  -1   610928.17  127.01
   7   1  -611035.85  143.86
  -7   1   611069.24  145.05
  -4   2   641019.86  460.32
   4   2  -641313.41  453.54
   4   2  -640162.27  498.65
  -1   0 -11   11.15    9.14
   4   2  -640716.70  445.07
  -1   0 -11    2.34    8.98
   4   2  -638719.51  492.02
   1   0  11    0.17    8.35
   4  -2  -640396.70  451.43
  -4   2   638921.04  470.83
  -4   2   639036.85  481.20
  -4   2   640355.52  449.85
  -1   0 -11    1.24    8.70
   1   0  11    7.82   12.56
   4  -2  -639394.04  487.25
   4   2  -638873.41  493.47
   4  -2  -639117.48  484.22
  -1   0 -11    5.86   13.58
  -4  -2   638368.67  487.95
  -6   1   0 5304.46   69.09
   6   1   0 5300.12   66.15
  -6  -1   0 5326.63   69.13
   6  -1   0 5331.90   68.85
   6  -1   0 5219.39   75.26
  -6  -1   0 5279.54   60.91
  -6   1   0 5257.90   68.40
   6   1   0 5357.85   73.66
   6   1   0 5283.82   69.33
  -6  -1   0 5302.20   73.98
   6  -1   0 5318.39   68.22
  -6   1   0 5306.67   75.56
   2   2   4 4435.23   42.49
  -2   2  -4 4326.52   58.37
   2  -2   4 4382.90   56.63
   2  -2   4 4276.90   58.70
  -2  -2  -4 4373.48   56.47
  -2  -2  -4 4388.99   52.79
  -2   2  -4 4396.28   59.75
   2   2   4 4363.67   41.60
   2   2   4 4388.99   59.30
   2   2   4 4437.73   64.76
  -2   2  -4 4401.24   56.69
   5   1   328553.45  345.89
  -5  -1  -328791.50  329.33
  -5   1  -328639.24  356.14
  -5   1  -328553.42  344.64
   5  -1   328325.97  341.72
   5   1   329148.25  350.57
   5  -1   329364.23  354.68
  -5  -1  -329037.20  358.56
  -5  -1  -328769.89  359.03
  -5   1  -329005.04  349.65
   5   1   329703.33  336.77
   5  -1   329198.66  352.89
   0  -1 -11  219.18   24.11
   0   1  11  206.89   15.25
   0   1 -11  196.15   16.04
   0   1  11  227.76   25.08
   0  -1  11  200.86   23.67
   0   1 -11  228.64   16.27
   0   1 -11  218.94   22.21
   0  -1  11  223.87   16.65
   0  -1 -11  245.59   10.47
   0  -1 -11  205.82    7.28
   0   1 -11  228.98   22.46
   3   0 -14 1222.33   26.66
   3   0 -14 1215.73   27.37
  -7  -1   8 3205.48   55.28
   7   1  -8 3187.49   40.00
   7  -1  -8 3134.63   46.53
   7   1  -8 3175.15   45.65
   7   1  -8 3097.61   56.03
  -3   0  14 1193.75   20.79
   7  -1  -8 3097.68   42.51
   7  -1  -8 3184.73   45.83
  -7  -1   8 3114.05   35.97
  -3   0  14 1160.06   27.24
   3   0 -14 1171.26   29.31
  -7   1   8 3160.36   55.26
  -3   0  14 1166.00   27.37
  -7  -1   8 3173.27   54.15
  -3   0  14 1201.06   26.10
  -7   1   8 3201.08   46.85
   3   0 -14 1163.85   20.43
  -7   1   8 3109.97   36.65
  -5   0  1412842.35  145.18
   5   0 -1412977.94  151.18
  -6   0  -2 7762.33   99.65
  -6   0  -2 7643.82  106.03
   3  -2   2 6419.39   84.94
   5   0 -1412956.33  162.06
  -5   0  1413190.06  154.12
  -6   0  -2 7723.28  105.91
   3  -2   2 6359.94   84.46
  -3  -2  -2 6417.27   83.32
   5   0 -1412977.63  151.45
  -3   2  -2 6374.67   80.38
   6   0   2 7717.60  104.99
   6   0   2 7566.96   95.85
   3   2   2 6366.92   66.10
  -3  -2  -2 6392.60   84.61
  -3   2  -2 6499.54   86.61
   6   0   2 7644.80  106.55
  -5   0  1412907.25  159.17
  -3   2  -2 6260.18   75.57
   3   2   2 6522.05   77.19
   3   2   2 6304.03   83.65
   3  -2   2 6308.44   79.66
   7   1  -525302.43  296.08
  -7  -1   524526.48  290.40
   7  -1  -524617.85  293.59
   7  -1  -524552.33  306.63
   7   1  -524296.86  304.95
  -7  -1   524760.66  308.99
   7  -1  -524409.28  304.55
  -7  -1   524920.42  293.04
  -7   1   524917.73  295.08
   7   1  -524609.42  299.94
  -7   1   524230.67  304.99
  -7   1   524423.05  305.15
  -1   1 -1021093.36  250.47
  -1  -1 -1020722.14  259.96
  -1   1 -1020731.77  238.91
   1   1  1021054.21  248.38
  -1  -1 -1021624.88  224.29
  -1  -1 -1021055.22  250.89
   1  -1  1020530.25  246.02
   1   1  1021050.65  264.08
   1  -1  1021039.94  243.79
  -1   1 -1021075.89  253.58
   1   0 -13   17.69   11.19
  -1   0  13   35.42   10.95
   1   0 -13    2.36    8.71
  -1   0  13   89.29   10.53
   1   0 -13    1.97   13.51
  -4   2   1  473.55   17.35
  -4  -2   1  484.42   18.89
   4  -2  -1  463.67   20.50
   4   2  -1  465.17   18.62
  -7   0  1211775.09  138.98
   7   0 -1211852.94  133.77
   7   0 -1211962.40  141.32
  -4   2   1  481.74   19.32
   4   2  -1  452.79   17.01
  -4  -2   1  472.95   18.18
  -4  -2   1  450.93   11.27
  -4   2   1  448.57   20.80
  -7   0  1211549.84  139.31
   4  -2  -1  485.06   29.22
  -7   0  1211948.15  135.20
   4   2  -1  460.55   17.92
   4  -2  -1  488.57   17.92
   7   0 -1211668.90  141.63
  -2   2   8 3431.32   41.36
   2   2  -8 3527.59   49.97
   2   2  -8 3540.29   33.38
   2   2  -8 3472.41   60.32
  -2   2   8 3516.83   49.99
   2  -2  -8 3435.06   40.74
  -2   2   8 3540.33   32.14
   2   2  -8 3436.58   32.58
  -2   2   8 3469.01   32.90
   2   2  -8 3551.10   61.61
  -2   2   8 3596.91   50.20
   4  -1 -1358991.00  741.09
  -4  -1  1360586.84  723.60
  -4   1  1359230.23  754.51
  -4   1  1359164.21  740.32
   4   1 -1358802.29  747.82
   4   1 -1359221.15  756.07
   4   1 -1358660.88  758.34
   4  -1 -1359351.05  701.32
  -4  -1  1356928.73  728.26
  -4   1  1359679.50  772.33
  -4  -1  1359584.02  712.72
   3  -2  -8 7862.47   86.57
   3  -2  -8 7834.48  106.24
   3   2  -8 7900.90   96.71
   3   2  -8 7885.01   97.19
  -3   2   8 7762.20   85.47
  -3   2   8 7895.82  107.23
   3   2  -8 7764.15  106.02
  -3   2   8 7984.43   97.82
  -1   1  12 1220.98   38.88
   1  -1 -12 1192.83   24.18
   1  -1 -12 1221.10   18.52
   1   1 -12 1198.16   25.65
   1  -1 -12 1211.47   38.29
  -1   1  12 1207.26   23.45
  -1  -1  12 1206.41   25.54
  -1  -1  12 1179.61   37.85
   1   1 -12 1222.07   26.94
   1   1 -12 1204.10   24.95
  -7  -1   922352.43  267.21
  -7  -1   921584.48  268.27
   7  -1  -922190.87  264.82
   7   1  -921900.67  262.87
   7   1  -922286.71  277.21
   7   1  -922724.61  251.62
   7  -1  -922031.52  249.19
   7  -1  -921863.79  262.93
  -7  -1   921754.39  242.84
  -7   1   922108.98  265.94
  -7   1   921977.37  262.40
  -7   1   922398.95  251.58
   0   2   7 4121.29   37.35
   0   2   7 3965.30   36.21
   0  -2   7 3972.38   48.39
   0  -2  -7 3988.42   66.14
   0   2  -7 4052.07   67.94
   0  -2   7 3983.74   55.80
   0   2   7 4071.68   66.80
   0   2  -7 3896.35   47.49
   0   2   7 3832.24   42.07
   0   2   7 4096.68   66.73
   0  -2  -7 3958.37   47.36
   0   2  -7 3956.32   56.06
   0   2  -7 4010.60   56.32
  -3   1  1313390.27  151.11
   3   1 -1313552.50  161.38
   3  -1 -1313499.89  143.43
  -3   1  1313599.88  172.34
   3   1 -1313325.51  169.32
   3  -1 -1313062.18  144.25
  -3  -1  1313589.70  170.76
   3   1 -1313386.77  160.40
   3   1 -1313270.08  143.03
  -3  -1  1313363.89  144.95
  -3   1  1313237.09  158.69
  -3   1  1313403.40  141.16
   3  -1 -1313542.54  171.64
  -4   2   7 5759.49   52.21
   4   2  -7 5826.30   73.74
  -4   2   7 5765.50   77.26
   4   2  -7 5874.68   87.70
   4  -2  -7 5803.32   77.29
   4  -2  -7 5821.27   87.15
   4   2  -7 5740.47   74.65
  -4   2   7 5915.60   87.50
  -4   2   7 5796.26   75.19
  -4   2   7 5954.72   54.77
  -4  -2   7 5822.25   75.70
  -7   0   1   -0.24    8.51
   7   0  -1   14.57   14.26
  -7   0   1   13.26   15.15
   7   0  -1    8.43   10.80
  -7   0   1    1.15    9.27
   7   0  -1   -2.43   16.23
  -2   0 -1021079.83  246.91
  -2   0 -1021032.13  261.36
   2   0  1020967.80  260.36
  -2   0 -1021484.88  257.02
   2   0  1021563.86  258.08
  -7  -1   4  531.53   16.55
   7   1  -4  517.38   24.76
  -7   1   4  509.23   22.80
   7   1  -4  503.85   14.29
   7  -1  -4  573.16   30.71
  -7  -1   4  509.12   20.03
  -7   1   4  545.43   31.96
  -7  -1   4  542.43   21.62
   7  -1  -4  554.58   19.56
  -7   1   4  537.83   19.51
   7   1  -4  534.22   20.29
   7  -1  -4  518.07   23.97
   1  -2   6 4874.44   64.30
  -1  -2  -6 4923.36   73.83
  -1   2  -6 4988.93   65.51
  -1  -2  -6 4837.11   60.72
   1   2   6 4878.25   61.11
   1   2   6 5057.49   74.56
  -1   2  -6 4964.65   65.53
   1   2   6 5114.86   75.54
  -1   2  -6 4878.48   61.94
   1  -2   6 4852.98   61.68
  -6  -1  12  126.74    6.44
  -6   1  12  116.72   19.10
  -6  -1  12  129.89   13.59
  -6   1  12  112.04   12.60
  -6   1  12  136.29   20.60
   6  -1 -12  113.19   19.64
   6   1 -12  168.88   12.71
  -6  -1  12  130.44   12.65
   6  -1 -12  118.81    6.64
   6   1 -12  149.61   12.47
  -6   1  12  142.09    6.46
   6   1 -12  123.82   23.38
   6  -1 -12  129.70   12.72
  -1   2   8  809.53   15.29
   1   2  -8  792.11   14.98
  -1  -2   8  924.82   12.52
   1  -2  -8  842.47   23.66
   1  -2  -8  797.81   13.25
  -1  -2   8  839.15   24.51
   1   2  -8  768.94   24.27
   1   2  -8  770.90   24.23
  -1   2   8  817.38   14.21
   1  -2  -8  781.88   12.10
  -1   2   8  843.71   24.18
  -1   2   8  825.03   23.43
   1   2  -8  792.60   35.62
   2   1   916489.97  199.38
  -2   1  -916414.38  200.13
  -2  -1  -916747.13  195.07
  -2   1  -916793.54  202.97
  -2  -1  -917196.28  173.43
   2   1   916718.15  201.22
   2  -1   916428.47  197.92
  -2   1  -917046.97  211.69
  -2  -1  -916596.78  212.22
   2  -1   916584.58  202.90
   5  -1 -1337410.16  459.12
  -5   1  1337221.56  467.29
   5   1 -1336664.93  466.73
   5  -1 -1337983.78  420.76
  -5  -1  1338380.28  429.13
  -5   1  1336620.88  460.66
  -5  -1  1336290.73  460.08
   5   1 -1336850.67  450.93
  -5   1  1337377.37  448.77
   5   1 -1336294.80  445.27
  -4  -2   011755.31  134.02
   4   2   011402.37  136.28
   4  -2   011652.02  134.22
   4  -2   011751.98  153.11
  -4   2   011644.20  141.42
  -4   2   011740.61  143.19
  -4  -2   011866.49  150.62
   4  -2   011727.23  150.17
   4   2   011889.82  141.80
  -4   2   011325.44  145.27
   4   2   011709.83  130.04
   4   0   7   11.53   17.44
  -4   0  -7   14.01    9.55
  -4   0  -7   -8.12    9.58
   4   0   7    4.86   17.14
  -4   0  -7   -9.06   14.68
   4   0   7    6.76   10.30
   5   0   5    8.16   11.08
  -5   0  -5    4.44    9.84
  -5   0  -5    5.60   10.70
   5   0   5   -2.09   17.86
  -5   0  -5   -8.50   15.51
   5   0   5   23.14   17.39
  -7  -1  10 3794.59   64.60
  -7  -1  10 3908.43   63.71
   7   1 -10 3831.17   54.81
  -7   1  10 3949.24   66.07
  -7  -1  10 3748.62   44.13
   7  -1 -10 3805.94   65.19
   7  -1 -10 3769.17   46.01
   7   1 -10 3948.36   54.35
  -7   1  10 3879.84   53.49
  -7   1  10 3932.80   46.09
   7  -1 -10 3841.74   53.33
   7   1 -10 3835.73   43.76
  -8   0   8   -1.40    7.64
  -8   0   8    6.97   12.59
  -8   0   8   10.14   10.30
   8   0  -8    7.40   14.39
   8   0  -8    9.47    8.00
   8   0  -8    7.41   17.96
  -8   0   7   -5.07   14.78
   8   0  -7    3.14   10.00
  -8   0   7   12.05   11.00
   8   0  -7    5.84   19.20
   8   0  -7   19.26    9.26
  -8   0   7    2.31   14.89
  -2   0  14 9113.47  104.81
   2   0 -14 9124.54  114.73
  -2   0  14 9006.39  106.84
   2   0 -14 9062.34  104.93
   2   0 -14 9145.06  107.59
  -6   0  1439742.99  500.60
   6   0 -1440755.54  494.61
  -6   0  1438967.00  475.02
  -6   0  1440348.42  490.22
   6   0 -1439085.87  495.96
   6   0 -1440082.15  486.52
   3   2   3 3070.86   33.97
  -3   2  -3 3072.35   53.53
  -3  -2  -3 3111.23   50.50
  -3  -2  -3 3136.50   43.54
   3  -2   3 3071.68   43.47
   3   2   3 3126.38   51.52
   3   2   3 3342.89   52.31
   3  -2   3 3053.01   46.36
  -3   2  -3 3098.45   57.62
   3  -2   3 3034.02   50.02
  -3   2  -3 3034.05   41.69
  -6  -1  -1  108.69    8.34
  -6  -1  -1  109.58   14.13
   6  -1   1  132.43   13.54
   6  -1   1  111.20   13.93
  -6  -1  -1  107.95   19.94
  -6   1  -1   96.61   22.42
  -6   1  -1  157.82   13.59
  -6   1  -1  125.84   23.05
   6   1   1  103.63   14.46
   6   1   1  129.79   12.16
   6  -1   1  123.03   13.04
   6   1   1  121.73    8.36
   8   0  -9   10.99   14.37
   7  -1  -3 8540.52  102.08
  -7  -1   3 8790.83  109.10
  -7  -1   3 8681.38  102.45
  -7   1   3 8619.80  102.20
   7   1  -3 8644.38  119.81
  -8   0   9    8.71    7.39
  -7   1   3 8652.80  118.31
   7  -1  -3 8600.13  106.74
   7   1  -3 8785.50  109.16
  -7   1   3 8829.19  120.79
   8   0  -9    0.08   19.09
   7  -1  -3 8607.76  106.83
   7   1  -3 8752.39  102.33
  -7  -1   3 8630.23  101.62
   8   0  -9   12.78   12.98
  -8   0   9    0.80    7.61
  -8   0   9   -7.39   10.42
  -4  -2   8 2783.44   43.67
   4  -2  -8 2792.79   42.96
  -4   2   8 2783.43   42.69
  -4   2   8 2731.76   43.95
   4   2  -8 2825.42   51.82
   4  -2  -8 2773.28   43.87
  -4   2   8 2739.86   52.96
   4   2  -8 2822.26   43.25
   4   2  -8 2695.35   42.63
  -8   0   676319.62 1002.70
   8   0  -675830.82  999.67
  -8   0   675197.51  981.00
  -8   0   675890.41  989.64
   8   0  -676331.82  999.81
   8   0  -676321.84  998.30
   2  -1 -13 8001.98   85.37
  -2   1  13 8360.83   91.97
  -2   1  13 8212.57   90.66
  -2  -1  13 8259.20  101.82
   2  -1 -13 8339.20  103.02
   2   1 -13 8293.12  102.60
   2   1 -13 8340.50   94.77
  -2   1  13 8429.52  104.08
   2  -1 -13 8254.69   92.82
  -2  -1  13 8310.93   95.43
  -2   1  13 8343.00  103.41
   2   1 -13 8309.08  103.09
   2   1 -13 8349.87  112.98
  -2  -2  -5 1374.10   29.09
   2  -2   5 1398.68   27.17
  -2   2  -5 1377.94   39.06
   2  -2   5 1402.89   29.98
   2   2   5 1375.38   29.43
  -2  -2  -5 1401.00   35.69
  -2   2  -5 1381.68   37.20
  -2   2  -5 1385.17   29.98
   2   2   5 1413.70   26.43
  -7   0  13    6.82   16.59
   7   0 -13   15.16   11.49
   7   0 -13   51.46   11.39
  -7   0  13   14.75   10.92
  -7   0  13   12.14    6.99
  -7   0  13   -2.09   10.77
   7   0 -13    4.70   11.20
   7   0 -13    6.78    7.23
  -4   1  -6 2149.65   35.77
  -4  -1  -6 2171.62   36.84
  -4   1  -6 2158.68   47.10
   4   1   6 2163.17   26.29
   4  -1   6 2161.16   47.44
   4   1   6 2081.83   45.88
   4  -1   6 2145.54   35.20
  -4   1  -6 2158.42   38.74
   4  -1   6 2167.71   49.84
  -4  -1  -6 2129.03   35.90
  -4  -1  -6 2118.77   26.78
   4   1   6 2189.85   37.73
   3   2  -9 6310.97   92.23
  -3   2   9 6422.02   92.68
  -3   2   9 6366.25   75.07
   3   2  -9 6647.02   83.98
   3   2  -9 6505.72   83.02
   3  -2  -9 6336.65   69.91
  -3   2   9 6402.02   82.10
   8   0 -1023808.49  281.37
   2  -2  -9 4591.33   51.00
  -2   2   9 4622.28   41.75
  -2   2   9 4710.07   75.37
   8   0 -1023786.03  302.50
   8   0 -1024105.78  291.07
   2   2  -9 4634.17   45.78
   2  -2  -9 4735.38   43.86
   2   2  -9 4737.13   75.72
  -8   0  1023943.30  281.37
   2   2  -9 4675.21   74.47
  -2  -2   9 4730.11   64.43
  -2   2   9 4825.09   43.35
   2   2  -9 4663.07   63.68
  -2   2   9 4683.61   63.67
  -2   2   9 4602.62   51.49
  -8   0  1023859.55  290.88
  -8   0  1023774.60  287.90
  -3   0  -9  -18.48   12.10
   3   0   9  -23.78   17.72
  -3   0  -9   -9.41   11.60
  -3   0  -9   -5.86   10.64
   3   0   9   -0.26   10.29
   5   2  -5  612.60   17.46
  -5  -2   5  629.60   17.08
   5  -2  -5  626.51   15.37
  -5   2   5  623.35   20.80
  -5  -2   5  642.24   13.32
  -5   2   5  605.33   11.43
   5   2  -5  641.35   32.73
   5   2  -5  658.08   13.75
  -5   2   5  621.74   19.99
   5  -2  -5  595.22   29.47
  -5  -2   5  685.93   21.67
   5  -2  -5  647.27   32.37
  -8   0   5    9.98    9.74
   8   0  -5   11.86   17.63
  -8   0   5   -0.22    9.42
   8   0  -5   -0.34   16.34
  -8   0   5    1.67   10.64
   8   0  -5   11.83   10.75
  -5  -1  -410218.24  113.54
   5   1   410181.48  111.36
   5   1   410429.67  126.84
  -5   1  -410213.90  137.04
   5  -1   410333.19  138.86
   5  -1   410280.06  124.51
  -5   1  -410294.03  126.71
  -5  -1  -410260.36  137.80
   5   1   410173.25  136.70
  -5  -1  -410289.91  125.99
   5  -1   410319.45  126.96
  -5   1  -410302.53  126.02
  -5   2   416799.69  214.41
   5  -2  -417293.42  208.70
  -5   2   417267.42  206.74
  -5  -2   416909.35  195.57
  -5   2   417314.42  195.27
   5   2  -417359.01  191.41
  -5  -2   417473.27  222.24
  -5  -2   417303.60  191.14
   5   2  -417141.86  207.16
   5   2  -417652.91  203.60
   5  -2  -417324.59  218.75
   5  -2  -417142.95  193.84
  -6   0  -3    5.28    8.25
   6   0   3   13.58   16.48
  -6   0  -3   -9.24    8.33
   6   0   3   -5.84    9.61
   6   0   3    6.75   11.23
  -6   0  -3    5.31    9.95
   7   0   0   37.39   13.30
  -7   0   0   52.82   11.09
  -4  -2  -119540.06  234.90
  -4   2  -119172.35  237.55
   4  -2   119300.37  235.61
   4   2   118985.49  236.74
  -4   2  -119605.37  237.80
  -4   2  -119282.06  245.40
   7   0   0  103.33   19.43
   7   0   0   16.50   10.02
  -7   0   0   37.66   20.47
  -4  -2  -119497.75  231.99
   4   2   119888.62  218.01
   4  -2   119447.07  241.18
   4  -2   119223.96  232.93
  -7   0   0   26.05   12.58
   4   2   119712.37  228.13
   7   1 -1114608.93  188.72
   7  -1 -1114434.57  157.23
  -7  -1  1114395.99  154.48
  -7  -1  1114918.13  178.34
   7   1 -1114553.43  175.23
  -7   1  1114764.93  159.32
  -7   1  1114641.08  184.65
  -7   1  1114519.50  174.48
   7   1 -1114701.97  156.99
   7  -1 -1114923.22  187.29
   7  -1 -1114549.23  185.35
  -7  -1  1114322.22  173.77
  -5  -2   611849.38  120.42
   5   2  -611860.26  156.43
   5   2  -611962.55  140.54
  -5  -2   611762.62  146.14
  -5  -2   612030.24  146.79
  -5   2   611838.84  143.98
   5  -2  -611873.27  125.03
   5  -2  -611912.89  145.37
   5   2  -612108.69  122.76
  -5   2   611963.95  151.87
   5   2  -612139.55  122.91
  -5   2   611955.70  125.63
   5  -2  -611838.54  150.74
   4   0 -15  -12.61    9.70
  -4   0  15   29.50   12.91
  -4   0  15   -1.62   11.46
   4   0 -15    3.70    9.96
  -4   0  15    4.78   10.96
   4   0 -15    8.29    9.59
   4   0 -15   -3.29   12.17
  -4   0  15    3.11    7.20
  -3  -1  -8 8636.32  119.91
   3  -1   8 8509.40  119.69
   3   1   8 8526.20  103.11
  -3   1  -8 8618.83  109.01
   3  -1   8 9039.14  119.60
  -3   1  -8 8740.95  116.87
  -3  -1  -8 8525.39  103.92
   3   1   8 8779.01  110.18
  -3   1  -8 8385.18  101.87
   5  -2  -3 1054.16   25.25
  -5   2   3 1114.95   24.84
   5  -2  -3 1261.92   27.02
   5  -2  -3 1050.88   18.48
  -5  -2   3 1015.56   25.47
   5   2  -3 1060.00   16.83
  -5   2   3 1110.33   25.46
  -5  -2   3 1051.07   17.10
  -5   2   3 1023.83   25.59
   5   2  -3 1062.36   27.04
  -5  -2   3 1115.61   36.52
   5   2  -3 1103.16   36.53
   0  -2   8 1700.08   22.49
   0   2   8 1701.69   32.14
   0   2  -8 1725.10   44.30
   0   2  -8 1721.51   44.70
   0  -2  -8 1681.31   25.59
   0   2   8 1727.31   31.90
   0  -2  -8 1748.82   32.41
   0   2  -8 1654.78   21.83
   0  -2   8 1750.45   32.91
   0   2  -8 1685.65   32.67
   0   2   8 1665.01   21.36
  -7  -1   2  878.76   18.71
  -7  -1   2  869.76   20.42
   7   1  -2  930.05   26.67
   7  -1  -2  844.25   21.51
  -7  -1   2  891.48   24.18
   7  -1  -2  909.94   34.42
  -7   1   2  900.13   30.08
  -7   1   2  879.02   24.33
   7   1  -2  870.08   27.61
   7   1  -2  905.15   24.77
   7  -1  -2  875.50   23.85
  -7   1   2  901.22   24.79
  -5   0  15    7.34   11.48
  -5   0  15   20.37   11.49
   5   0 -15    0.86    6.25
   5   0 -15   10.93    9.04
   5   0 -15    1.68   10.19
  -5   0  15    6.49    8.77
  -6  -1  13 7969.91   81.28
   6   1 -13 8044.30   99.31
  -6   1  13 8153.49  109.37
   6   1 -13 7987.98  107.97
   6  -1 -13 8036.01   83.83
  -6  -1  13 8034.96  111.11
  -6   1  13 8032.43   96.30
   6   1 -13 8116.53  102.90
   6  -1 -13 8229.61  100.71
   6  -1 -13 8025.54  106.53
  -6  -1  13 8116.90  109.49
  -6   1  13 8106.88   99.63
  -1  -2  -713899.23  167.75
   1   2   714418.62  183.82
  -1   2  -714001.44  170.58
  -1   2  -714031.30  156.53
   1  -2   713907.46  162.27
  -1   2  -714150.70  182.12
  -1  -2  -713910.98  154.89
   1   2   713915.77  154.39
   1   2   714207.65  170.59
   1  -2   714128.28  181.42
   5  -2  -7 4256.50   59.50
   5  -2  -7 4162.29   41.95
  -5   2   7 4168.89   69.70
   5  -2  -7 4142.02   54.87
  -5   2   7 4202.35   42.32
  -5   2   7 4111.38   63.54
  -5  -2   7 4060.43   53.96
   5   2  -7 4151.27   58.35
  -5  -2   7 4267.32   70.39
   5   2  -7 4238.90   38.62
   5   2  -7 4115.71   38.70
   5   2  -7 4231.88   55.93
  -4   2   9    6.25   17.73
   4   2  -9    1.66   16.73
   4   2  -9    2.47   10.29
   4  -2  -9    8.44   10.59
   4   2  -9   -6.66   15.76
  -4   2   9   15.90   11.48
  -4   2   9    4.83   10.61
  -4  -2   9    0.73   17.95
   4  -2  -9    5.91   10.00
  -8   0  11   12.57   14.07
  -8   0  11   44.95   12.76
   8   0 -11   36.62   14.49
   8   0 -11   -1.17   13.10
  -8   0  11    7.11    8.44
   8   0 -11   -1.68   21.27
  -4  -1  14  528.44   12.95
  -4   1  14  495.70   29.85
  -4  -1  14  566.65   19.34
   4  -1 -14  536.91   11.96
  -4   1  14  551.96   19.99
   4  -1 -14  524.32   14.50
  -8   0   4 2916.43   55.01
  -8   0   4 2888.15   45.71
  -4  -1  14  530.63   19.63
  -4  -1  14  532.59   13.52
   8   0  -4 3042.31   44.32
   8   0  -4 2962.65   56.86
  -8   0   4 2931.88   44.44
   4   1 -14  527.42   12.97
   4   1 -14  546.86   20.95
   8   0  -4 2892.28   44.28
   4   1 -14  514.73   29.57
   4   1 -14  509.40   19.11
  -4   1  14  525.27   19.60
   4  -1 -14  532.98   11.47
  -1   2   919550.87  201.48
  -1   2   918940.86  229.84
   1   2  -919000.52  243.38
  -1   2   918950.72  241.36
   1  -2  -919226.21  204.98
  -1  -2   919009.34  230.18
   1   2  -918524.22  225.53
   1  -2  -919090.95  243.88
  -1   2   918839.48  201.28
   1   2  -919198.77  207.43
  -1  -2   918824.37  205.08
   1   2  -919007.28  231.34
   1  -2  -919413.88  200.07
   1   2  -918841.39  229.54
   0   0  13   15.33   15.21
   0   0 -13   21.28   11.58
   0   0 -13   -1.29   16.41
   0   0 -13   15.89   11.84
   0   0  13   -1.45   14.18
   0   0 -13   18.60   15.71
   0   1  1216388.22  211.38
   0   1 -1215871.01  191.04
   0   1 -1216369.29  212.04
   0  -1  1216186.07  187.14
   0   1 -1216733.05  209.23
   0   1 -1216325.19  193.72
   0  -1 -1216247.53  208.34
   0  -1 -1216262.57  170.75
   0  -1  1216241.60  208.28
   0   1  1216327.10  191.60
   0  -1 -1216261.89  192.92
  -5   2   2   11.58    7.24
  -5   2   2    8.74   10.99
  -3   0  15    4.86    7.75
  -3   0  15    0.46   11.99
   3   0 -15    4.63    7.15
   5  -2  -2   25.43   11.46
   3   0 -15    1.11   12.49
  -5  -2   2   17.48   10.03
  -5   2   2   15.99   16.89
   3   0 -15    4.84    7.25
   5  -2  -2    2.40   10.83
  -5  -2   2    4.75   10.59
  -3   0  15   11.34   11.92
  -3   0  15    4.16    6.97
   3   0 -15    3.46   11.80
  -5  -2   2   13.47   10.41
   5  -2  -2   40.69   17.05
   5   2  -2    5.57   10.36
   5   2  -2    7.46    6.16
  -3  -2  -414813.54  173.45
   3   2   415794.70  152.95
   3   2   415260.40  190.15
  -3   2  -415021.94  178.87
  -3   2  -414815.12  173.21
  -3  -2  -415163.88  188.49
   3   2   414890.19  182.82
   3  -2   415109.97  180.71
   3   2   415517.67  150.29
  -3   2  -414836.22  180.58
   3  -2   414901.94  175.45
  -1   0 -12  141.93    9.06
   1   0  12  118.58   14.51
   1   0  12  345.00   21.88
  -1   0 -12  147.84   13.11
  -1   0 -12  153.08   22.20
  -1   0 -12  141.15   14.46
   1  -1  11  614.85   33.57
   1   1  11  631.60   16.81
   1  -1  11  725.59   26.41
  -1   1 -11  671.31   20.05
  -1   1 -11  648.07   17.37
  -1   1 -11  650.89   34.90
  -1  -1 -11  676.48   25.52
  -1  -1 -11  617.47   10.18
   1   1  11  646.88   22.87
  -1  -1 -11  625.38   33.55
   3  -1 -14  629.22   21.09
   3   1 -14  627.18   15.59
   3   1 -14  590.81   20.46
   3  -1 -14  595.06   19.03
  -3  -1  14  534.39   19.84
   3   1 -14  610.50   20.74
  -3   1  14  594.77   20.68
  -3   1  14  599.06   13.95
   3   1 -14  593.92   20.65
  -3   1  14  608.79   17.66
  -3   1  14  609.21   20.60
   3  -1 -14  590.99   15.05
  -3  -1  14  595.14   16.48
  -5  -1  1418307.65  194.98
  -6  -1  -2 1093.14   39.23
  -6   1  -2 1131.79   27.50
  -5  -1  1418216.78  193.79
   5   1 -1417508.47  211.14
  -6   1  -2 1155.95   38.06
   6   1   2 1103.98   23.35
  -5  -1  1417434.13  223.93
   6   1   2 1062.75   36.01
  -6   1  -2 1083.45   26.60
  -6  -1  -2 1076.43   24.46
   6  -1   2 1086.61   27.20
   5   1 -1417889.34  229.39
   6  -1   2 1083.63   26.68
  -6  -1  -2 1095.90   25.54
  -5   1  1417557.22  211.67
   6  -1   2 1082.67   36.92
   5   1 -1418157.59  227.71
  -5   1  1417799.65  214.05
   5  -1 -1418140.22  190.02
  -5   1  1417826.61  225.39
   6   1   2 1085.22   39.52
   5  -1 -1417748.33  216.37
  -5   2   8   25.62   12.26
   1   0 -1430683.27  373.53
   1   0 -1430582.40  369.03
  -5  -2   8   31.20   10.31
   5  -2  -8   30.82    9.54
   5   2  -8   25.51   12.26
   1   0 -1431264.54  387.06
   5  -2  -8   17.11   19.96
  -5   2   8   30.08    3.13
   5   2  -8   24.66   12.27
  -5  -2   8   28.67   12.34
  -5   2   8   19.75    9.92
  -1   0  1430598.32  367.10
  -5   2   8    5.09   12.40
  -1   0  1431152.17  387.88
   1   1 -13 8912.06  123.65
   1   1 -13 8743.13  104.76
   1   1 -13 8784.38  119.29
  -1  -1  13 8706.90  106.17
   1  -1 -13 8847.40  121.31
   1  -1 -13 8492.92   92.01
  -1  -1  13 8828.20  119.88
   1  -1 -13 8935.25  105.62
  -1   1  13 8814.85  122.33
  -1   1  13 8689.50   96.26
   7   1 -12  205.17   14.41
  -7   1  12  202.86    9.20
  -2   2  -6 1049.61   27.25
  -7   1  12   92.25   22.80
   7   1 -12  185.07   16.99
  -2  -2  -6 1024.92   24.48
  -7   1  12  178.34   14.97
   7  -1 -12  208.67   23.96
   2   2   6 1083.91   34.17
   7  -1 -12  177.14   14.25
  -2   2  -6 1034.95   25.46
   2  -2   6 1023.11   19.84
   7  -1 -12  199.60    9.75
   7   1 -12  180.83    8.62
  -7  -1  12  190.54   15.65
  -2  -2  -6 1015.72   26.36
   2  -2   6 1065.63   35.39
  -7  -1  12  202.81    5.82
   7   1 -12  195.08   14.80
  -7  -1  12  187.30   22.57
  -2   2  -6 1063.56   37.46
   2   2   6 1056.75   27.05
  -7  -1  12  194.68    8.78
  -7   0  1410951.45  131.17
  -7   0  1410620.47  140.15
   7   0 -1410822.75  131.17
  -7   0  1410903.50  131.44
   7   0 -1410811.48  144.98
  -7   0  1410611.25  128.11
   7   0 -1410852.30  129.71
   7   0 -1410751.29  128.07
   4  -2   2  246.26   17.85
   4   2   2  326.01   23.69
  -4   2  -2  301.48   23.54
  -4   2  -2  287.23   18.13
   4  -2   2  325.23   23.35
  -4   2  -2  281.25   14.99
   4   2   2  342.95   14.12
  -4  -2  -2  315.24   15.18
   4  -2   2  284.47   15.16
   4   2   2  277.39    9.90
  -4  -2  -2  288.14   14.04
   6   0 -15    1.08   10.07
  -3   2  10 1909.14   35.16
  -6   0  15    4.79   11.05
  -6   0  15   -0.64   15.50
  -3   2  10 1931.70   29.71
   3   2 -10 2009.49   36.30
   3   2 -10 1942.61   46.83
   6   0 -15   -2.23    9.88
   6   0 -15   -4.15    9.46
   3   2 -10 1968.61   35.65
  -3   2  10 1945.17   35.36
  -6   0  15   10.51   11.12
   3  -2 -10 1915.72   29.32
   8   0 -1243154.73  544.68
  -8   0  1242342.71  534.25
   8   0 -1243642.04  542.80
  -8   0  1242652.81  532.41
  -8   0  1244310.07  550.76
   8   0 -1243908.45  548.08
  -2   0 -11    0.29   15.94
  -2   0 -11   13.60   10.13
   2   0  11   -4.21   11.21
   2   0  11  -11.74   17.04
  -2   0 -11   -8.64   10.58
   5   0   612223.74  147.15
  -5   2   1  250.74   19.88
  -5  -2   1  276.52   11.51
  -5  -2   1  268.47   16.03
   5  -2  -1  283.79   12.64
   5   2  -1  296.71   10.11
  -5   0  -612127.82  162.03
   5   2  -1  305.11   25.53
  -5   2   1  286.50   17.47
  -5   2   1  282.06   16.29
  -5   0  -612088.11  140.00
  -5   0  -611833.20  158.07
   5   0   612101.73  160.76
   5  -2  -1  369.24   17.64
   5  -2  -1  282.77   25.53
  -5  -2   1  278.74   14.09
   5   0   611968.86  160.62
   5   2  -1  268.53   17.45
  -7  -1   1  500.38   20.65
   7  -1  -1  551.64   28.20
   7  -1  -1  470.95   30.77
  -7   1   1  522.54   20.65
   7   1  -1  556.06   21.73
  -7  -1   1  542.32   22.15
   7  -1  -1  574.26   20.12
  -7   1   1  529.46   20.85
   7   1  -1  564.14   17.80
   7   1  -1  553.23   21.92
  -7  -1   1  552.96   26.42
  -2  -1 -10 7993.22  107.63
  -2  -1 -10 7887.64   78.32
  -2  -1 -10 7934.47  115.47
   2   1  10 8117.78  104.81
  -2   1 -10 7954.65   96.84
   2  -1  10 7922.30   97.61
  -2   1 -10 7962.24  117.53
  -2   1 -10 8066.69  111.66
   2   1  10 7990.27   96.01
   2  -1  10 7860.10  114.96
   2   2 -10 1895.17   20.46
  -2   2  10 1910.28   18.31
  -2  -2  10 1973.10   35.80
   8   0  -3    1.43   10.48
  -8   0   3   -8.10   15.63
  -8   0   3   10.00   15.29
   2   2 -10 1956.67   35.62
  -2   2  10 1926.20   24.71
  -2   2  10 1917.02   46.76
   2  -2 -10 1929.17   19.68
   2  -2 -10 1937.88   27.33
  -2   2  10 1928.04   47.57
   8   0  -3   16.59   18.92
   2   2 -10 1923.90   35.81
   2   2 -10 1975.56   47.65
  -8   0   3   -0.10    9.40
   8   0  -3    9.42   16.99
   2  -2 -10 1865.15   35.01
   7   0   1   11.05   11.16
  -7   0  -1    8.62   12.38
   7   0   1    0.60   12.04
  -7   0  -1   -7.15    9.43
  -7   0  -1    2.87    9.47
   7   0   1    8.96   13.97
  -4   0  -810723.79  123.30
   4   0   810886.51  147.54
  -4   0  -810640.18  143.53
   4   0   810576.72  143.96
  -4   0  -810964.23  149.47
   4   0   811032.71  125.25
   4   2 -1017242.67  223.10
  -4   2  1017309.32  204.27
   4   2 -1017407.32  211.36
  -4   2  1017353.23  223.87
   4  -2 -1017211.74  222.13
   4   2 -1017327.12  223.50
  -4   2  1017346.86  223.63
   4  -2 -1017329.03  197.59
   5   2  -9 2896.66   46.48
  -5   2   9 2965.18   46.84
  -5   2   9 2879.61   41.31
   5   2  -9 2926.98   45.98
   5  -2  -9 2912.07   41.38
  -5  -2   9 2936.11   53.69
  -5   2   9 2960.91   46.51
  -5  -2   9 2910.06   47.07
   5  -2  -9 2945.41   46.68
   5   2  -9 2952.00   45.13
  -4  -1  -7 2334.85   39.98
  -4   1  -7 2424.07   41.67
  -4   1  -7 2269.37   37.82
   4  -1   7 2402.34   40.74
   4   1   7 2303.27   38.25
  -4  -1  -7 2369.99   49.55
  -4   1  -7 2420.59   38.82
   4   1   7 2432.67   41.23
  -4  -1  -7 2414.14   29.34
   4  -1   7 2422.12   38.35
   4  -1   7 2407.24   39.25
   4   1   7 2413.09   28.25
  -5  -1  -5 2933.28   38.16
  -5  -1  -5 2899.40   58.48
   5   1   5 2749.97   58.48
   5   1   5 3018.43   47.35
   5  -1   5 2967.70   58.80
  -5  -1  -5 2907.27   46.22
  -5   1  -5 2843.15   45.55
   5  -1   5 2904.94   44.24
   5   1   5 2841.04   36.01
  -5   1  -5 2921.49   56.68
  -5   1  -5 2952.46   47.74
   5  -1   5 2875.39   47.13
  -8   1   8   12.62   13.30
   8  -1  -8    8.76    7.54
  -8  -1   8   17.72   11.68
  -8   1   8   22.86   12.02
  -8   1   8   13.67    7.28
   8   1  -8   26.72   19.22
   8  -1  -8   21.33   12.87
   8   1  -8   15.88   12.32
   8   1  -8    5.66   10.64
   8  -1  -8   31.11   18.98
  -8  -1   8   10.60   18.93
  -8  -1   8   39.64   12.42
  -8  -1   7 6609.00   84.99
  -8   1   7 6398.86   84.51
  -8   1   7 6592.90   89.01
  -8  -1   7 6491.68   95.60
   8  -1  -7 6538.40   87.53
   8  -1  -7 6497.08   78.41
   8  -1  -7 6583.02   86.46
   8   1  -7 6424.14   85.41
  -8  -1   7 6580.76   87.31
   8   1  -7 6455.39   95.55
  -6   0  -4 2586.73   56.63
  -6   0  -4 2498.55   42.46
  -6   0  -4 2485.38   37.03
   6   0   4 2517.57   42.80
   8   1  -7 6630.54   83.61
   6   0   4 2487.41   35.70
   6   0   4 2531.26   56.20
  -8   1   7 6567.97   85.67
  -2   0  15   24.73   14.69
   2   0 -15   -1.10    8.77
  -2   0  15   -1.52    8.40
   2   0 -15   12.55   14.35
   2   0 -15    7.56    8.22
   2   1 -1415940.42  192.98
   2  -1 -1415911.28  181.49
   2  -1 -1415505.65  174.65
  -2   1  1416153.02  181.45
  -2  -1  1415889.38  205.26
   2   1 -1416008.00  183.84
   2  -1 -1415922.39  206.94
   2   1 -1416118.06  196.77
   2   1 -1415782.25  193.82
  -2  -1  1416036.94  185.84
  -2   1  1415779.90  205.94
  -2   1  1416142.15  179.51
  -2   1  1415870.95  194.97
  -6  -1  14   26.93    5.53
  -6   1  14   39.24   17.86
   6  -1 -14   30.38   10.31
   6   1 -14   25.83   10.62
  -6   1  14   27.81   11.21
  -6   1  14   20.17   15.70
   6  -1 -14   30.96   10.71
   6  -1 -14    7.65    5.82
   6   1 -14   31.83   10.92
  -6  -1  14   33.10   10.96
   6  -1 -14   31.76    5.38
  -6  -1  14   26.33    7.84
   6   1 -14   29.71   21.06
  -6  -1  14   47.49   19.65
   0   2   9 6937.82  101.82
   0   2  -9 6790.45   90.28
   0  -2   9 6785.33   79.87
   0   2  -9 6905.83   90.28
   0  -2  -9 6826.77  100.73
   0   2   9 6711.77   77.00
   0   2   9 6944.77   90.44
   0   2  -9 6815.53   80.13
   0   2  -9 6999.25   91.30
   0  -2  -9 6769.24   77.77
   0  -2   9 6906.15   89.96
  -8   1   916437.68  190.48
  -8  -1   915953.99  184.77
   8  -1  -916172.84  198.59
  -8   1   916034.40  206.29
   8   1  -916424.79  187.92
   8   1  -915945.72  195.64
  -8  -1   916410.32  211.14
   8   1  -916325.53  211.01
   8  -1  -916173.98  182.90
  -8  -1   915876.12  192.98
   8  -1  -916419.24  199.32
  -8   1   916306.77  200.81
  -8   1   624794.27  319.10
   8   1  -624626.03  298.07
  -8   1   625014.81  309.92
   8  -1  -624944.15  306.34
   8  -1  -624514.15  291.47
   8  -1  -624713.76  305.27
  -8   1   625103.19  305.23
  -8  -1   625047.08  308.56
  -8  -1   625110.65  304.29
  -8  -1   624743.79  300.35
   8   1  -625375.41  303.94
   8   1  -624978.81  322.43
   1  -2   8 3778.09   55.37
  -1  -2  -8 3734.10   50.88
   1  -2   8 3766.58   46.51
  -1   2  -8 3704.31   45.70
  -1   2  -8 3784.91   56.34
  -1  -2  -8 3825.26   66.58
  -1   2  -8 3729.35   56.04
   1   2   8 3745.51   51.24
   1   2   8 3838.24   55.78
  -5   2   0 6440.44   93.29
   5  -2   0 6565.44   80.64
   5  -2   0 6530.15   97.02
  -5  -2   0 6407.47   73.89
  -5  -2   0 6499.49   85.78
  -5   2   0 6539.01   80.46
   5   2   0 6495.09   85.37
   5   2   0 6466.05   75.33
  -5   2   0 6459.53   97.82
   5   2   0 6348.89   81.99
   5  -2   0 6510.43   94.19
  -5  -2   0 6453.43   83.39
   3   2   5 5617.71   70.77
  -3  -2  -5 5517.96   69.18
  -3   2  -5 5581.34   79.08
  -3   2  -5 5568.55   74.14
   3  -2   5 5507.59   70.00
   3  -2   5 5648.76   74.61
  -3   2  -5 5433.07   74.49
   3   2   5 5555.07   72.97
  -3  -2  -5 5560.68   82.86
   7   1 -13 5083.11   70.79
   8   0 -13   15.32    8.11
   7   1 -13 5197.55   68.51
  -7  -1  13 5135.52   70.35
   7   1 -13 5062.93   67.65
  -8   0  13   12.26    7.81
   8   0 -13    0.92   12.60
   8   0 -13   -1.60   12.61
   7  -1 -13 5005.67   54.97
  -7  -1  13 5056.99   54.67
  -7  -1  13 5153.54   55.17
  -8   0  13   -8.18   12.11
   7  -1 -13 5059.13   67.55
   7  -1 -13 5167.96   77.31
   7  -1 -13 5122.94   55.05
  -7   1  13 5098.33   77.86
  -7   1  13 5144.75   55.93
  -7   1  13 5196.35   78.41
  -7   1  13 5215.58   78.36
  -7  -1  13 5099.90   67.57
  -8   0  13   20.09   12.86
   7   1 -13 5170.55   55.25
  -1  -2  10 2033.87   37.57
   1   2 -10 2064.99   49.93
  -1  -2  10 2036.66   27.35
  -1   2  10 2033.75   20.16
  -1   2  10 2066.23   37.88
   1  -2 -10 2045.31   37.40
  -1   2  10 2027.02   37.24
  -1   2  10 2036.13   25.54
   1   2 -10 2098.66   38.66
   1  -2 -10 2015.66   18.98
   1   2 -10 2009.77   26.90
   1  -2 -10 2025.27   25.42
   1   2 -10 2188.49   39.07
   1   2 -10 2052.67   50.94
   4  -2   3 1986.26   34.42
  -4   2  -3 2026.97   46.30
   4  -2   3 2062.72   38.13
   4   2   3 2079.68   34.67
  -4   2  -3 1980.70   51.14
  -4  -2  -3 2035.18   34.13
   4   2   3 2015.77   23.04
   4  -2   3 2031.44   35.38
  -4   2  -3 2329.50   46.62
  -4  -2  -3 2005.04   34.45
   4   2   3 1991.68   44.08
  -3   0 -10  125.02   15.12
   8   1 -10  138.29   11.41
   3   0  10  114.89   23.94
  -3   0 -10  134.27   15.36
   8  -1 -10  199.71   25.96
   3   0  10  127.27   24.84
   8   0  -254581.75  694.69
  -8   1  10  120.10   12.25
  -8   1  10  124.69   23.55
  -8  -1  10  125.50   14.57
  -3   0 -10  164.34   16.17
   8  -1 -10  152.22   14.51
   8  -1 -10  110.65    8.50
   8   1 -10  110.31   24.18
  -8  -1  10   92.15   11.94
  -8   0   253765.65  691.27
  -8   0   254257.90  708.80
   8   0  -254167.44  694.98
  -8   0   254026.92  709.50
  -8  -1  10  120.43   14.85
   8   1 -10  111.74   25.42
  -8   1  10  150.94   15.87
   8   0  -254266.67  715.20
   3   1   9 2777.94   46.73
  -3   1  -9 2733.10   42.82
  -3   1  -9 2748.22   52.81
   3  -1   9 2792.68   43.50
  -3  -1  -9 2814.47   46.21
  -3  -1  -9 2847.38   53.94
  -3   1  -9 2720.92   46.40
   3  -1   9 2707.82   45.77
   3   1   9 2700.65   41.37
  -5   0  16 8118.57   95.74
   5   0 -16 8232.69  102.52
   5   0 -16 8291.68  112.45
   5   0 -16 8408.17  104.70
  -5   0  16 8315.31  104.67
  -5   0  16 8242.59  100.71
  -8   1   5 6955.43   93.86
   8   1  -5 7050.91   84.95
  -8  -1   5 6927.32   87.70
  -8   1   5 6943.83   93.38
   8   1  -5 6945.59  106.93
   8  -1  -5 6937.20   92.57
   8  -1  -5 6898.79   95.26
  -8  -1   5 7079.67  106.10
  -8   1   5 7057.96  106.77
   8   1  -5 6996.99   87.91
  -8  -1   5 6912.07   92.73
   8  -1  -5 6995.40  104.53
   4   0 -1625382.14  316.14
   4   0 -1625408.61  299.30
  -4   0  1625951.73  304.89
   4   0 -1625711.94  312.30
  -4   0  1625088.54  298.32
  -4   0  1625019.45  297.44
  -4   0  1625152.51  310.36
   4   0 -1625250.29  299.16
   6  -1   336210.60  465.83
   6   1   337092.13  465.47
  -6  -1  -337473.58  450.60
  -6  -1  -337120.23  476.90
   6   1   338393.40  456.97
   6  -1   336735.25  476.28
   6  -1   337719.47  472.84
  -6  -1  -337332.64  484.26
   6   1   337437.93  466.99
  -6   1  -336906.12  461.87
  -6   1  -337481.09  470.25
  -6   1  -337248.69  467.50
   7  -1   0  571.37   21.58
  -7   1   0  548.84   33.84
   7   1   0  559.74   21.59
   7   1   0  561.39   18.97
   7   1   0  525.70   22.11
  -7   1   0  523.81   32.24
  -7  -1   0  561.51   28.70
   7  -1   0  564.75   20.33
  -7  -1   0  539.27   22.06
  -7  -1   0  543.17   21.78
   7  -1   0  541.69   21.20
  -7   1   0  554.17   20.14
  -6  -2   6 6104.80   93.84
   6   2  -6 5849.66   79.35
  -6   2   6 5898.24   77.74
   6   2  -6 5896.37   74.57
  -6   2   6 5905.91   67.47
  -6  -2   6 5754.75   81.10
   6  -2  -6 5850.16   63.18
   6  -2  -6 6067.77   80.96
   6   2  -6 5914.46   64.54
  -6   2   6 5867.63   78.56
  -6  -2   6 5808.86   63.59
   6  -2  -6 5824.22   77.25
  -7   0  15    0.87   11.41
   7   0 -15    5.10   10.46
   7   0 -15   -1.88   10.58
   7   0 -15    6.78   10.69
  -7   0  15   17.40   10.84
   7   0 -15    3.97   10.88
  -7   0  15    7.38   11.49
  -6   2   5 8535.26  120.97
  -6  -2   5 8517.05  102.28
   6  -2  -5 8655.76  109.73
   6   2  -5 8659.35   96.55
   6   2  -5 8787.97  114.84
   6   2  -5 8686.71  111.15
   6  -2  -5 8752.08  111.68
  -6   2   5 8723.20  110.77
  -6  -2   5 8453.26   94.80
   6  -2  -5 8815.39  102.28
  -6  -2   5 8865.25  112.47
  -6   2   5 8708.90  100.86
  -5   2  1018289.99  225.04
  -3   2  11 6387.37   85.18
  -5   2  1018403.89  225.84
   5  -2 -1018821.00  230.35
   3   2 -11 6419.47   97.30
   5   2 -1018743.56  240.25
  -3   2  11 6215.70   83.53
   3   2 -11 6317.54   84.31
  -5   2  1018514.56  226.82
   5   2 -1018422.53  226.74
  -5  -2  1018395.08  224.20
   3  -2 -11 6326.34   72.80
  -3   2  11 6353.35   72.87
   5  -2 -1018426.13  226.97
   5   2 -1018533.47  228.71
  -5  -2  1018297.63  225.94
   3   2 -11 6361.43   85.06
   4   1 -1519222.47  236.09
  -4  -1  1519425.98  216.80
  -4   1  1520426.78  221.94
   4  -1 -1519670.12  215.62
   4  -1 -1519938.19  241.16
  -4   1  1519363.95  247.22
  -4   1  1518962.03  231.60
   4   1 -1519526.70  216.38
  -4   1  1519396.88  229.20
   4   1 -1519524.60  248.18
   4  -1 -1519202.58  210.39
   4   1 -1519138.29  243.64
  -4  -1  1519461.66  217.70
  -4  -1  1519965.54  252.31
   4  -1 -1519332.42  230.90
  -2  -2  -7 6682.69   86.60
   2   2   7 6739.25   88.12
  -2   2  -7 6784.21   88.97
   2   2   7 6848.07   89.21
  -2   2  -7 6739.63  101.40
  -2   2  -7 6790.46   89.34
  -2  -2  -7 6660.64   86.38
   2  -2   7 6660.21   80.69
   2  -2   7 6782.81  100.10
  -6  -2   7 5475.00   70.25
   6   2  -7 5658.07   82.26
   6   2  -7 5588.80   59.54
  -6   2   7 5621.05   60.83
  -6  -2   7 5528.65   56.94
  -6   2   7 5497.83   74.46
   6   2  -7 5553.81   87.97
  -6  -2   7 5647.17   89.55
   6  -2  -7 5542.10   60.51
   6  -2  -7 5666.56   88.48
  -6   2   7 5589.06   73.26
   6  -2  -7 5677.74   84.51
  -5  -1  15 2033.57   26.31
   5   1 -15 1939.66   37.30
   5   1 -15 2031.09   46.94
   5  -1 -15 1997.03   24.42
   5   1 -15 2022.53   35.48
  -5  -1  15 2056.50   26.92
  -5  -1  15 2045.54   48.86
  -5   1  15 2030.88   36.24
   5  -1 -15 1948.94   31.46
  -5   1  15 2069.44   35.89
   5  -1 -15 1928.35   24.03
  -5   1  15 2010.93   38.18
  -6   2   4 4797.48   56.29
   6  -2  -4 4889.07   67.21
  -6  -2   4 4752.68   66.18
   6   2  -4 4836.46   59.48
  -6  -2   4 4778.78   59.41
   6  -2  -4 4906.95   63.84
   6   2  -4 4934.25   80.46
  -6   2   4 4659.85   65.24
  -6   2   4 4880.72   67.70
   6  -2  -4 4954.36   80.02
   6   2  -4 4964.06   69.76
  -6  -2   4 4853.19   67.50
   4   2 -11  725.96   24.34
   4  -2 -11  750.70   21.95
  -4   2  11  772.86   22.27
  -4   2  11  762.08   24.51
   4   2 -11  764.29   24.47
   4   2 -11  745.50   36.94
  -4   2  11  759.67   36.34
  -8  -1  11 1075.30   26.83
  -8   1  11 1092.67   21.68
   8  -1 -11 1072.68   35.88
   8  -1 -11 1066.17   22.67
   8   1 -11 1076.10   36.98
  -8  -1  11 1125.76   36.65
  -8   1  11 1082.89   27.75
   8   1 -11 1144.03   40.13
  -8  -1  11 1050.27   16.08
   8  -1 -11 1047.97   39.76
   8   1 -11 1101.31   20.29
  -8   1  11 1034.22   36.23
  -7   0  -2 1985.49   50.33
   7   0   2 1923.58   48.40
   7   0   2 1961.49   38.56
  -7   0  -2 1974.65   42.33
   7   0   2 1967.18   32.00
  -7   0  -2 1943.74   37.59
   8  -1  -4 1100.27   40.96
  -8  -1   4 1065.52   24.02
  -8   1   4 1035.16   29.96
   8   1  -4 1044.95   33.73
   8  -1  -4 1063.63   34.47
  -8   1   4 1110.61   24.01
  -8  -1   4 1078.92   32.18
  -8   1   4 1076.45   28.75
   8   1  -4 1100.46   29.32
   8  -1  -4 1028.18   28.67
  -8  -1   4 1033.85   41.98
   8   1  -4 1016.63   22.19
  -2  -2  11 1920.92   50.55
  -2   2  11 2010.54   27.08
   2   2 -11 1959.35   22.09
  -2   2  11 1967.67   36.95
  -2   2  11 1951.25   21.09
   2  -2 -11 1964.00   23.87
  -6   0  1611790.64  143.03
   2   2 -11 1985.61   50.60
   6   0 -1611731.95  141.69
   2  -2 -11 1900.86   20.47
  -6   0  1611516.13  140.46
   2   2 -11 2017.90   49.81
   6   0 -1611553.48  139.75
  -2   2  11 1895.88   49.52
   2   2 -11 1990.95   50.46
   2  -2 -11 2058.90   37.81
  -6   0  1611473.72  133.00
   6   0 -1611583.35  153.54
   6   2  -8 2888.83   54.58
   0   1 -13  372.14   20.54
   0  -1  13  315.07   28.93
  -6  -2   8 2819.90   28.55
   0  -1 -13  346.98   29.98
   6  -2  -8 2920.00   33.83
  -6   2   8 2864.89   46.80
   6  -2  -8 2863.26   58.84
  -6   2   8 2879.69   31.02
   6   2  -8 2854.37   59.09
   6  -2  -8 2903.94   53.96
  -6  -2   8 2892.31   46.44
  -6  -2   8 2850.35   52.20
   0  -1  13  367.19   14.07
   0   1 -13  386.33   26.34
   6   2  -8 2901.41   27.68
   0  -1 -13  381.02    9.76
   0   1 -13  367.18   17.52
   0   1  13  358.82   19.12
   0  -1 -13  383.64   20.47
   0   1  13  327.44   19.76
   0   1 -13  346.47   20.20
  -6   2   8 2929.85   54.85
   0  -1 -13  373.16   10.34
   3   1 -1519964.45  244.63
   3   1 -1520187.42  246.61
  -5  -2  -1 1080.86   19.51
   3   0 -1620518.04  243.35
   3   1 -1520078.41  229.28
  -3  -1  1520131.54  244.96
  -3   1  1519981.33  231.28
   5   2   1 1097.16   20.12
  -5   2  -1 1115.69   24.21
  -5  -2  -1 1114.76   26.16
   3   0 -1620609.77  244.55
  -3   1  1520154.95  246.60
   5  -2   1 1098.90   26.23
   5   2   1 1043.33   36.92
   5   2   1 1064.14   22.40
   3  -1 -1519713.03  230.47
  -3   1  1519981.56  223.68
   3  -1 -1520281.46  246.98
   3   1 -1519938.27  244.61
  -3   0  1620383.10  243.29
   5  -2   1 1076.58   33.66
   3   0 -1620697.24  245.32
  -3   1  1520111.99  257.59
  -5  -2  -1 1086.28   31.19
   5  -2   1 1043.23   40.13
   3  -1 -1520281.71  229.15
  -3   0  1620432.77  243.77
  -5   2  -1 1058.50   25.85
  -5   2  -1 1158.98   28.43
  -3  -1  1519908.84  228.86
  -3   0  1620559.36  250.58
   3   0 -1620264.76  250.45
   1  -1  12 2531.61   47.32
   1   1  12 2517.22   43.90
  -1  -1 -12 2560.49   56.72
  -1  -1 -12 2468.04   27.75
   1  -1  12 2605.15   56.60
  -1   1 -12 2576.22   44.48
  -1   1 -12 2615.48   52.08
  -1   1 -12 2499.07   37.45
  -1  -1 -12 2476.01   37.47
   1   1  12 2541.31   37.26
   0   0 -1442947.46  526.14
   0   0 -1443367.37  539.57
   0   0  1443122.64  542.91
   0   0 -1442453.54  531.58
   0   0  1443356.03  540.18
   0   0 -1442811.55  537.08
   6  -2  -3  316.71   28.70
  -6   2   3  323.03   17.92
  -6  -2   3  319.97   18.43
  -6  -2   3  299.43   17.93
   6   2  -3  318.16   12.52
  -6   2   3  321.75   12.45
  -6   2   3  323.92   18.83
   6  -2  -3  303.71   18.59
   6  -2  -3  305.60   28.36
   6   2  -3  312.52   16.55
   6   2  -3  339.70   18.70
  -6  -2   3  334.48   16.68
   8   0 -14   19.74    8.06
  -8   0  14   19.31    7.89
   8   0 -14   25.66    8.71
  -8   0  14   23.15    8.23
  -8   0  14   21.45   12.47
   8   0 -14   18.17   21.72
   8   0 -14   12.46   12.88
  -8   0  14   11.42   13.15
  -1   0 -13   19.35   12.55
  -1   0 -13    9.13    7.74
  -1   0 -13   -3.95   11.31
  -1   0 -13    8.83   12.00
   1   0  13   -8.22   19.23
   1   0  13   -5.89   10.70
   9   0  -9   27.57   17.14
   9   0  -9   14.14   19.32
  -9   0   9   13.14   19.54
  -9   0   9    0.84    9.01
  -9   0   9   -5.44    8.71
   9   0  -9   14.55   14.28
  -9   0   8 2565.16   57.67
   9   0  -8 2472.63   38.90
  -9   0   8 2460.20   39.26
   9   0  -8 2505.94   50.93
   9   0  -8 2452.98   42.90
  -9   0   8 2549.28   49.35
  -1  -1  14  845.14   25.54
  -1   1  14  879.85   37.80
   1   1 -14  836.37   38.14
   1   1 -14  818.10   24.19
   1   1 -14  830.96   23.27
   1  -1 -14  847.39   17.55
   1  -1 -14  822.70   12.97
   1  -1 -14  762.13   37.00
  -1   1  14  829.11   22.73
  -1  -1  14  878.97   35.65
   5   0   7   13.92   12.39
   5   0   7   -3.07   20.32
  -5   0  -7    0.22   17.31
  -5   0  -7    1.23   11.39
  -5   0  -7    0.86   11.11
   5   0   7    5.73    7.53
   7   1 -14  890.91   33.18
   7  -1 -14  927.62   23.63
   7  -1 -14  947.89   24.37
   7   1 -14  873.05   23.63
   7  -1 -14  912.27   15.20
  -7  -1  14  875.94   25.19
   7   1 -14  929.73   27.30
  -7  -1  14  888.41   15.03
  -7   1  14  863.02   33.76
   7  -1 -14  866.14   15.59
  -7   1  14  891.94   23.41
  -7  -1  14  881.54   15.30
  -7   1  14  876.52   22.86
  -7  -1  14  877.96   33.83
  -8   0   1  -17.27   19.92
  -8   0   1   12.48   13.06
  -8   0   1   13.60   13.44
   8   0  -1    6.99   13.00
   8   0  -1   -9.31   22.75
   8   0  -1   20.33   18.59
   9   0 -1078181.81 1047.85
   9   0 -1079376.38 1058.89
   9   0 -1079444.24 1050.92
  -9   0  1078382.96 1047.25
  -9   0  1077359.03 1056.46
  -9   0  1078108.01 1047.50
  -9   0   7    2.86   11.58
   9   0  -7    0.49   12.36
  -9   0   7    4.72    9.95
  -9   0   7    7.51   10.00
   9   0  -7   -2.91    9.65
   9   0  -7    4.68   14.00
  -6   1  15  204.57   13.11
  -6  -1  15  188.56    8.75
  -6  -1  15  200.89    8.68
   6  -1 -15  195.98    8.09
  -6   1  15  181.40   14.76
   6   1 -15  221.09   17.69
   6  -1 -15  199.53   14.09
   6   1 -15  166.84   23.47
   6   1 -15  232.64   15.07
  -6  -1  15  183.64   16.11
  -6   1  15  194.31   23.63
  -6  -2   9 3206.35   47.33
  -1   0  15    5.54   11.11
   1   0 -15   14.35   18.14
   6  -2  -9 3253.89   30.67
   6   2  -9 3352.63   50.10
   6   2  -9 3269.88   64.63
  -6   2   9 3212.75   57.52
   1   0 -15   18.38   11.34
  -6   2   9 3264.27   63.68
   6  -2  -9 3390.51   52.53
  -6   2   9 3224.89   30.24
  -1   0  15   14.28   16.05
   6  -2  -9 3265.54   47.66
   6   2  -9 3223.47   51.22
  -6  -2   9 3311.79   51.39
  -8  -1  12  341.09   27.25
  -8  -1  12  280.82   12.83
   8   1 -12  331.48   20.06
   8  -1 -12  330.15   14.24
  -8   1  12  307.47   13.26
   8   1 -12  314.87   12.42
  -8   1  12  378.36   17.75
  -8  -1  12  277.66   29.36
  -8   1  12  289.35   29.41
   8   1 -12  238.89   27.78
   8  -1 -12  321.23   17.13
   8  -1 -12  281.63   29.50
  -4   2  -441085.12  523.21
   4  -2   441187.77  518.00
  -4   2  -439904.20  515.94
  -4  -2  -440209.88  502.03
   4   2   444102.03  490.31
   4  -2   440785.87  534.94
  -4  -2  -441284.71  527.94
   4   2   441030.07  524.93
   4  -2   440452.42  507.25
   4   2   441572.87  532.07
  -4   2  -440383.40  512.75
  -3   2  -6  418.50   33.45
   0   2 -1022558.98  279.31
   3   2   6  404.88   16.19
   2  -1  1132060.28  401.46
   0   2  1022389.52  256.03
   3   2   6  454.92   29.83
  -3  -2  -6  437.92   19.41
   0  -2  1022218.22  288.23
  -2   1 -1132487.73  402.90
  -3   2  -6  405.80   24.99
  -2   1 -1132349.16  395.32
   3  -2   6  418.26   30.82
  -3  -2  -6  443.76   15.77
  -5   2  1113911.80  174.23
   0  -2 -1022081.97  273.71
   3  -2   6  415.18   16.36
   0   2 -1022138.34  255.87
   2   1  1132632.24  424.41
  -5   2  1114191.84  175.05
  -3   2  -6  422.79   31.86
  -2   1 -1132174.77  421.27
   0  -2 -1022060.06  247.18
   2  -1  1131985.85  405.43
  -2  -1 -1133717.20  372.90
   5  -2 -1113985.69  174.79
  -2  -1 -1132049.26  403.37
   5   2 -1114232.33  190.60
   5   2 -1113983.09  189.48
  -5  -2  1113973.77  189.06
  -5   2  1114233.05  176.88
   0  -2  1022039.23  250.07
   0   2  1022179.67  274.45
   0   2  1022368.07  276.98
   5  -2 -1114331.60  176.02
  -2  -1 -1132517.46  398.55
   5   2 -1114049.81  176.16
   2   1  1132284.23  392.80
   0   2 -1022280.04  276.81
  -5  -1  -6  805.06   17.86
   5  -1   6  825.66   25.71
   5   1   6  835.75   25.52
  -5   1  -6  822.67   26.10
   5  -1   6  826.78   24.56
  -5   1  -6  817.55   24.63
  -5  -1  -6  789.05   36.06
  -5  -1  -6  814.21   24.47
   5  -1   6  809.44   23.13
   5   1   6  769.20   16.38
  -5   1  -6  751.40   22.91
   5   1   6  810.94   24.48
  -6   0  -5   19.65   14.27
  -6   0  -5    1.55   15.65
   6   0   5   12.30   21.59
   6   0   5    6.06   13.69
   6   0   5   13.83   13.16
  -6   0  -5   48.04   22.30
   8  -1  -319707.64  243.55
   8   1  -320088.16  239.17
  -8   1   319735.43  258.87
   8  -1  -319236.32  233.86
   8   1  -319798.22  246.64
   8   1  -319910.11  247.38
  -8   1   319661.73  236.76
  -8   1   319864.28  246.81
  -8  -1   319608.66  244.67
  -8  -1   319684.75  257.52
   8  -1  -319690.64  256.31
  -8  -1   319495.62  234.78
   6   2  -2 4889.66   58.84
   6  -2  -2 4881.74   82.04
  -4   0  -9  -10.38   17.29
  -4   0  -9    3.69   10.57
  -6  -2   2 4757.36   56.99
   4   0   9  -24.48   22.06
   6  -2  -2 4999.94   70.36
  -4   0  -9   -1.95   16.41
  -6  -2   2 4928.05   68.36
   4   0   9  -28.03   22.41
  -6   2   2 4893.72   69.38
   6   2  -2 4805.96   67.75
  -6   2   2 4807.58   68.67
  -6  -2   2 4932.89   60.31
   6   2  -2 4929.91   66.64
   6  -2  -2 4964.98   80.27
  -6   2   2 4860.53   80.39
   1   2   9  153.18   26.80
  -1   2  -9  187.80   17.40
  -1   2  -9  167.28   17.67
  -1   2  -9  150.78   10.33
  -1  -2  -9  155.30   14.78
  -2   0 -1229069.63  353.23
   1  -2   9  176.06   16.55
   1  -2   9  141.44   15.43
  -1  -2  -9  238.25   16.82
   2   0  1229230.56  363.66
   2   0  1228744.23  354.03
   1   2   9  158.54   15.24
  -2   0 -1228644.32  354.40
  -2   0 -1229435.97  379.10
  -7  -1  -117811.54  222.13
   7  -1   118324.77  227.31
  -7   1  -117925.19  238.41
  -7   1  -118379.96  238.09
   7  -1   118171.41  224.12
   7   1   118118.30  232.34
   7  -1   117835.28  220.09
   7   1   118348.26  218.53
  -7  -1  -117948.55  219.45
  -7   1  -118181.36  224.63
  -7  -1  -118142.65  218.23
   7   1   118282.85  242.40
  -9   0  11   -0.93    9.03
  -9   0  11  -21.56   22.44
   9   0 -11   18.87   17.16
   9   0 -11    6.06   12.47
  -9   0  11   10.90   16.21
   9   0 -11   30.97   11.29
  -4  -1  -8   44.93   12.76
  -4  -1  -8   34.57   23.47
   4   1   8   43.33   14.35
   4  -1   8   48.43   23.53
  -4   1  -8   44.31   15.17
  -4   1  -8   53.08   12.52
   4   1   8   33.84   12.65
  -4  -1  -8   46.75    7.35
  -4   1  -8   36.05   20.05
   4  -1   8   36.03   20.87
   9   0  -6 3709.19   55.16
  -9   0   6 3683.60   63.43
  -9   0   6 3677.00   56.08
   9   0  -6 3758.24   63.06
  -9   0   6 3666.86   53.30
   9   0  -6 3618.97   65.76
  -1   2  1121649.37  269.64
  -1   2  1121743.75  284.74
  -1   2  1121707.65  238.12
   1   2 -1121556.14  241.01
   1  -2 -1121703.11  239.63
  -1  -2  1121543.58  243.03
   1   2 -1121805.93  287.30
   1  -2 -1121812.68  284.96
   1   2 -1121469.28  267.94
   1   2 -1121859.69  286.43
   1   2 -1121772.10  271.03
  -1  -2  1121941.18  287.53
   2  -1 -1554370.53  669.62
  -2   1  1553662.88  712.99
   6  -1   4 4814.29   86.70
   2  -1 -1554768.20  726.92
  -2  -1  1553905.94  677.52
   2   1 -1555002.22  689.45
   6   1   4 4793.49   69.38
  -6   1  -4 4690.13   84.53
   2   1 -1553730.58  693.78
  -2  -1  1554198.78  716.12
  -2   1  1554803.92  679.24
  -6  -1  -4 4730.74   82.28
  -6  -1  -4 4800.02   62.10
  -6  -1  -4 4805.61   70.36
   2   1 -1553469.33  692.27
   6  -1   4 4727.27   80.43
   6   1   4 4794.97   70.89
   6  -1   4 4723.00   70.69
  -6   1  -4 4724.69   70.76
   2  -1 -1554261.25  677.90
  -2   1  1553824.00  714.23
  -6   1  -4 4697.40   68.42
   6   1   4 4777.35   60.22
  -7   0  16  388.85   18.28
   7   0 -16  370.16   29.80
   7   0 -16  327.37   18.89
  -7   0  16  337.24   12.86
   7   0 -16  426.74   20.20
  -7   0  16  361.82   13.11
   3  -2 -1215780.72  175.98
  -3  -2  1214959.37  188.54
   3   2 -1215942.06  198.45
  -3   2  1215884.97  176.22
   3   2 -1215893.26  212.87
  -3   2  1215930.82  212.23
   3   2 -1215840.13  197.58
  -3   2  1215816.96  196.57
   6  -2 -10  147.98   13.61
   5   2   2 2343.79   29.82
  -6  -2  10   88.68   14.16
  -6   2  10   84.22   15.74
  -5  -2  -2 2369.36   29.80
  -5   2  -2 2342.59   51.11
   5  -2   2 2477.44   49.73
  -6  -2  10  104.17   16.13
   5   2   2 2324.17   37.42
   6   2 -10   89.78   16.56
   5  -2   2 2388.90   40.14
   5  -2   2 2412.29   43.07
  -5  -2  -2 2382.14   47.18
   6  -2 -10  132.14   16.61
  -6   2  10   73.34   26.53
  -5   2  -2 2316.15   56.64
   6   2 -10  175.12   28.11
   5   2   2 2364.35   39.78
  -5  -2  -2 2411.96   40.30
   6   2 -10  138.03   15.88
  -5   2  -2 2343.87   39.10
  -4   2  12 4803.29   68.40
   4   2 -12 4691.02   67.25
   4   2 -12 4761.57   68.34
  -4   2  12 4615.33   54.55
   4  -2 -12 4765.29   61.78
   4   2 -12 4796.10   68.55
  -4   2  12 4710.85   80.44
   2   0 -16 6090.13   87.78
   2   0 -16 5974.11   83.72
   2   0 -16 5989.49   86.09
  -2   0  16 6395.04   91.45
  -2   0  16 6013.58   76.19
   2   2   8 8795.35  125.54
   2  -2   8 8728.20  112.16
  -2   2  -8 8703.78  111.68
   2  -2   8 8770.94  112.99
  -2   2  -8 8821.36  114.31
  -2  -2  -8 8685.27  102.63
   2   2   8 8714.86  111.18
  -2  -2  -8 8681.50  124.02
  -2   2  -8 8842.83  114.96
  -9   0  1262865.74  809.55
   9   0 -1263144.71  824.54
  -9   0  1262915.97  807.76
   9   0 -1263104.55  850.35
  -9   0  1260343.70  813.50
   9   0 -1262505.84  807.56
   9   0  -5   -2.12   17.30
  -9   0   5   13.02   10.44
  -9   0   5   -1.40   11.46
   9   0  -5    2.37    9.54
  -9   0   5   -1.46   17.13
   9   0  -5    7.62   17.41
  -8  -1  13 1918.90   50.64
  -8   1  13 1915.90   35.33
  -8  -1  13 1861.41   27.07
   8  -1 -13 1922.91   46.78
  -8   1  13 1910.12   27.76
  -8  -1  13 1889.29   35.42
  -8   1  13 1871.33   48.61
   8  -1 -13 1829.88   28.39
   8  -1 -13 1830.31   36.57
   8   1 -13 1946.03   27.25
   8   1 -13 1806.92   46.65
   8   1 -13 1956.40   53.28
   8   0 -15   -2.84   10.99
   8   0 -15  -10.89   11.31
  -8   0  15  -16.59   20.07
   8   0 -15    9.07   11.09
  -8   0  15    8.37   12.83
   8   0 -15   -0.48   11.82
  -8   0  15   -7.15   13.36
  -8   0  15   36.83   13.07
   6   2  -1 7182.20   87.32
   6  -2  -1 7336.59  111.39
  -6  -2   1 7321.80   95.99
  -6  -2   1 7164.98   86.91
   6   2  -1 7268.05  108.53
  -6   2   1 7207.65   89.66
  -6   2   1 7171.66   93.97
   6  -2  -1 7286.00  108.49
   6   2  -1 7261.08   82.42
   6  -2  -1 7336.23   99.57
  -6   2   1 7261.70  110.89
  -6  -2   1 7281.98   88.30
   5   0 -17    5.69    7.38
   5   0 -17    6.37    7.47
  -5   0  17    8.38    7.12
  -5   0  17   -9.92   11.67
  -5   0  17   -1.87    8.43
   5   0 -17    4.23   16.19
   7   0   3  -11.11   12.35
  -7   0  -3    1.50   12.08
   7   0   3   -0.71   13.37
  -7   0  -3   -8.60    9.16
   7   0   3    2.82   11.55
  -7   0  -3   -2.06   12.03
   3   1  10   18.27   19.72
   3  -1  10    3.94   10.09
   3  -1  10    8.76   19.24
  -3  -1 -10   29.80   18.81
  -3   1 -10   14.41   19.99
  -3  -1 -10   -5.70    3.93
  -3   1 -10    4.44   15.57
  -3   1 -10   10.81    9.40
  -3  -1 -10   10.74    6.14
   3   1  10  -15.27   16.03
  -3  -1 -10    7.35   15.42
  -8  -1   2 2147.50   44.11
  -8   1   2 2098.88   48.56
  -8  -1   2 2108.12   56.21
   8  -1  -2 2119.53   55.47
   8  -1  -2 2097.10   39.75
   8   1  -2 2097.33   35.43
   8  -1  -2 2112.38   37.96
  -8   1   2 2132.20   40.80
   8   1  -2 2147.96   43.51
   8   1  -2 2243.60   42.78
  -8  -1   2 2082.55   36.25
  -8   1   2 2212.90   56.88
   5   1 -16 3070.73   48.28
  -5  -1  16 3109.02   38.57
   5   1 -16 3173.31   51.48
  -5   1  16 3091.36   42.78
   5  -1 -16 3107.68   36.67
   5  -1 -16 3081.89   52.67
  -5  -1  16 3012.87   48.42
   5  -1 -16 3113.83   37.23
  -5   1  16 3121.58   60.83
  -5   1  16 3088.82   61.27
  -5  -1  16 3084.61   38.86
   5   1 -16 3037.79   48.19
  -2   2  1218652.79  249.98
  -2   2  1219285.57  201.71
  -8   0   036294.26  475.59
  -8   0   035803.72  453.74
   2   2 -1218780.58  235.37
  -2  -2  1218876.24  236.93
   2  -2 -1219000.31  253.47
   2   2 -1218953.64  253.47
  -2   2  1218862.73  251.22
  -2   2  1219553.31  207.63
   2   2 -1218800.00  236.81
   2  -2 -1218716.49  199.25
   8   0   036282.39  449.72
   2   2 -1219302.34  205.84
   8   0   035781.75  466.85
  -8   0   036121.35  452.01
   8   0   035692.10  470.44
  -4   1  16  163.20   10.34
   4  -1 -16  257.16   17.90
  -4  -1  16  174.95   12.49
  -4  -1  16  173.97   11.97
   4  -1 -16  185.08   11.26
   4  -1 -16  167.65   11.22
  -4   1  16  169.65   10.11
   4   1 -16  178.42   17.02
   4  -1 -16  159.11   10.25
   4   1 -16  178.51   12.02
  -4  -1  16  145.12   15.60
  -4   1  16  161.40   16.06
   4   1 -16  308.03   26.91
   4   1 -16  169.30   15.60
  -4   0  17    3.95   11.92
   4   0 -17   -6.31    8.08
  -4   0  17    5.96    7.44
  -4   0  17   -8.57   11.27
  -4   0  17   -2.65    7.40
   4   0 -17   -2.73   16.03
   4   0 -17   -9.30   13.66
   4   0 -17   -4.53    8.47
   3   0  11   10.41   22.59
  -3   0 -11    5.90   11.96
  -3   0 -11    1.57   12.46
  -3   0 -11   11.41   19.17
   3   0  11   38.52   14.19
  -7  -1  15 2185.66   52.04
  -7  -1  15 2159.41   27.33
  -7   1  15 2182.07   47.49
   7  -1 -15 2219.64   48.73
   7  -1 -15 2116.94   26.87
  -7  -1  15 2173.13   37.55
   7  -1 -15 2155.73   26.64
   7  -1 -15 2208.25   47.81
   7   1 -15 2188.44   37.80
   7   1 -15 2187.42   54.97
   7   1 -15 2175.53   37.50
  -7   1  15 2139.27   47.78
  -7  -1  15 2193.57   27.34
  -7   1  15 2198.60   48.23
   5  -2 -12  382.02   14.76
  -5   2  12  441.82   34.42
   5   2 -12  398.95   35.50
   5   2 -12  519.55   22.65
  -5   2  12  403.16   35.02
  -5   2  12  440.24   22.33
   5   2 -12  410.55   34.58
   5  -2 -12  385.72   33.63
   6   0 -17    2.86   17.90
   6   0 -17    0.27   12.15
   6   0 -17    8.71    7.28
  -6   0  17   12.09   11.98
  -6   0  17    1.83    9.80
  -6   0  17    1.15   12.16
   9   0 -13   13.47   11.68
  -9   0  13    2.25   14.55
  -9   0  13  -16.99   15.70
   9   0 -13  -18.28   13.05
  -9   0  13   17.52    9.52
   9   0 -13    4.00   19.57
  -6   2  11 3546.19   72.16
  -6  -2  11 3503.47   70.11
   6  -2 -11 3460.17   60.01
  -6   2  11 3507.06   55.71
   6   2 -11 3466.47   54.60
   6  -2 -11 3520.04   55.61
   6   2 -11 3431.04   69.82
  -6   2  11 3354.37   60.28
   6   2 -11 3501.12   70.66
  -6  -2  11 3406.84   65.04
  -4   2  -5 4789.68   65.90
   4   2   5 4889.01   80.25
  -4   2  -5 4783.91   85.54
   9   0  -4  421.91   30.20
  -4  -2  -5 4893.59   80.67
  -4  -2  -5 4761.98   65.44
   4  -2   5 4850.97   71.14
   4  -2   5 4886.82   69.46
   9   0  -4  449.57   32.70
   4   2   5 4859.71   77.05
  -9   0   4  419.88   20.27
  -4   2  -5 4868.12   82.88
   9   0  -4  428.51   19.37
   4  -2   5 4772.50   65.42
  -9   0   4  462.07   31.72
  -9   0   4  393.52   31.13
  -7   1  -2  296.37   21.06
  -7  -1  -2  333.72   19.60
   7   1   2  314.19   18.91
  -7   1  -2  332.41   21.98
   7   1   2  357.14   19.80
   7   1   2  314.92   36.50
  -7   1  -2  328.64   21.05
  -7  -1  -2  300.35   35.11
   7  -1   2  333.37   21.75
   7  -1   2  415.63   33.48
  -7  -1  -2  347.62   13.19
   7  -1   2  358.26   31.69
  -6   1  16  971.04   25.21
   6   1 -16  955.75   25.55
   6   1 -16  919.74   28.96
   6  -1 -16  957.87   15.99
  -6   1  16  912.70   30.54
  -6  -1  16  989.95   17.33
  -6  -1  16  941.42   16.96
   6  -1 -16  907.02   33.53
   6  -1 -16  949.00   16.00
   6   1 -16 1033.60   37.50
  -6  -1  16  961.21   27.12
  -6   1  16 1074.93   26.18
   3   2   7 4663.63   71.44
  -3   2  -7 4567.98   67.84
   3  -2   7 4664.07   81.34
  -3   2  -7 4771.60   70.05
   3  -2   7 4630.38   62.47
  -3  -2  -7 4750.65   67.88
  -3  -2  -7 4638.80   61.82
  -3   2  -7 4673.69   62.57
   3   2   7 4748.06   80.49
   3  -1 -16 1817.99   32.95
  -3  -1  16 1750.99   31.96
   3   1 -16 1861.23   36.98
   3  -1 -16 1869.09   50.30
   3  -1 -16 1756.46   29.85
   3   1 -16 1805.83   35.93
   3   1 -16 1799.05   30.92
  -3   1  16 1832.96   49.51
   3   1 -16 1728.60   35.85
  -3   1  16 1773.34   25.24
  -3   1  16 1803.74   28.93
  -3   1  16 1838.86   36.42
  -3  -1  16 1799.86   48.80
   7  -2  -7  315.11   19.94
  -7   2   7  302.06   29.15
  -7   2   7  288.95   19.66
  -7  -2   7  243.43   15.14
   7   2  -7  295.84   11.44
   7   2  -7  288.59   20.33
  -7   2   7  277.51   13.38
   7  -2  -7  290.07   29.33
  -7  -2   7  276.96   19.97
  -7  -2   7  261.98    7.62
   7   2  -7  283.07   16.38
   7  -2  -7  278.43   13.59
   7   2  -6 2378.39   48.40
  -7  -2   6 2380.34   34.31
  -7  -2   6 2459.05   44.44
  -7  -2   6 2364.46   37.47
  -7   2   6 2401.78   57.11
   7  -2  -6 2364.67   42.17
   7   2  -6 2341.78   43.76
   7  -2  -6 2381.45   57.61
   7   2  -6 2408.18   33.76
  -7   2   6 2394.19   56.64
  -7   2   6 2417.67   36.98
   7  -2  -6 2426.28   37.43
   0   1 -14  158.04   15.21
   0  -1 -14  146.77   27.53
  -6  -2   010993.83  140.01
   0  -1 -14  148.17   18.98
   0   1 -14  133.20   23.62
  -6   2   010795.07  139.63
   0  -1  14  129.58   26.40
   6   2   011091.50  128.85
   0  -1 -14  153.14    8.79
   6  -2   011104.10  146.53
   0   1  14  150.87   27.85
   0   1  14  149.43   17.23
   0   1 -14  141.39   18.50
  -6  -2   011040.40  133.38
   0   1 -14  197.22   18.20
  -6   2   010916.23  144.61
   6  -2   010898.86  152.24
   0  -1  14  131.78   12.26
  -6   2   010828.60  151.69
   6   2   010870.15  138.57
  -6  -2   010884.16  126.14
   0  -1 -14  143.67    9.15
   6  -2   010900.04  140.69
   6   2   011065.03  142.94
   5   2   3  782.57   14.12
  -5   2  -3  782.98   26.72
   5   2   3  782.83   22.51
  -5  -2  -3  754.86   33.03
  -5  -2  -3  743.74   23.44
   5  -2   3  842.71   23.95
  -5   2  -3  698.97   23.28
   5  -2   3  797.89   27.19
   5   2   3  773.13   35.78
  -5   2  -3  752.90   23.60
   5  -2   3  826.80   35.45
   8   1 -14 5258.91   59.55
  -8  -1  14 5202.22   83.93
   8   1 -14 5053.01   84.86
  -8  -1  14 5134.62   58.76
   8  -1 -14 5061.83   55.21
   8  -1 -14 5235.53   72.50
  -8  -1  14 4986.22   72.99
  -8   1  14 5219.47   72.46
   8   1 -14 5128.39   76.05
  -8   1  14 5233.49   60.38
   8  -1 -14 5062.38   72.91
  -8   1  14 5098.76   72.22
   8  -1 -14 5112.14   59.38
  -8   1  14 5215.41   72.62
   8   1 -14 5259.40   84.20
  -8  -1  14 5071.78   58.73
   0   2 -11   37.03   15.79
   1   1  13 1816.38   30.80
   0  -2 -11   57.69   25.33
   0   2 -11   39.54    7.48
   0   2 -11   95.74   16.00
  -1  -1 -13 1915.99   41.36
   3   0 -17  -10.65   14.74
   3   0 -17  -15.86    9.23
  -1   1 -13 1845.87   31.75
   0  -2 -11   34.93   11.01
   3   0 -17   13.54    8.93
  -3   0  17  -15.16    9.92
   1  -1  13 1838.11   32.66
   1  -1  13 1870.20   37.40
  -1   1 -13 1800.83   53.06
  -3   0  17    3.78    9.77
  -1   1 -13 1820.17   45.61
   1   1  13 1895.81   38.65
  -1  -1 -13 1872.69   38.12
   0   2  11   41.24   25.43
   0  -2  11   49.76   12.12
   0  -2  11   50.87   25.89
   0   2  11  120.83   25.52
   0   2  11   49.72   11.42
  -1  -1 -13 1820.69   25.81
  -1   1 -13 1862.18   34.66
   0   2 -11  140.79   16.31
   7   2  -8 2591.45   30.05
  -7   2   8 2652.11   56.37
  -7  -2   8 2520.96   49.88
  -7   2   8 2538.36   32.57
   7   2  -8 2500.04   52.18
   7  -2  -8 2552.10   55.04
  -7   2   8 2558.51   44.71
   7  -2  -8 2539.68   32.68
   7   2  -8 2501.31   45.42
  -7  -2   8 2464.30   29.19
   7  -2  -8 2575.30   44.79
  -7  -2   8 2538.57   44.93
  -9   1   953396.34  695.04
   9  -1  -954567.98  712.10
   9   1  -954178.97  719.15
  -9   1   954291.10  692.09
  -9  -1   953751.13  716.66
   9   1  -955320.32  698.89
   9  -1  -953735.18  675.75
   9   1  -953484.42  699.22
  -9  -1   953660.15  711.67
  -9   1   953280.35  697.39
   9  -1  -953431.63  713.16
  -9  -1   953222.81  675.98
  -9   1   812573.72  149.12
  -9   1   812400.56  159.30
  -9  -1   812544.31  161.07
   9   1  -812664.09  147.84
   9   1  -812332.14  160.23
  -9  -1   812496.65  173.44
   9  -1  -812508.89  176.71
   9  -1  -812358.02  159.25
   9  -1  -812426.22  162.01
  -9   1   812474.35  162.97
   9   1  -812388.81  173.01
  -9  -1   812329.64  155.79
  -5   0  -8 5971.01   83.48
   5   0   8 5935.35   84.28
  -5   0  -8 6126.90   86.24
   5   0   8 6032.94   85.47
   5   0   8 6024.59   81.91
  -5   0  -8 6008.12   98.10
   7   2  -5 3646.79   48.86
  -7  -2   5 3448.45   56.43
   7   2  -5 3585.02   70.88
   7  -2  -5 3657.97   69.88
   7   2  -5 3569.19   59.74
  -7   2   5 3572.12   70.24
  -7   2   5 3597.30   51.92
  -7   2   5 3628.33   70.74
   7  -2  -5 3654.48   46.12
   7  -2  -5 3577.44   55.86
  -7  -2   5 3610.12   43.85
  -7  -2   5 3602.50   56.85
   1   2  10  399.45   21.68
  -1   2 -10  341.43   21.04
  -1   2 -10  346.22   33.56
  -1  -2 -10  371.45   20.13
   1  -2  10  360.03   19.73
   1  -2  10  603.65   34.04
  -1  -2 -10  314.05   17.92
  -1   2 -10  350.50   19.15
  -5   1  -7  820.52   27.30
  -5  -1  -7  843.86   18.25
  -5   1  -7  779.62   24.11
   5  -1   7  775.55   27.17
   5   1   7  813.05   25.48
   5   1   7  757.81   16.44
  -5   1  -7  764.38   36.55
   5  -1   7  792.98   36.74
  -5  -1  -7  760.73   25.16
   5  -1   7  778.08   33.42
   5   1   7  748.89   25.84
  -5  -1  -7  751.56   38.78
   6   0   626768.59  322.25
   6   0   626497.42  350.68
  -6   0  -626729.26  324.70
   6   0   626276.24  349.71
  -6   0  -626478.00  350.97
  -6   0  -626813.51  355.72
  -8   1   114386.49  197.98
  -8  -1   114220.37  187.58
   8   1  -114135.94  174.00
   8  -1  -114134.57  189.26
   8  -1  -114004.57  192.96
  -8  -1   114182.36  180.37
  -8   1   114010.08  174.06
   8   1  -114476.49  180.70
  -8  -1   114187.74  169.86
   8   1  -114148.97  196.97
  -8   1   114153.84  179.59
   8  -1  -114444.99  196.16
  -9  -1  10 2988.06   47.50
   9  -1 -10 3205.77   51.18
  -9  -1  10 3103.53   68.08
   9  -1 -10 3049.81   53.47
  -9   1  10 2974.85   51.00
   9   1 -10 3049.13   52.01
  -9  -1  10 2996.68   49.79
   9  -1 -10 3040.69   42.32
  -9   1  10 3042.58   53.55
   9   1 -10 3017.47   67.41
  -9   1  10 3044.08   48.25
   9   1 -10 3061.15   39.91
  -9  -1   7 7139.93   97.62
  -9  -1   7 6936.80   95.65
   9  -1  -7 7122.39   98.62
   9  -1  -7 7190.67   96.51
   9   1  -7 7018.67  107.43
  -9   1   7 6971.01   97.66
  -9   1   7 7049.02   97.53
   9   1  -7 7274.36   96.69
   9  -1  -7 6990.14   99.42
  -9  -1   7 7106.52   94.39
  -9   1   7 7112.86   96.77
   9   1  -7 7134.94   99.12
   0   0 -15  195.14   19.75
   0   0  15   37.16   27.12
   0   0 -15  216.44   26.40
   0   0  15  233.22   24.92
   0   0 -15  278.69   20.45
   0   0 -15   43.56   27.44
  -4   2  13   12.65   10.30
   4   2 -13    1.03   20.54
   4   2 -13    3.33   12.69
   4   2 -13    4.66   12.42
  -4   2  13   20.42   13.21
  -4   2  13   -1.62   21.53
   4  -2 -13   10.04    9.61
   1  -1 -15 1083.71   41.96
  -1   1  15 1080.12   29.77
   1   1 -15 1074.13   29.61
  -1   1  15 1091.33   27.63
   1   1 -15 1031.47   21.05
   1  -1 -15 1067.23   20.36
   1  -1 -15 1047.58   21.02
  -1  -1  15 1085.24   30.48
  -1  -1  15 1083.13   41.81
   1   1 -15 1034.75   27.07
   1  -2 -12 1213.92   47.87
  -1   2  12 1196.52   20.93
   1   2 -12 1249.51   33.53
  -1   0 -1414806.98  173.58
   1   2 -12 1214.76   32.96
   1  -2 -12 1210.17   20.64
  -1   0 -1414577.84  193.92
   1   0  1414784.60  185.55
  -1  -2  12 1198.10   17.93
   1   2 -12 1198.89   22.78
  -1   2  12 1203.27   32.43
   1   2 -12 1247.10   32.51
   1   2 -12 1234.18   32.76
  -1   0 -1414820.88  185.78
   1   0  1414660.30  193.69
  -1  -2  12 1173.95   32.10
  -1   2  12 1130.85   46.32
  -7  -2   9  188.91   19.17
   7   2  -9  216.49   26.24
  -7   2   9  233.57   26.97
  -7   2   9  193.61    8.70
   7  -2  -9  217.56    8.87
   7  -2  -9  206.65   18.65
  -7  -2   9  206.70   15.62
  -7  -2   9  210.47    6.33
   7  -2  -9  180.89   16.54
  -7   2   9  242.35   18.63
   7   2  -9  202.79    6.27
   7   2  -9  192.69   19.03
   3   2 -13 8001.37  108.81
   3  -2 -13 7924.87   89.12
  -3   2  13 8267.27  110.77
  -3  -2  13 8080.62   77.43
   3   2 -13 8268.51   77.15
   3   2 -13 7995.00  107.59
   3   2 -13 8111.60  109.03
  -3  -2  13 8306.52  111.53
  -3   2  13 7998.94  108.32
  -3   2  13 8021.61   89.79
   8   0 -1640675.18  510.28
  -8   0  1640501.61  531.08
   8   0 -1640564.34  519.44
  -8   0  1640654.55  511.65
  -8   0  1641566.73  522.77
  -8   0  1641529.63  522.21
   8   0 -1641345.25  518.46
   8   0 -1641417.82  521.15
   7   0 -17    5.96    7.18
   7   0 -17    5.21   11.68
  -7   0  17    6.86   11.54
  -7   0  17    0.48   10.33
  -7   0  17    1.86    7.03
   7   0 -17    5.15   12.05
   6  -1   519098.55  236.36
  -6   1  -519149.83  252.01
  -9   0  1422440.77  283.73
  -6   1  -519197.19  256.97
  -6  -1  -519053.67  239.10
  -6   1  -518939.33  240.23
   9   0 -1422755.75  288.13
  -6  -1  -518981.38  254.68
  -9   0  1422784.42  282.82
   6   1   519467.44  243.84
  -9   0  1423101.48  277.28
   9   0 -1422877.81  285.46
   6  -1   519227.34  258.97
   6   1   519435.50  224.58
  -6  -1  -519281.56  224.04
   9   0 -1422991.40  284.72
   6  -1   519160.41  241.34
   6   1   519021.31  238.60
  -7   2   4  550.52   23.47
   7   2  -4  554.95   20.32
   7  -2  -4  542.47   35.79
   7  -2  -4  535.68   15.45
  -7  -2   4  545.44   16.16
   7  -2  -4  531.89   34.65
   7   2  -4  514.39   16.80
   7   2  -4  644.81   36.58
  -7   2   4  561.62   15.79
  -7  -2   4  509.10   20.39
  -7  -2   4  554.33   23.02
  -7   2   4  539.36   23.59
   9   0  -3   -5.62   16.35
   9   0  -3   -0.03    9.98
   9   0  -3   13.12   18.57
  -9   0   3    0.49   19.20
  -9   0   3    2.12   11.72
  -9   0   3   10.33   18.96
  -4   1  -9 3001.26   60.26
  -4   1  -9 3089.45   52.93
  -4  -1  -9 3106.78   61.48
  -4  -1  -9 3132.44   37.50
   4  -1   9 3097.47   49.67
   4   1   9 3029.06   48.35
   4   1   9 3107.57   51.72
   4  -1   9 3060.95   52.50
  -4   1  -9 3042.53   58.96
  -4  -1  -9 3070.28   51.70
   0   3   0 4206.83   63.17
   0   3   0 4085.21   62.34
   0   3   0 4241.09   61.96
   0   3   0 4096.17   60.91
   0   3   0 4169.88   62.58
   2   1  12 6388.93   82.03
  -2   1 -12 6373.66   85.92
  -2  -1 -12 6439.02   84.14
   2  -1  12 6530.28   97.14
  -2   1 -12 6217.77   89.10
   2   1  12 6268.42   89.25
  -2  -1 -12 6263.43   65.57
   2  -1  12 6354.02   88.36
  -2  -1 -12 6283.55  102.97
  -2   1 -12 6415.75   82.81
  -9   1  11   10.29   10.69
   9  -1 -11   -3.74   22.80
  -9  -1  11    2.21   10.20
  -9   1  11   -7.07   19.43
  -9  -1  11   11.36   12.05
   9   1 -11    8.33   12.83
   9   1 -11   -1.98   10.24
   9  -1 -11   32.93   12.04
   9  -1 -11    5.79    7.45
   9   1 -11   31.91   13.86
  -9   1  11   13.66   13.65
  -9  -1  11    2.29   12.00
  -9   1   6 4025.58   55.51
  -6   2  12 6319.38  104.79
  -9  -1   6 3984.95   58.49
  -9   1   6 4046.00   79.23
   9  -1  -6 3992.16   63.31
  -9  -1   6 4055.97   62.59
  -6  -2  12 6340.97  104.89
   6   2 -12 6392.29  105.00
  -6  -2  12 6314.85   86.91
  -6   2  12 6478.53   83.07
   9   1  -6 4037.24   59.01
   6  -2 -12 6432.21   93.64
   6  -2 -12 6347.50  105.73
   9  -1  -6 4066.22   61.31
   6   2 -12 6511.66  104.69
   9   1  -6 4003.42   53.95
  -6   2  12 6393.21   89.14
   9   1  -6 4053.96   77.98
   9  -1  -6 4032.29   67.65
  -9  -1   6 3944.38   54.39
   6   2 -12 6552.01   91.18
  -9   1   6 4006.39   62.25
   0   3   1  355.50   13.60
   0   3   1  338.54   20.10
   0   3   1  335.82   22.06
   0   3  -1  368.86   19.40
   0   3   1  350.42   14.16
   0   3   1  368.66   20.12
   0   3  -1  370.64   19.99
   0   3  -1  356.88   22.33
   0   3  -1  329.66   23.65
   0   3  -1  354.10   22.99
   4   0  10 7779.00  117.55
   1   0 -1611043.86  148.76
  -4   0 -10 7377.95   98.72
  -4   0 -10 7602.00   98.38
  -4   0 -10 7675.38  117.37
   4   0  10 7625.75  101.89
   1   0 -1611150.89  138.69
   1   0 -1611124.80  142.56
  -1   0  1611188.63  148.21
  -1   0  1611048.14  151.52
  -8   0  -1   -1.15   18.98
  -8   0  -1   29.99   22.98
   8   0   1    1.24   13.72
   8   0   1    9.65   10.87
   8   0   1   10.33   24.54
  -8   0  -1   -7.60   23.88
   2   2   9  592.86   24.42
   2  -2   9  601.55   24.14
   2   2   9  552.95   24.57
  -2   2  -9  575.43   38.69
   2  -2   9  556.30   17.08
  -2   2  -9  568.78   17.19
  -2  -2  -9  624.97   24.32
  -2   2  -9  559.10   24.59
  -2  -2  -9  591.37   35.87
   1   3  -110171.00  133.27
   1   3  -110369.49  119.73
   5   2 -13 3759.17   73.87
   1  -3  -110062.70  131.38
   1   3  -110544.98  136.35
  -1   3   110163.66  123.47
  -1   3   110475.52  129.31
   5   2 -13 3637.80   57.45
   1   3  -110645.43  135.63
   5   2 -13 3640.18   58.17
   1   3  -110217.35  121.88
  -1   3   110279.21  133.06
  -1   3   110512.70  135.91
   1   3  -110373.04  126.95
  -5   2  13 3641.39   55.71
  -5   2  13 3628.05   72.77
  -5   2  13 3720.22   72.71
   5  -2 -13 3641.97   48.09
  -1   3   110240.27  120.17
  -1   3   0 1913.69   31.24
   1   3   0 1853.73   29.27
  -1   3   0 1823.03   39.24
  -1   3   0 1883.21   30.33
  -1   3   0 1866.72   32.87
   1   3   0 1886.83   29.82
   1   3   0 1910.02   31.23
   1   3   0 1893.28   29.40
   1   3   0 1826.86   39.53
   1   3   0 1918.65   30.27
   1  -3   0 1800.59   30.65
  -1   3   0 1804.95   37.66
   1   3  -2   44.80   11.70
  -1   3   2   30.22   11.08
   2   0  13  -17.97   24.04
   2   0  13  -34.32   22.79
  -1   3   2   46.56   13.61
   1   3  -2   44.33   12.80
   1   3  -2   29.74   13.32
   1   3  -2   42.02   17.29
   1   3  -2   49.74   11.62
  -1   3   2   39.13    8.29
  -1   3   2   28.55   18.40
  -1   3   2   36.63    9.81
  -2   0 -13    6.31   13.74
  -2   0 -13  -25.08   20.32
   1   3  -2   48.39   17.96
  -2   0 -13  -21.23   21.87
   7   2 -10 1834.10   38.43
  -7   2  10 1796.28   20.05
  -7   2  10 1805.39   35.12
  -7  -2  10 1826.46   52.08
  -7  -2  10 1757.89   46.01
   7  -2 -10 1803.42   20.08
   7  -2 -10 1838.91   35.06
   7   2 -10 1925.81   36.25
   7  -2 -10 1827.22   53.13
  -7   2  10 1862.76   38.93
   0   3  -2  128.83   19.32
   0   3   2  149.19   15.31
   0  -3   2  129.70   15.24
   0   3   2  104.24   15.77
   0   3   2  101.24    9.85
   0   3   2  119.13   19.27
   0   3  -2  105.47   12.79
   0   3  -2  109.42   13.26
   0   3  -2  125.74   15.17
   0   3  -2  126.64   14.97
   0   3   2  129.84   19.28
   7   1 -16  359.97   27.81
   7   0   4   55.06   17.65
  -7  -1  16  354.30   11.16
  -7   0  -4   80.90   28.57
   7   0   4   67.36   27.23
   7   1 -16  359.21   22.06
   7  -1 -16  351.31   10.98
  -7   0  -4  118.68   20.47
  -7   0  -4   68.21   17.75
  -7  -1  16  366.60   11.47
   7   1 -16  331.62   28.53
   7  -1 -16  367.87   10.66
  -7   1  16  331.04   18.17
   7  -1 -16  380.69   18.41
  -7  -1  16  431.51   31.78
   7  -1 -16  365.17   18.26
  -7   1  16  375.42   26.48
  -7   1  16  371.73   18.36
   7   0   4   70.82   11.60
  -6  -2  -1 1377.16   31.62
   6   2   1 1316.94   37.81
   6  -2   1 1371.76   45.32
  -6   2  -1 1324.06   48.14
  -6  -2  -1 1293.13   27.56
   6  -2   1 1352.59   33.44
  -6   2  -1 1255.18   45.54
   6   2   1 1316.07   31.56
  -6  -2  -1 1304.99   23.65
   6  -2   1 1279.81   39.33
  -6   2  -1 1399.09   40.70
   6   2   1 1339.47   19.54
   7   2  -3  237.32   18.48
   7   2  -3  246.27   19.99
  -7   2   3  229.62   20.04
  -7   2   3  236.45   19.62
   7  -2  -3  226.55   31.35
   7  -2  -3  222.29   13.50
  -7   2   3  236.03   13.38
   7  -2  -3  261.70   31.76
  -7  -2   3  213.76   18.21
   7   2  -3  247.33   20.12
  -7  -2   3  215.29   19.10
  -7  -2   3  231.53   18.34
  -2  -1  1616036.64  187.38
   2  -1 -1616214.50  194.65
   2  -1 -1615886.20  185.16
  -2   1  1616274.39  192.36
  -2   1  1616175.04  221.70
   2   1 -1616045.73  186.82
  -2  -1  1616131.82  218.45
   2  -1 -1616619.22  224.44
   2   1 -1615896.33  214.78
  -2   1  1616296.71  221.40
   2   1 -1616442.63  224.43
  -1   3  -1 2292.41   43.44
   1   3   1 2144.40   40.46
  -1  -3  -1 2152.88   41.80
   1   3   1 2216.06   33.65
  -1   3  -1 2219.41   47.46
   1   3   1 2268.80   38.89
  -1   3  -1 2232.95   34.42
   1   3   1 2227.42   41.89
  -1   3  -1 2158.13   40.91
   1   3   1 2180.13   30.74
   1   3   1 2198.34   33.83
   1  -3   1 2122.23   32.93
  -1   3  -1 2136.86   32.89
  -2   2  1311067.79  162.16
   2   2 -1311144.14  162.97
  -2  -2  1311162.47  146.43
   2   2 -1311121.66  119.30
  -2   2  1311371.79  116.29
  -2   2  1311031.14  115.95
   2  -2 -1311267.49  147.70
  -2   2  1311198.47  146.98
   2  -2 -1311125.58  117.01
   2   2 -1311076.37  146.77
   2   2 -1311278.52  148.39
  -2  -2  1311107.90  119.65
  -9  -1  12   -0.70   10.11
  -9  -1  12   -3.32   22.14
  -9  -1  12   17.63   12.27
   9  -1 -12   -0.95    6.34
   9  -1 -12   10.79   12.42
   9   1 -12   -3.75   11.50
   9   1 -12    9.91    8.64
  -9   1  12    1.00   10.45
  -9   1  12   14.02   14.02
   9   1 -12  -13.40   12.86
   1   3  -310160.07  126.59
   1   3  -310541.80  140.25
  -1   3   310204.81  125.83
  -1   3   310276.46  137.71
   1   3  -310132.30  125.00
  -1   3   310319.15  123.22
  -1   3   310041.99  118.07
   1   3  -310174.93  114.47
   1   3  -310311.95  127.96
   1   3  -310362.08  122.63
  -1   3   310153.29  115.07
   9  -1  -5  550.25   23.29
  -9  -1   5  525.34   18.53
  -9   1   5  533.11   39.06
   9   1  -5  507.87   20.18
  -9   1   5  503.38   37.15
   9  -1  -5  555.38   23.99
   9  -1  -5  522.09   19.92
  -9   1   5  589.61   19.21
  -9  -1   5  514.76   23.96
   9   1  -5  541.68   26.88
  -9  -1   5  531.77   30.04
   9   1  -5  514.65   38.14
   8  -1 -1518535.33  245.50
   8   1 -1519091.83  258.30
  -8  -1  1518686.72  207.62
   4  -2   6  839.85   34.22
   8  -1 -1518892.98  246.89
  -8  -1  1519116.88  236.98
   8   1 -1519146.44  250.70
   8  -1 -1518876.25  210.22
  -8  -1  1518498.65  234.71
   8  -1 -1518482.14  207.18
   8   1 -1518953.18  234.27
  -4   2  -6  854.42   34.24
  -8   1  1519413.68  216.42
  -8   1  1518743.69  232.67
  -8   1  1518981.58  247.98
   4   2   6  809.75   22.91
   4  -2   6  824.14   26.71
  -4   2  -6  785.49   26.71
   4   2   6  808.35   25.68
  -4   2  -6  752.78   41.21
   8   1 -1519219.72  212.78
  -8  -1  1518707.70  208.82
  -4  -2  -6  743.18   36.99
  -8   1  1518947.27  248.69
  -4  -2  -6  797.85   33.17
  -5   1  17 5975.32   81.57
   5  -1 -17 5927.11   75.30
  -5  -1  17 6168.75   71.87
  -5   1  17 6084.11   94.78
   5  -1 -17 6213.49   69.61
  -5  -1  17 5990.07   82.58
  -5   1  17 6166.28   83.59
   5   1 -17 6087.03   93.90
   5   1 -17 6325.15   96.06
   5  -1 -17 5944.76   66.77
  -5  -1  17 6038.02   70.48
   5   1 -17 6038.90   83.61
  -5   0  18 4105.74   63.77
   5   0 -18 4100.85   62.91
  -5   0  18 4049.93   55.12
   5   0 -18 4176.27   71.33
  -5   0  18 4151.37   68.37
   5   0 -18 4051.44   62.04
   0   3   3 1386.24   29.25
   0   3   3 1345.43   26.95
   0   3   3 1319.49   21.68
   0   3   3 1337.38   36.16
   0   3  -3 1342.31   27.52
   0   3  -3 1383.59   39.35
   0   3  -3 1330.57   27.77
   0   3  -3 1363.50   28.95
   0   3   3 1321.95   22.21
   0  -3   3 1310.60   28.03
   0   3  -3 1380.82   28.41
  -7   1  -3  165.95   20.64
   7   1   3  182.64   20.65
   7   1   3  187.93   16.50
   7  -1   3  164.81   33.02
   7  -1   3  142.59   29.29
  -7   1  -3  166.18   31.73
   7  -1   3  153.51   20.15
   7   1   3  154.25   18.51
  -7  -1  -3  159.96   19.70
  -7  -1  -3  152.05   29.41
  -7  -1  -3  131.88   17.15
  -7   1  -3  153.34   18.59
  -2   3   2 3809.80   55.88
   2  -3  -2 3776.80   67.29
  -2   3   2 3850.09   68.23
   2   3  -2 3888.78   54.37
  -2  -3   2 3736.52   67.83
   2   3  -2 3857.40   62.78
   2   3  -2 3853.53   54.31
   2   3  -2 3882.13   68.32
  -2   3   2 3824.27   56.50
   2   3  -2 3847.55   68.25
   2   3  -2 3815.45   61.54
  -2   3   2 3848.62   55.05
  -2   3   2 3808.73   66.94
   2   0 -17    3.69   13.54
  -2   0  17   -7.65   10.18
   2   0 -17    3.72   13.50
   2   0 -17   -5.53   11.75
  -2   0  17   -1.74   10.99
   5   2   4  199.05    6.91
  -5  -2  -4  206.48   26.33
   5   2   4  190.01   16.76
   8   1   0   41.47   28.85
   5   2   4  182.11   16.87
  -2   3   116407.49  192.06
   2   3  -116655.23  213.64
   5  -2   4  195.55   19.11
   2   3  -116559.33  201.32
  -5   2  -4  159.78   18.20
  -5   2  -4  214.44   31.51
  -2   3   116570.77  202.36
  -8  -1   0   46.47   16.81
   8   1   0   66.92   10.31
  -8   1   0   47.81   26.73
   5  -2   4  201.50   17.31
  -2  -3   116240.78  210.85
  -5   2  -4  201.52   27.06
  -8  -1   0   50.31   23.43
   8  -1   0   36.72   17.10
   8  -1   0   41.84   15.48
   2  -3  -116313.23  210.30
  -8   1   0   54.90   28.89
   5  -2   4  201.33   26.73
  -5  -2  -4  179.70   16.13
  -8   1   0   57.09   15.30
   2   3  -116604.17  199.45
   2   3  -116827.40  193.77
  -8  -1   0   62.00   17.88
  -2   3   116981.58  217.40
  -2   3   116715.89  194.82
   8   1   0   52.98   23.06
   2   3  -116907.50  198.87
   2   3  -116856.16  205.83
  -2   3   116626.60  212.14
   8  -1   0   57.63   25.49
   3   1  1110454.72  141.90
   3  -1  1110535.81  145.10
  -3   1 -1110221.27  140.09
  -3  -1 -1110350.78  135.09
   3  -1  1110408.12  135.54
  -4  -1  17  986.25   22.11
   3   1  1110366.84  150.58
  -3   1 -1110449.49  137.58
  -4   1  17  958.91   25.77
  -4   1  17  990.97   27.22
  -4  -1  17 1070.59   23.44
  -4   1  17 1091.61   20.55
  -4  -1  17 1015.90   26.39
  -4   1  17  961.92   38.52
   4   1 -17  987.55   28.00
   4   1 -17  984.15   26.27
   4   1 -17  994.00   22.00
   4   1 -17 1001.35   27.12
   4  -1 -17 1075.08   20.78
   4  -1 -17 1001.70   27.75
   4  -1 -17  968.49   20.97
  -3   1 -1110461.80  142.89
  -3  -1 -1110231.22  129.03
   4  -1 -17 1008.57   38.80
  -3  -1 -1110255.60  108.06
   2   3  -3 3086.92   59.82
  -9   0  15    2.40   13.14
   2   3  -3 3111.29   43.17
  -2   3   3 3140.84   39.37
  -2   3   3 3147.11   60.62
  -2   3   3 3099.71   45.86
   2   3  -3 3034.11   44.91
   9   0 -15    5.87    8.62
  -9   0  15   -0.82   13.77
  -2   3   3 3081.54   60.07
   9   0 -15   16.34   14.57
  -9   0  15    5.53    8.37
   2   3  -3 3075.68   43.68
   2   3  -3 3096.50   59.73
   2  -3  -3 3043.28   59.47
   2   3  -3 3084.51   45.60
   9   0 -15  -22.05   23.65
  -2   3   3 2994.43   53.73
   1  -3   2  258.26   12.59
  -1   3  -2  287.15   12.80
  -1   3  -2  283.12   23.17
  -1   3  -2  317.79   26.07
   1   3   2  269.08   19.04
   1   3   2  300.14   15.98
   1   3   2  271.26   19.48
   1   3   2  263.00   15.44
  -1   3  -2  268.80   12.64
   1   3   2  261.61   21.67
  -1   3  -2  297.59   22.11
  -1  -3  -2  298.92   19.46
   1   3   2  291.08   13.65
   6   0 -1817569.30  216.68
   6   0 -1817808.12  221.15
   6   0 -1817804.28  210.97
  -6   0  1817665.73  210.64
  -6   0  1817397.66  207.45
  -6   0  1817665.77  217.05
   7  -2 -11 6338.10  106.10
  -7  -2  11 6237.27  103.43
  -7  -2  11 6196.27   85.50
   7   2 -11 6391.23   88.21
   9   0  -2 7454.44  118.12
   7   2 -11 6291.92  103.23
  -9   0   2 7390.72  114.95
  -9   0   2 7560.03  101.20
   9   0  -2 7694.99  115.67
   7  -2 -11 6234.37   95.90
  -7   2  11 6244.68   83.95
  -9   0   2 7508.62  115.45
   9   0  -2 7470.39   98.68
  -7   2  11 6370.81   89.59
   7   2 -11 6372.85   90.58
  -1   3   412681.32  167.56
   1   3  -412732.04  170.07
  -1   3   412633.12  152.40
   1   3  -412996.57  149.79
   1   3  -413140.00  173.82
  -1   3   412922.86  159.42
   1   3  -412964.49  160.29
  -1   3   412963.94  144.36
   1   3  -412743.80  147.34
   1   3  -412627.41  167.46
  -1   3   412675.88  147.65
  -3   2  -8 9118.02  121.00
   3   2   8 9145.83  119.78
  -3   2  -8 9079.76  122.86
   3  -2   8 9091.37  134.05
   3   2   8 9140.72  112.66
  -3  -2  -8 9190.47  120.39
  -4   0  18 3995.11   56.34
  -3   2  -8 9106.83  120.52
   3  -2   8 9093.01  113.45
  -4   0  18 4035.90   64.99
  -3  -2  -8 9113.13  122.28
  -4   0  18 4134.91   63.50
   4   0 -18 4046.27   63.93
   4   0 -18 3983.67   64.62
   4   0 -18 3931.63   64.55
  -4   0  18 3914.95   64.96
   4   0 -18 4080.88   68.33
   6  -1 -1732190.17  399.74
  -6   1  1732758.16  411.68
  -6   1  1732661.34  401.39
  -6  -1  1731712.72  404.00
  -6  -1  1733143.43  382.60
  -6   1  1732074.48  417.23
   6   1 -1732527.91  415.25
  -6  -1  1732325.12  374.57
   6  -1 -1733287.05  380.39
   6   1 -1731935.28  402.85
   6  -1 -1733865.32  386.24
   6   1 -1732586.79  409.25
  -2   3   0  478.04   23.58
  -2   3   0  457.54   23.50
   2   3   0  471.42   15.10
   2  -3   0  441.87   27.01
   2   3   0  482.37   26.75
   2   3   0  458.03   13.89
   2   3   0  474.08   22.39
   2   3   0  495.09   20.90
  -2   3   0  439.91   30.15
  -2   3   0  442.28   17.27
  -2   3   0  445.85   27.36
  -2  -3   0  425.70   27.16
   2   3   0  437.17   26.73
   2   3  -4 2912.40   46.44
   7  -2  -2 8445.99  104.93
  -2   3   4 2875.64   35.44
  -7   2   2 8391.96  128.55
  -2   3   4 2974.44   58.19
   2   3  -4 2902.58   54.64
   2  -3  -4 2819.93   56.89
   7   2  -2 8305.17  100.78
   7  -2  -2 8344.96  125.66
   2   3  -4 2922.74   45.26
  -7  -2   2 8237.74  103.70
   2   3  -4 2919.61   39.87
   7   2  -2 8383.08  112.64
  -2   3   4 2821.90   48.80
  -7  -2   2 8470.47  111.20
  -7   2   2 8345.28  127.03
   2   3  -4 2893.34   58.42
  -2   3   4 2965.13   41.20
   7  -2  -2 8442.32  127.94
   7   2  -2 8375.42  106.41
  -2   3   4 2905.65   46.13
   2   3  -4 2919.42   39.80
  -7   2   2 8335.34  113.44
  -7  -2   2 8408.29  112.14
  -3   0 -12 3179.87   53.62
   3   0  12 3080.20   50.81
   3   0  12 3076.45   52.09
  -3   0 -12 3087.10   50.46
  -3   0 -12 3081.97   51.15
   9   1 -1352849.98  692.98
  -9  -1  1351790.02  701.64
   9  -1 -1353250.52  694.86
  -9   1  1353610.37  703.54
  -9  -1  1354081.50  661.91
  -9   1  1353483.90  716.71
  -9  -1  1353351.14  716.05
  -9   1  1355509.80  691.71
   9   1 -1353559.94  725.30
   9   1 -1355324.53  683.61
   9  -1 -1353495.13  703.31
   9  -1 -1353937.24  665.35
  -6  -2  1315014.64  206.50
   6   2 -1315592.36  200.75
  -6   2  1315517.71  197.61
   6   2 -1315317.38  213.25
  -6  -2  1315357.15  214.93
  -6   2  1315315.17  213.39
   6   2 -1315439.97  197.19
   6  -2 -1315279.13  213.29
   6  -2 -1315439.12  186.88
  -6   2  1315580.52  199.50
   9   1  -4  292.69   25.19
  -9  -1   4  291.92   21.37
   9   1  -4  310.43   35.25
  -9   1   4  319.13   17.36
  -9  -1   4  319.88   26.02
   9  -1  -4  334.45   28.07
  -9   1   4  291.62   22.37
  -9  -1   4  317.84   16.98
  -9   1   4  338.28   34.28
   9  -1  -4  283.85   20.70
   9   1  -4  300.06   26.58
   9  -1  -4  325.20   21.64
  10   0 -1023464.63  292.42
 -10   0   9   -4.49   18.32
  10   0  -9   24.17   11.90
 -10   0   9   -0.79   23.68
 -10   0  1024226.14  310.82
  10   0  -9   -2.34   23.84
 -10   0  1023637.44  303.73
  10   0 -1023953.94  320.53
  10   0 -1024159.41  307.09
 -10   0   9   25.86   19.08
 -10   0  1023661.28  301.12
  10   0  -9   -1.13   10.67
   0   3   4 5345.99   71.83
   0   3   4 5350.30   69.54
   0   3   4 5388.58   71.96
   0   3   4 5252.36   68.49
   0   3  -4 5424.84   85.02
   0   3  -4 5222.40   72.02
   0   3   4 5563.85   68.96
   0  -3  -4 5185.11   68.04
   0   3  -4 5337.36   62.81
   0  -3   4 5297.18   62.86
   0   3   4 5301.90   66.15
   0   3  -4 5264.84   61.80
   0   3  -4 5365.13   72.56
   8   0 -17   -4.89   15.04
  -8   0  17   13.24    8.82
  -8   0  17    7.09   14.88
  -8   0  17   14.24   22.31
   8   0 -17    6.29    8.85
   8   0 -17   15.87   14.94
   8   0 -17   44.74   14.02
   4   2 -14 1512.19   35.20
   4   2 -14 1326.35   33.29
  -4   2  14 1294.32   33.14
   4  -2 -14 1268.61   20.09
  -4   2  14 1332.63   33.46
  -4   2  14 1292.47   20.11
   4   2 -14 1318.23   33.43
   0   2  12 1636.60   29.67
   0   2  12 1648.76   37.76
   0  -2 -12 1639.92   29.63
   0   2 -12 1715.68   38.06
   0  -2 -12 1843.80   52.60
   0   2  12 1777.11   52.70
   0   2 -12 1693.76   52.87
   0  -2  12 1666.29   31.68
   0  -2  12 1646.55   37.61
   0   2 -12 1719.92   52.16
   0   2 -12 1638.78   31.31
  10   0  -8 2322.50   58.62
 -10   0   8 2244.23   39.67
 -10   0   8 2264.62   51.33
  10   0  -8 2235.21   40.47
 -10   0   8 2282.93   58.63
  10   0  -8 2275.09   49.96
  10   0 -11   11.09   15.89
 -10   0  11    4.86   16.18
  10   0 -11   13.94   12.19
 -10   0  11   11.63   11.54
 -10   0  11   27.99   18.73
  10   0 -11   13.19   11.06
   1   3   3 1679.65   34.49
   2   3   1   91.68   18.46
   1   3   3 1607.15   29.59
   1  -3   3 1627.38   34.43
  -2  -3  -1   93.26   18.84
  -2   3  -1   76.65   11.90
   2  -3   1   87.15   12.08
   1   3   3 1675.39   27.83
  -1  -3  -3 1624.67   34.04
  -1   3  -3 1689.34   41.05
   2   3   1   90.49   17.42
   1   3   3 1671.12   23.18
  -1   3  -3 1592.45   33.02
   2   3   1  140.07   13.23
  -2   3  -1   65.81   14.63
   1   3   3 1609.88   33.69
  -1   3  -3 1596.58   26.20
   2  -3   1  121.80   11.87
   2   3   1   75.22   16.74
  -2   3  -1   81.93   18.36
   2   3   1   80.76   19.10
   1   3   3 1714.43   39.89
  -1   3  -3 1689.31   31.61
  -1   3  -3 1648.98   26.87
  -2   3  -1  134.83   11.68
   2   3   1   96.26   13.55
  -1   2 -11  231.16   22.05
   1   2  11  239.97   17.95
   1  -2  11  225.31   19.56
   1  -2  11  200.50   33.26
  -1   2 -11  299.02   13.12
  -1  -2 -11  229.42   18.53
  -1  -2 -11  250.76   20.92
   1   2  11  191.18   21.48
  -1   2 -11  235.85   21.29
   1   3  -5 4600.89   56.93
   1   3  -5 4511.53   77.61
  -1   3   5 4510.52   59.97
   1   3  -5 4606.45   66.25
   1   3  -5 4709.67   79.24
   1   3  -5 4572.12   65.77
  -1   3   5 4535.48   52.03
  -1   3   5 4646.34   58.20
  -1   3   5 4680.48   65.81
   1   3  -5 4697.59   58.42
   2   3  -5 5082.62   72.03
   2   3  -5 5310.87   83.63
   2   3  -5 5169.13   60.08
  -2   3   5 5303.24   62.82
  -2   3   5 5249.00   72.18
  -2   3   5 5193.33   62.00
   2   3  -5 5267.79   85.26
   2   3  -5 5352.98   83.65
   2   3  -5 5191.41   60.61
  -2   3   5 5245.83   84.24
  -2   3   5 5131.96   63.79
   8   0   243982.39  571.25
   8   0   243023.25  580.46
  -8   0  -243081.79  560.10
  -8   0  -243293.00  551.78
   8   0   242653.51  553.14
  -8   0  -243328.82  581.69
   3   2 -14 6736.74   66.34
   3  -1 -17 2496.29   39.45
   3  -1 -17 2470.39   58.56
   3   1 -17 2470.33   59.08
  -3  -1  17 2480.35   41.23
  -3  -1  17 2573.02   58.35
  -3   2  14 6767.46   96.02
   3  -2 -14 6596.21   75.03
   3   2 -14 6873.55   97.52
  -3   1  17 2503.93   45.30
   3   1 -17 2476.61   58.19
   3  -1 -17 2488.66   34.10
   3   2 -14 6806.37   96.30
  -3   2  14 6832.32  113.94
   3   2 -14 6744.84  111.77
   3   1 -17 2435.38   44.70
   3   1 -17 2442.77   39.64
  -3  -2  14 7010.17  114.17
  -3   2  14 6729.09   75.52
  -3   1  17 2436.14   58.06
  -3   1  17 2508.77   37.75
  -3   1  17 2530.33   39.57
  -6  -2  -2  245.60   20.47
  -6  -2  -2  321.99   17.26
   6   2   2  307.41   32.59
   6   2   2  318.56    8.95
  -5   2  14 5346.72   78.44
   6  -2   2  281.17   32.86
   5  -2 -14 5334.98   72.98
  -6  -2  -2  306.90   12.56
  -6   2  -2  291.91   19.29
  -5   2  14 5311.19   72.54
   6  -2   2  273.34   29.02
   5   2 -14 5254.15   77.22
   6   2   2  354.80   17.63
   5   2 -14 5324.22   77.84
  -6   2  -2  281.83   20.05
   6  -2   2  325.86   22.32
  -6   2  -2  277.14   22.50
  -5   2  14 5218.73   92.85
   5   2 -14 5424.83   79.42
   5   1   8  202.75   18.87
  -5   1  -8  236.81   29.45
  -5  -1  -8  223.38   20.41
   7   0 -18  734.02   24.78
   5   1   8  203.00   20.32
  -5   1  -8  223.99   17.30
  -7   0  18  732.96   23.13
  -5  -1  -8  229.30   12.23
   7   0 -18  714.35   24.52
  -5  -1  -8  235.15   29.92
   7   0 -18  745.14   25.23
  -5   1  -8  261.56   20.96
   5  -1   8  215.37   18.53
  -7   0  18  698.12   25.61
   5  -1   8  237.90   16.72
  -7   0  18  681.15   17.85
   5  -1   8  204.45   20.37
   6   0   7    3.12   15.17
   6   0   7   -6.17   15.51
  -6   0  -7  -15.92   28.25
  -6   0  -7  -22.07   18.80
   6   0   7  -24.79   25.22
   1  -2 -13   13.86    8.24
   1   2 -13   59.47   15.47
  -1  -2  13    9.26    9.23
   1   2 -13    3.69   23.88
  -1   2  13   10.37    7.97
  -1   2  13   26.79   23.87
   1   2 -13    4.58    9.31
  -1   2  13    9.25   14.26
   1   2 -13   19.55   23.97
   1  -2 -13    7.92   15.05
  -7  -2  1214843.70  208.18
  -7   2  1214674.82  189.73
  -7   2  1214657.90  195.53
   7  -2 -1214813.97  207.56
   7   2 -1214780.32  204.07
   7  -2 -1214639.84  181.38
   7   2 -1214696.76  204.94
  -7  -2  1214476.38  198.03
  -7   2  1214588.76  205.60
   7   2 -1214665.49  190.49
 -10   0   7    3.17   12.06
   6   1   6  982.72   45.65
 -10   0   7   11.68   19.85
  -6   1  -6  935.12   46.78
 -10   0   7   22.32   13.97
   6  -1   6  936.54   45.46
   6  -1   6  968.93   32.13
   6   1   6  884.15   46.43
  10   0  -7    4.20   17.64
  -6   1  -6 1022.78   47.51
  -6  -1  -6  930.01   30.51
  -6  -1  -6  924.93   17.24
   6   1   6  965.09   21.86
  -6  -1  -6  967.39   45.10
   6  -1   6  953.99   27.17
  10   0  -7    4.58   20.83
  10   0  -7    7.29   12.15
  -6   1  -6  976.97   28.02
  -5   0  -9   11.70    8.78
   5   0   9  -10.45   14.27
   5   0   9    1.63   13.56
  -5   0  -9   -7.53   15.01
  -5   0  -9    8.66   14.45
 -10   0  1214753.66  190.64
  10   0 -1214806.12  192.18
  10   0 -1214959.90  184.49
  10   0 -1215061.00  193.57
 -10   0  1215260.97  197.42
 -10   0  1214723.89  190.85
   3   3  -345934.82  590.70
  -3   3   345417.81  583.91
  -3   3   345445.57  595.39
   3  -3  -344719.71  576.72
  -3  -3   344912.17  579.62
   3   3  -346934.56  603.19
  -3   3   346056.84  608.29
  -3   3   346563.40  574.98
   3   3  -345008.86  578.54
   3   3  -346225.48  566.84
   3   3  -346869.42  574.18
  -3   3   346598.13  576.46
   3   3  -346072.85  579.84
   0  -1  15 2130.43   35.59
   0   1 -15 2252.79   58.83
   0  -1 -15 2129.70   43.91
   0  -1 -15 2120.41   28.53
   0  -1 -15 2160.19   42.16
   0   1  15 2162.91   42.86
   0   1  15 2117.68   41.82
   0  -1  15 2195.62   41.91
   0   1 -15 2206.80   51.28
   0   1 -15 2189.69   51.81
   0   1 -15 2102.78   34.60
   0  -1 -15 2102.54   28.76
   3   3  -210032.87  121.98
   3   3  -210120.05  130.53
  -3   3   2 9908.70  141.30
   3   3  -210150.29  123.06
   3  -3  -2 9754.13  126.22
   3   3  -2 9995.83  128.62
  -3  -3   2 9928.25  128.17
  -3   3   210113.29  126.20
  -3   3   210169.54  130.42
  -3   3   210153.04  126.65
   3   3  -210188.06  122.18
  -3   3   2 9934.11  127.24
   3   3  -2 9849.39  127.17
  -3  -3   4  821.10   27.30
   3   3  -4  825.87   34.82
   3  -3  -4  795.28   27.57
  -3   3   4  770.69   42.24
  -3   3   4  844.98   22.13
   3   3  -4  829.26   14.91
   1  -1  14 3963.42   56.98
   3   3  -4  805.46   23.49
   1   1  14 4008.41   64.03
  -1  -1 -14 4060.29   66.55
  -3   3   4  805.52   34.07
  -3   3   4  793.98   22.48
   1   1  14 3953.67   54.58
   1  -1  14 3992.59   62.31
   3  -3  -4  785.06   23.22
  -1   1 -14 4035.83   71.68
  -1   1 -14 3968.42   55.78
   3   3  -4  782.29   41.18
  -1   1 -14 4042.10   64.42
   3   3  -4  791.73   27.22
   3   3  -4  805.95   20.31
  -3   3   4  813.24   27.81
  -1   1 -14 4020.08   59.94
  -1  -1 -14 3881.88   43.76
  -1  -1 -14 3873.91   43.34
  -1  -1 -14 4003.10   63.28
   3   0 -1875623.55 1021.38
  -3   0  1876563.06 1027.97
  -3   0  1874231.15 1007.79
  -3   0  1875464.85 1005.33
   3   0 -1876874.20 1021.59
   3   0 -1875616.85 1022.34
   8  -1 -16 5836.13   79.77
  -8   1  16 5880.93   92.54
  -8  -1  16 5693.41   82.47
  -8   1  16 5853.43   95.11
   8  -1 -16 5817.85   65.34
   8   1 -16 5866.49   86.26
   8   1 -16 5891.63   92.39
   8  -1 -16 5774.28   81.36
  -8   1  16 6113.78   96.44
   8  -1 -16 5769.73   65.93
  -8  -1  16 5770.81   65.60
  -8  -1  16 5947.24   93.40
   8   1 -16 5904.92   81.73
  -8  -1  16 5773.72   65.36
  -7  -1  17 3960.24   46.60
   7   1 -17 3935.12   58.21
   7  -1 -17 3869.12   44.83
  -7   1  17 3928.80   58.39
  -7  -1  17 3852.11   60.40
   7  -1 -17 3905.52   68.56
   7  -1 -17 3859.75   44.32
   7   1 -17 3955.04   62.39
  -7  -1  17 3951.08   46.46
  -7   1  17 3843.79   57.41
  -7   1  17 3861.75   55.51
   7   1 -17 3968.11   70.06
  -7  -2   1 2877.54   38.39
   7   2  -1 2942.36   46.77
   7  -2  -1 2996.06   53.12
   7  -2  -1 2975.55   46.35
  -7  -2   1 2956.96   51.67
  -7  -2   1 2929.58   53.99
   7   2  -1 2955.41   51.81
  -7   2   1 2851.12   66.77
   7   2  -1 2894.38   53.64
   7  -2  -1 2910.94   67.20
  -7   2   1 2953.61   52.95
  -7   2   1 2854.66   45.44
   9  -1 -1422787.78  315.25
   9   1 -1422850.58  291.56
   9  -1 -1422899.98  263.16
  -9  -1  1422466.28  264.16
  -9   1  1422691.36  291.24
   9   1 -1422624.78  294.79
  -9   1  1423262.56  265.24
  -9   1  1423098.53  314.70
   9  -1 -1423028.06  313.65
   9   1 -1423494.73  272.62
  -9  -1  1422420.53  290.12
  -9  -1  1422933.26  290.64
   2  -2  10  136.70   13.17
  -2   2 -10  163.59   20.90
  -2   2 -10  160.72   20.11
   2   2  10  158.55   31.24
   2   2  10  131.33   12.50
  -2   2 -10  219.91   21.15
   2  -2  10  167.35   19.49
  -2  -2 -10  144.01   20.10
  -2  -2 -10  145.25   32.05
  -9   0  16  214.61   12.93
   0   3  -5  346.52   29.11
   9   0 -16  176.67   21.02
   9   0 -16  221.80   12.83
  -9  -1   3 5307.88   92.21
  -2   3  -2 3241.09   51.40
   0  -3   5  326.54   17.44
   0   3   5  353.16   14.57
   2   3   2 3196.87   46.12
  -9   0  16  153.47   19.54
  -2   3  -2 3235.09   54.65
  -9   1   3 5265.74   73.32
   0   3  -5  333.97   17.14
   0  -3  -5  329.67   17.46
   0   3   5  345.28   18.49
  -2   3  -2 3234.35   47.22
  -9   0  16  198.32   20.79
  -9  -1   3 5150.46   70.29
   0   3  -5  334.75   17.28
   9   1  -3 5308.32   82.54
   0   3   5  312.39    9.65
  -9   0  16  200.97   13.35
  -9   1   3 5362.64   94.00
   2   3   2 3251.54   55.72
  -9  -1   3 5331.71   83.94
   2   3   2 3316.68   54.88
   2   3   2 3287.44   44.15
   2   3   2 3385.73   45.43
   0   3   5  321.88   17.04
   0   3   5  346.46   17.17
  -2  -3  -2 3202.27   54.63
  -2   3  -2 3291.03   58.42
   9  -1  -3 5260.98   85.50
   0   3  -5  333.74   30.12
   9  -1  -3 5233.82   76.42
   2  -3   2 3203.26   47.31
   9   1  -3 5253.79   70.43
   0   3  -5  325.33   19.44
   9   0 -16  185.46   21.24
   9   0 -16  176.80   12.77
   2  -3   2 3204.66   46.69
  -9   1   3 5184.92   93.09
   9  -1  -3 5363.02   77.73
   2   3   2 3314.12   55.07
   0   3   5  352.85   17.96
  -3   3   1   86.39   17.85
  -3   3   1   97.61   25.86
   3   3  -1   96.57   14.60
   3   3  -1   65.62   23.85
   3   3  -1   79.23   15.99
   3   3  -1   66.78   15.81
   3   3  -1   92.04   16.31
  -3   3   1   74.53   24.18
   3   3  -1   95.85   10.05
  -3  -3   1   91.98   15.11
  -3   3   1  113.00   11.13
   3  -3  -1  108.55   17.45
   9   0  -1   11.12   16.52
  -9   0   1   20.58   23.58
  -9   0   1    6.02   20.77
  -9   0   1    6.11   22.68
   9   0  -1   -0.80   20.83
   9   0  -1  -10.75   19.04
   1   1 -16 6793.29  106.00
   1  -1 -16 6806.94  109.64
   1  -1 -16 6904.09   92.80
   1  -1 -16 6768.21   79.36
  -1  -1  16 6898.01   95.27
   1   1 -16 6843.76   92.55
  -1  -1  16 6829.96  109.07
  -1   1  16 6793.48   96.95
   1   1 -16 6888.21   93.44
  -1   1  16 6757.36   82.26
   1   1 -16 6785.98   96.45
   4  -1  10   20.18   24.00
  -4  -1 -10   18.15   23.34
   4   1  10   11.51   12.57
  -4   1 -10   14.26   25.11
  -4  -1 -10   11.02    7.10
   4   1  10   15.10   23.77
  -4   1 -10    9.97   20.71
  -4   1 -10   16.61   19.45
   4  -1  10    9.20   21.09
  -3   3   5   97.21    6.74
  -3  -3   5   88.77   16.10
  -3   3   5   82.01   15.91
  -3   3   5  120.42   10.97
   2   3  -6  437.43   12.92
  -3   3   5   89.70   19.35
   7   0   5    3.73   14.44
   7   0   5   -3.58   15.04
   3   3  -5  105.10   26.15
   2   3  -6  429.58   20.26
   2   3  -6  451.78   12.81
   2   3  -6  484.83   21.59
   2   3  -6  501.57   31.87
  -3   3   5   90.70   15.94
  -2   3   6  467.80   13.93
  -2   3   6  479.14   21.16
  -7   0  -5    5.27   13.27
   3   3  -5   94.69    9.49
   3   3  -5   90.70   22.66
   3   3  -5   93.93    9.42
   3  -3  -5   99.26   15.79
  -7   0  -5   -1.26    8.88
   2   3  -6  457.59   21.38
  -7   0  -5    1.13   13.04
  -2   3   6  433.61   13.68
   3  -3  -5  110.89   12.12
   3   3  -5   45.58   14.02
  -2   3   6  476.40   20.31
  -2   3   6  424.39   32.63
   7   0   5   13.96   15.16
   3   3  -5   86.86   16.10
  -8  -1  -1   21.26   14.74
   8   1   1   22.46   27.84
  -8  -1  -1    3.43   27.85
  -8   1  -1   25.81   15.63
  -8   1  -1   23.01   16.27
   8  -1   1   16.56   24.78
  -8   1  -1   35.00   28.27
   8  -1   1   38.26   15.45
   8   1   1   23.01   14.16
   8  -1   1   33.40   16.94
   8   1   1   25.15    9.49
  -8  -1  -1  102.20   17.13
  -1   3  -4  623.39   31.18
  -1   3  -4  562.10   22.41
   1   3   4  566.48   19.79
   1   3   4  596.36   22.33
   1   3   4  572.59   19.98
   1  -3   4  610.23   21.08
  -1  -3  -4  644.59   22.54
   1   3   4  573.17   15.74
  -1   3  -4  582.88   20.58
   1   3   4  567.62   22.08
   1  -3   4  607.85   22.48
  -1   3  -4  533.68   22.15
   1   3   4  564.65   11.36
 -10   0   6 2323.84   43.04
 -10   0   6 2439.82   56.29
  10   0  -6 2369.36   44.28
 -10   0   6 2487.00   46.21
  10   0  -6 2408.29   54.51
  10   0  -6 2394.30   58.14
  10   0 -13   -9.25   16.06
 -10   0  13    3.63   15.08
 -10   0  13    1.07    8.89
 -10   0  13   -7.26   21.89
  10   0 -13  -15.22   10.74
  10   0 -13    5.94    9.54
   1   3  -6  122.12   26.89
  -1   3   6   90.36   12.74
   0   0 -1620429.84  267.86
   0   0  1620217.30  251.17
  -1   3   6  105.55    7.35
   0   0  1620720.78  274.58
  -1   3   6  112.92   11.40
   1   3  -6  142.29    7.60
   0   0 -1620593.07  257.85
   1   3  -6  104.79   16.64
   1   3  -6  106.42   16.49
   0   0 -1620649.09  247.81
   1   3  -6  119.28   27.06
  -1   3   6  129.76   15.97
   0   0 -1620583.19  256.63
  -1   3   6  144.31   25.16
   4  -2   7  718.26   33.77
  -4  -2  -7  766.74   39.33
   4   2   7  772.62   26.42
   4  -2   7  738.95   41.40
  -4  -2  -7  773.35   33.70
  -4   2  -7  779.69   27.53
  -4   2  -7  720.33   27.47
  -4   2  -7  741.76   33.92
   4   2   7  767.15   34.05
  -1   0 -15   15.87    9.52
   1   0  15    9.53   13.25
  -1   0 -15   21.50    9.58
  -1   0 -15    0.33   13.56
  -1   0 -15   13.75   22.60
   1   0  15   14.09   14.20
   2   1  13 1882.98   56.19
  -2   1 -13 1871.49   56.93
   5   2   5  665.90   24.86
  -2  -1 -13 1841.95   35.32
  -5  -2  -5  620.85   36.53
  -5   2  -5  646.24   26.60
   5   2   5  734.39   37.77
  -5   2  -5  650.31   42.66
   2  -1  13 1846.74   55.00
  -5  -2  -5  801.66   37.70
   2   1  13 1875.30   34.66
  -2   1 -13 1830.13   36.24
   5  -2   5  647.08   41.95
  -5   2  -5  663.05   24.44
  -2  -1 -13 1870.31   55.61
  -2   1 -13 1896.84   35.10
   5  -2   5  880.41   38.59
  -2  -1 -13 1843.39   24.14
   5   2   5  689.64   10.33
   5  -2   5  664.01   26.24
   2  -1  13 1854.86   35.52
  -8   2   810166.02  135.10
  -8   2   810373.60  120.26
   8   2  -810170.88  113.97
  -8  -2   810299.51  111.13
   8  -2  -810256.55  114.51
  -8   2   810077.94  133.51
  -8  -2   810315.04  137.17
  -8  -2   810152.21  139.55
   8  -2  -810468.46  152.33
   8   2  -810388.55  132.10
   8  -2  -810427.55  154.60
   8   2  -810413.54  138.74
   8   2  -7  507.83   21.88
  -8  -2   7  512.43   20.60
  -8  -2   7  505.57   18.60
  -8   2   7  550.39   20.87
  -8   2   7  540.19   27.14
   8   2  -7  569.02   27.65
   8  -2  -7  516.60   20.82
   8  -2  -7  510.17   40.87
  -8  -2   7  647.45   27.59
   8   2  -7  542.79   18.35
  -2  -2  1417353.64  239.72
  -2   2  1417055.35  221.18
   7  -1   419482.76  253.22
  -7  -1  -419435.04  236.59
  -7   1  -419604.45  267.88
   7   1   419373.37  224.65
  -2  -2  1417082.96  190.52
   4   0  11  -20.39   22.04
   4   0  11    0.18   12.87
   2   2 -1417342.70  240.61
   2   2 -1417220.61  238.91
  -7   1  -419348.57  270.06
  -4   0 -11   -4.30   18.94
  -7   1  -419420.02  250.30
   2   2 -1417368.66  240.29
  -2   2  1417064.37  182.55
   2   2 -1416954.41  187.45
   7   1   419548.06  267.90
   7   1   419172.79  248.31
   2  -2 -1417466.54  181.94
   2  -2 -1417371.98  223.74
  -4   0 -11    1.36   11.27
  -4   0 -11    1.53   11.07
  -2   2  1417421.38  240.60
  -7  -1  -419155.78  246.86
  -7  -1  -419426.02  270.77
   7  -1   419273.79  250.19
   7  -1   419545.42  264.86
  -2   2  1418128.53  190.93
   3   3   0 8293.41  101.24
   3  -3   0 8212.71  105.74
  -3   3   0 8302.95  110.37
  -3   3   0 8157.75  104.39
  -3   3   0 8167.09  108.07
   3   3   0 8247.34   99.45
   3   3   0 8282.45   99.51
   3   3   0 8171.06  105.19
  -3  -3   0 8258.99  106.14
  -3   3   0 8204.16  109.07
   3  -3   0 8361.56  111.14
   3   3   0 8415.81   96.23
   3   3   0 8317.70  106.44
  -6   2  1418007.65  226.86
   6   2 -1417838.14  228.89
  -6   2  1418215.23  233.61
   6  -2 -1417909.50  246.89
   6   2 -1418056.43  230.34
   6   2 -1418085.58  250.25
   6  -2 -1417969.81  226.85
  -6  -2  1417632.02  225.69
  -6   2  1418071.43  248.51
  -8  -2   9 4129.90   61.20
   8   2  -9 4331.64   49.32
  -8   2   9 4291.41   66.22
  -8  -2   9 4301.16   68.01
  -8   2   9 4347.02   67.93
  -8   2   9 4289.30   52.36
   8  -2  -9 4367.99   67.14
   8   2  -9 4370.97   69.85
   8  -2  -9 4383.55   53.87
  -8  -2   9 4283.65   49.05
   8   2  -9 4375.83   65.20
   8  -2  -9 4420.49   68.44
   8   2  -627921.08  345.32
  -8   2   627799.69  373.84
   8   2  -627813.83  324.43
  -8  -2   627255.03  348.95
   8   2  -627620.59  356.20
  -8   2   627328.69  350.10
  -8  -2   627478.68  353.58
   8  -2  -627644.27  354.45
  -8  -2   627609.46  331.50
   8  -2  -627729.49  339.93
  -8   2   627818.19  338.01
   8  -2  -628164.67  379.01
   3   3  -6 9293.39  118.44
   3   3  -6 9051.40   99.31
  -3   3   6 9054.17  118.08
   3  -3  -6 9106.53  118.36
   3   3  -6 8928.27  132.01
  -3   3   6 8989.89   97.96
  -3   3   6 9130.47  118.81
  -3   3   6 9021.58  108.66
   3   3  -6 8948.34   94.92
   3  -3  -6 9037.30  118.17
  -3   3   6 8883.20   97.15
   3   3  -6 9175.25  119.58
   1   0 -17    8.42   11.39
   1   0 -17   14.29   18.68
   1   0 -17   20.15   23.71
  -1   0  17   -1.68   24.79
  -1   0  17   20.76   14.24
   1   0 -17   17.53   23.25
   7   2 -13 7762.93  124.39
  -7   2  13 7617.03  100.06
  -7   2  13 7548.85  105.70
   7  -2 -13 7649.95  100.93
  -7  -2  13 7510.41  106.70
   7   2 -13 7589.76  107.00
  -7  -2  13 7321.76  102.29
  -7   2  13 7596.28  107.43
   7   2 -13 7571.55  126.89
   7  -2 -13 7615.51  107.21
   2   3   3  563.03   27.44
  -2   3  -3  529.33   22.37
  -2   3  -3  490.15   19.66
   2   3   3  524.34   15.21
  -2  -3  -3  541.55   18.67
  -2  -3  -3  525.64   24.65
  -2   3  -3  527.02   28.59
   2   3   3  489.27   16.92
   2  -3   3  545.14   17.09
   2   3   3  523.26   14.96
  -2   3  -3  502.15   16.58
   2  -3   3  542.75   29.08
   2   3   3  528.85   26.99
  -5   1  18  828.32   37.86
  -5  -1  18  817.85   20.09
  -5   1  18  817.80   19.35
  -5  -1  18  836.27   20.11
   5  -1 -18  819.53   18.44
   5  -1 -18  812.62   17.83
   5  -1 -18  800.03   29.34
  -5   1  18  868.28   38.09
   5   1 -18  807.14   27.36
   5   1 -18  902.50   38.07
   5   1 -18  825.15   25.12
   2   0  1411667.36  165.71
  -2   0 -1411555.84  145.75
  -2   0 -1411429.41  161.27
  -2   0 -1411812.54  152.52
  -2   0 -1411648.54  146.95
   2   0  1411202.55  157.62
   8   2 -1011401.39  150.70
  -8   2  1010834.85  144.03
   8  -2 -1011210.69  158.59
   8  -2 -1010979.52  119.92
   8  -2 -1011073.67  146.55
   8   2 -1011107.85  115.11
  -8   2  1011062.93  120.18
  -8  -2  1011016.98  152.87
   8   2 -1011106.67  143.23
  -8   2  1011074.44  143.57
  -8  -2  1011180.16  147.92
  -8  -2  1010914.20  113.58
 -10   0   5   11.78   22.63
 -10   0   5    2.52   13.14
   2   1 -17 6404.98   86.91
  10   0  -5   21.71   22.08
   2  -1 -17 6496.49  107.00
  -2   1  17 6452.08  107.15
  -2   1  17 6409.67   83.31
 -10   0   5    4.89   21.71
  10   0  -5   11.03   21.24
  -2   1  17 6384.42  107.76
  -2  -1  17 6365.08  104.89
  10   0  -5   -3.33   14.27
   2   1 -17 6377.89  108.65
  -2  -1  17 6453.74   87.89
   2   1 -17 6433.81  103.59
   2  -1 -17 6521.24   78.80
   2  -1 -17 6482.78   80.52
   3   2   9 9253.33  139.25
  -3  -2  -9 9228.53  123.46
   3  -2   9 9117.02  126.74
  -3   2  -9 9099.30  123.41
   3   2   9 9161.16  124.77
  -3  -2  -9 9099.42  124.32
  -3   2  -9 9237.29  140.65
   3  -2   9 9252.40  124.46
  -3   2  -9 9236.44  115.80
   8  -2  -5 1440.99   37.77
   8   2  -5 1470.93   40.63
  -8   2   5 1562.40   55.80
  -8   2   5 1445.85   55.34
  -8  -2   5 1450.67   38.40
  -8   2   5 1401.71   34.76
   8  -2  -5 1510.01   55.39
   8   2  -5 1449.02   32.52
   8  -2  -5 1393.72   35.54
  -8  -2   5 1453.00   32.23
  -8  -2   5 1412.53   28.96
   8   2  -5 1503.92   39.07
   2   3  -7 1364.13   32.70
  -2   3   7 1372.76   31.68
  -2   3   7 1385.25   28.61
  -2   3   7 1375.89   20.75
  10   0 -1434078.45  434.32
 -10   0  1433892.57  434.49
   2   3  -7 1448.98   45.19
  10   0 -1433826.98  423.71
   2   3  -7 1367.55   20.14
   2   3  -7 1377.10   20.28
   2   3  -7 1407.04   31.64
  10   0 -1433515.54  454.13
   2   3  -7 1409.51   33.18
  -2   3   7 1340.97   20.54
  -2   3   7 1382.32   45.14
 -10   0  1434215.56  438.43
 -10   0  1433296.96  449.26
   0  -3  -6 5012.17   65.79
   0   3  -6 5002.15   58.82
   0   3   6 5069.32   65.66
   0   3  -6 4957.88   73.04
   0   3   6 5113.56   86.88
   0   3   6 4915.77   57.39
   0   3  -6 5025.13   87.34
   0   3  -6 5044.63   89.45
   0   3   6 5115.63   59.45
   0   3   6 5094.81   86.68
   0   3   6 5101.29   66.47
  -9  -1  1539179.08  470.83
   9   1 -1539114.35  504.43
   8   0 -18 9918.95  145.84
  -5   0  19   66.94   10.79
  -9   1  1538431.04  492.40
  -9   1  1539803.41  479.93
  -9   1  1538738.27  498.87
  -9   1  1538850.38  501.94
  -8   0  18 9640.12  125.23
  -5   0  19   18.01   17.18
   5   0 -19    1.06   14.70
   9  -1 -1538922.37  504.92
   9   1 -1538766.95  498.98
  -9  -1  1538487.50  500.88
   9   1 -1538921.79  530.41
   5   0 -19   18.27   15.28
  -9  -1  1539247.03  504.46
   9   1 -1540105.65  472.01
  -5   0  19   12.70   19.65
  -5   0  19    1.96   10.32
   8   0 -18 9723.68  117.23
  -8   0  18 9985.30  128.07
   9  -1 -1539472.88  524.16
   9  -1 -1538984.15  460.89
   5   0 -19    0.91    9.74
  -8   0  18 9811.25  141.31
   9  -1 -1539683.24  471.22
  -9  -1  1539374.13  471.45
   8   0 -1810148.11  130.18
   5   0 -19   19.01   11.35
   6   2   3 5416.16   61.18
  -6   2  -3 5346.84   78.30
  -6   2  -3 5456.89   78.63
  -6   2  -3 5461.66   99.77
  -6  -2  -3 5412.39   61.18
   6   2   3 5296.21   77.85
   6  -2   3 5451.36  100.58
  -6  -2  -3 5512.35   77.97
   6   2   3 5466.19   77.37
   6  -2   3 5475.62   93.39
  -6  -2  -3 5457.37   94.48
   6  -2   3 5347.95   78.48
  -7   2   0  196.34   24.03
   6   1 -18 1452.28   43.79
   6   1 -18 1161.45   33.73
  -7  -2   0  201.94   35.94
  -6  -1  18 1222.29   22.40
  -6  -1  18 1204.33   44.86
  -7  -2   0  173.19   16.59
   7   2   0  177.84   16.17
  -7   2   0  247.99   22.20
  -6  -1  18 1198.09   22.49
  -6   1  18 1249.46   35.25
  -7  -2   0  192.46   25.69
  -7   2   0   98.89   27.73
  -6   1  18 1344.36   43.86
   7  -2   0  174.11   17.25
   6  -1 -18 1176.93   20.15
   6   1 -18 1148.42   29.01
   7   2   0  221.65   16.73
   7  -2   0  211.61   22.40
   7   2   0   99.05   37.22
   6  -1 -18 1176.36   36.61
   6  -1 -18 1243.96   21.00
  -6   1  18 1166.89   29.87
   7  -2   0  197.90   21.07
  -3  -3  -1 6618.94   83.75
   3  -3   1 6700.55   87.66
   3  -3   1 6846.08   96.23
  -3   3  -1 6729.99   91.71
  -3  -3  -1 6548.71   86.96
   3   3   1 6688.70   83.53
   3   3   1 6546.53   96.92
   3   3   1 6822.03   81.92
  -3   3  -1 6783.90   86.64
  -3   3  -1 6751.59   95.11
  -3   3  -1 6588.74   96.26
   3   3   1 6688.63   93.10
   3   3   1 6768.54   81.83
  -6   0  19   -7.10   14.53
  -6   0  19    0.73   10.72
   6   0 -19   -5.12   12.05
  -6   0  19   24.29   14.87
   6   0 -19    8.56    8.31
  -9   1   2  559.52   32.99
   9  -1  -2  380.33   38.20
  -9  -1   2  425.66   20.67
  -9  -1   2  478.63   39.24
  -9   1   2  339.21   39.77
  -9  -1   2  474.50   27.81
   9  -1  -2  450.14   22.06
   9   1  -2  484.28   27.17
   9   1  -2  489.71   40.05
  -9   1   2  485.82   38.82
   9  -1  -2  496.44   23.83
   9   1  -2  437.13   20.37
  -1   3  -5 1107.89   44.02
   1   3   5 1158.04   18.94
  -1  -3  -5 1087.04   20.72
   1   3   5 1140.33   38.33
  -1   3  -5 1090.07   27.98
   1   3   5 1109.01   27.60
   1  -3   5 1125.37   28.58
   1   3   5 1088.78   18.43
  -1   3  -5 1136.93   28.40
   1   3   5 1152.68   27.93
   1  -3   5 1117.27   28.29
   1   3   5 1168.90   27.92
   4   2 -15  530.55   39.98
   4   2 -15  538.16   26.45
  -4   2  15  545.34   26.37
   4  -2 -15  547.27   18.83
  -4   2  15  560.11   18.21
   4   2 -15  556.13   27.47
  -4   2  15  515.91   40.68
  -4   1  18 3010.98   47.41
   4  -1 -18 2924.62   41.04
   4  -1 -18 2941.07   41.29
   4  -1 -18 3020.61   63.90
  -4  -1  18 2939.61   37.48
  -4  -1  18 3042.03   62.36
  -4   1  18 3018.17   41.32
  -4  -1  18 2923.86   37.98
   4   1 -18 2925.20   64.06
   4   1 -18 3037.88   38.43
   4   1 -18 2897.89   61.33
  -4   1  18 2988.48   63.57
   4  -1 -18 2958.63   41.86
  -4   1  18 2957.82   49.86
   4   1 -18 2954.52   49.48
   4  -3  -4 6521.86  101.97
  -4   3   4 6754.46   93.51
  -4   3   4 6801.84   83.90
   4  -3  -4 6711.54   92.83
   4   3  -4 6621.15   78.12
  -4  -3   4 6604.01   93.68
   4   3  -4 6615.11   92.40
  -4   3   4 6626.00  108.10
   4   3  -4 6614.61   78.24
   4   3  -4 6796.28   87.59
  -4   3   4 6740.01   82.57
   4   3  -4 6664.72   92.20
  -4   3   4 6709.82  103.43
   3   3  -7 1997.14   23.25
   3  -3  -7 1978.82   40.15
  -1   3   7 8354.52   94.78
  -1  -3   7 8496.05   96.72
   1   3  -7 8689.50  131.12
   3   3  -7 2001.04   38.69
  -1   3   7 8633.97  128.19
   1   3  -7 8712.25  130.89
  -1   3   7 8670.79   97.72
   1   3  -7 8845.18  132.58
  -1   3   7 8318.33   95.55
  -3   3   7 2026.58   39.63
  -3   3   7 1988.26   40.46
  -1   3   7 8675.09  114.72
   3   3  -7 1988.70   55.48
   3   3  -7 1994.16   23.32
  -3   3   7 1976.08   39.74
   1   3  -7 8523.62   97.41
   3  -3  -7 1975.36   38.93
   3   3  -7 2017.42   40.84
  -3   3   7 2028.35   28.35
   1   3  -7 8362.94   95.39
   1   3  -7 8666.96  116.33
  -3   3   7 1941.16   24.55
   5   2 -15 2018.51   42.57
  -3  -1 -12 1266.85   34.43
   4  -3  -3   49.22   12.39
   5   2 -15 1984.39   58.98
   3   1  12 1318.87   34.84
   3  -1  12 1267.94   34.74
  -5   2  15 2068.17   43.65
  -4   3   3    4.02   13.53
  -3   1 -12 1326.01   36.03
  -4   3   3   53.39   12.76
   4  -3  -3    8.09   11.94
   5   2 -15 2033.99   44.05
  -4   3   3   21.78   12.29
  -3  -1 -12 1369.15   31.28
   4   3  -3    7.72   14.91
   5  -2 -15 2013.51   30.72
  -3   1 -12 1307.74   41.94
   4   3  -3    0.92   13.00
   3  -1  12 1404.33   43.62
  -3   1 -12 1413.27   43.48
   3   1  12 1364.33   42.75
   4   3  -3   -4.21   13.25
   4   3  -3   13.48   10.49
   4  -3  -3   25.48   13.16
  -4  -3   3    3.77   13.80
   4   3  -3    0.21   10.70
  -5   2  15 2075.81   38.22
  -3  -1 -12 1269.21   19.16
  -4   3   3    4.57   21.43
  -5   2  15 2060.52   60.35
  -8   0  -3    4.97   23.52
   8   0   3   -2.83    9.39
   8   0   3   -7.81   21.61
  -8   0  -3   -0.23   17.56
   8   0   3    5.71   13.28
  -8   0  -3    3.62   14.76
   4  -3  -512658.69  158.47
  -4   3   512825.35  165.53
   4   3  -512707.17  179.43
   4   3  -512792.54  164.05
  -4   3   512605.50  143.06
  -4  -3   512655.06  181.27
  -4   3   512693.40  144.37
  -4   3   512677.71  179.30
   4   3  -512615.57  138.90
   4  -3  -512767.60  164.99
  -4   3   512770.58  171.46
   4   3  -512970.53  160.56
   4   3  -512633.05  139.05
   8   2 -11   76.45   19.94
  10   1  -9 1003.30   43.19
   8  -2 -11   43.12   27.48
  -8   2  11   62.54   16.90
 -10  -1   9 1088.40   45.19
   9   0 -17   26.93   15.44
 -10  -1   9  918.34   41.79
 -10  -1   9  957.81   30.53
   9   0 -17    9.36   14.49
  10   1  -9 1032.83   31.16
  -8   2  11   65.63   20.05
  -8  -2  11   45.58   16.04
  -8   2  11   44.91    8.87
  -9   0  17   -2.29   13.21
  10  -1  -9 1016.75   29.62
   8  -2 -11   68.18    6.95
  -9   0  17    9.48   12.56
   9   0 -17   11.65   14.56
  10  -1  -9 1000.12   32.86
  10   1  -9  998.22   29.78
   8   2 -11   71.33    5.22
   9   0 -17  -12.81   25.72
   8  -2 -11   62.41   19.00
  -9   0  17   -0.70   13.01
 -10   1   9 1002.27   31.84
  10  -1  -9  970.12   33.08
  -9   0  17    2.68   12.75
 -10   1   9  994.04   30.10
  -8  -2  11   57.51    4.04
 -10   1   9 1036.21   33.32
   8   2 -11   39.31   28.32
  -8  -2  11   67.04   18.81
  10  -1 -10 2846.22   49.08
 -10   1  10 2855.59   50.03
 -10  -1  10 2772.69   48.26
  10   1 -10 2759.12   50.39
 -10  -1  10 2852.62   50.17
  10   1 -10 2796.62   64.72
 -10   1  10 2757.61   40.21
 -10   1  10 2833.27   53.37
  10   1 -10 2822.14   39.87
  10  -1 -10 2770.14   41.46
 -10  -1  10 2695.74   63.11
  10  -1 -10 2858.41   53.11
   2   0 -1870965.18  946.07
  -2   0  1871654.27  967.88
   2   0 -1870400.22  938.02
  -2   0  1870018.09  937.27
   2   0 -1870769.02  933.64
  -8  -2   4  485.38   23.95
   8   1 -17  287.41   29.08
  -8   1  17  335.56   28.96
  -8   2   4  506.98   26.39
   8  -2  -4  541.21   42.97
   8   2  -4  559.58   42.77
  -8   1  17  299.70   18.25
   9   0   0  422.61   39.43
   9   0   0  379.93   23.48
  -8   1  17  285.79   28.92
   8  -2  -4  531.70   26.70
   8   1 -17  311.61   36.09
  -8  -1  17  276.60    8.18
  -8  -1  17  290.41   29.57
  -8  -2   4  509.86   26.31
  -8  -2   4  487.82   26.49
  -8   2   4  504.01   41.46
  -9   0   0  369.63   23.39
   9   0   0  340.35   29.91
   8  -1 -17  290.00   11.91
   8  -1 -17  270.95   18.46
  -9   0   0  368.28   37.41
  -9   0   0  359.23   20.56
  -8   2   4  537.78   41.48
   8   2  -4  519.81   23.98
  -8  -1  17  284.21   11.82
   8  -2  -4  522.36   42.13
   8   2  -4  525.14   27.43
   8  -1 -17  345.21   30.28
   8   1 -17  280.87   18.71
  -8  -1  17  253.34   33.68
  -4  -3   213656.64  174.42
  -4   3   213664.01  172.76
   4  -3  -213994.25  172.15
   4   3  -213909.88  159.91
   4   3  -214012.12  173.58
   4   3  -214025.94  168.07
   4   3  -213980.06  192.79
  -4   3   214068.63  173.53
   4  -3  -213835.05  176.34
  -4   3   214113.98  172.99
   4   3  -214103.56  178.62
  -4   3   213917.25  191.50
   4  -3  -213835.76  190.48
  -4   0  19    4.87   15.22
   4   0 -19   -5.44   16.62
   4   0 -19   -6.00   16.23
  -4   0  19    6.30   16.57
   4   0 -19    7.05   17.41
   4   0 -19   18.00   15.26
  -4   0  19    4.99   17.46
   0   2  13 3923.37   47.71
   0  -2 -13 3959.95   54.81
   0  -2  13 3866.77   63.47
   0   2  13 4038.86   65.50
   0   2 -13 4075.78   82.00
   0   2 -13 3899.98   49.11
   0   2 -13 4098.61   66.36
   0   2 -13 3964.97   66.14
   0   2  13 3985.97   81.78
   0  -2  13 3922.31   56.92
   0  -2 -13 3985.99   81.32
  10  -1  -8  657.96   29.40
 -10  -1   8  820.95   45.09
 -10  -1   8  604.37   29.73
 -10  -1   8  661.63   25.98
  10   1  -8  687.71   28.73
 -10   1   8  630.07   20.21
  10   1  -8  682.58   19.06
 -10   1   8  680.23   46.81
  10  -1  -8  629.99   26.35
 -10   1   8  674.97   27.94
  10  -1  -8  598.19   31.93
  10   1  -8  614.13   39.15
  10  -1 -11   74.08   10.81
 -10  -1  11   71.88   17.01
 -10  -1  11   85.03   15.96
  10   1 -11   76.85   17.14
 -10  -1  11   72.97   16.68
 -10   1  11   94.84   19.33
  10   1 -11   72.60   17.73
  10  -1 -11   94.79   30.71
  10  -1 -11   93.76   16.32
 -10   1  11   81.58   16.25
 -10   1  11   73.25   16.36
  10   1 -11   80.62    9.46
   3   2 -15 8044.24  113.18
   3  -2 -15 7953.62   88.96
  -3  -2  15 8198.60  114.57
  -3   2  15 8116.33  114.04
   3  -2 -15 8378.94  116.90
   3   2 -15 8247.78  115.28
   3  -2 -15 8084.09   74.55
  -3   2  15 8196.37  130.77
   3   2 -15 8058.47   83.16
  -3   2  15 8174.97   75.46
  -3   2  15 8078.47   89.94
   3  -2 -15 8166.21   76.29
   3   2 -15 8107.95  113.29
  -1   2 -1226130.06  323.91
   1   2  1226464.99  359.01
  -1  -2 -1225854.19  333.69
   1   2  1226201.07  321.03
  -1  -2 -1226085.66  321.24
   1  -2  1225832.12  312.53
   1  -2  1226385.12  358.05
  -1   2 -1226555.45  359.41
  -1   2 -1226325.40  359.65
   4   3  -6   14.00   23.64
  -4   3   6   29.03   22.57
  -4   3   6    6.11    7.15
   4   3  -6    5.90   23.26
   4   3  -6    8.33   19.10
  -4  -3   6    3.62   23.04
  -4   3   6    9.40    7.17
  -4   3   6    9.17   16.97
   4  -3  -6   11.12   14.16
   4  -3  -6   35.32   17.15
   4   3  -6    6.08    5.98
  -4   3   6   24.36   13.44
   4   3  -6   31.23    8.09
  -7   0  19   31.39    9.86
  -7   0  19   28.82   15.90
   7   0 -19    6.02   13.26
   7   0 -19   -6.09   20.23
   7   0 -19    6.63   13.40
  -7   0  19    6.71   13.16
  -2   3  -4   -0.63   22.66
   2   3   4    5.57    6.47
   2   3   4    6.96    6.42
  -2  -3  -4    5.32   17.86
  -2   3  -4  -14.27   18.90
   2  -3   4    1.53    8.78
   2   3   4    5.67   13.95
  -2   3  -4   17.15    9.04
  -2   3  -4   12.38   18.87
   2   3   4    3.14   17.15
   2   3   4   19.54   10.64
  -2  -3  -4   14.44   14.80
   2  -3   4    0.34   18.25
   8  -1   217963.69  250.63
  -8  -1  -217757.26  242.57
   8  -1   218151.70  246.49
  -8  -1  -217584.25  219.50
  -8   1  -217935.63  233.05
  -8   1  -217714.68  244.59
  -8  -1  -217731.36  229.29
   8  -1   217925.56  246.97
   8   1   217959.47  252.12
  -8   1  -218308.64  250.61
   8   1   217897.85  243.32
   8   1   217776.79  210.72
  -3   0 -13   -5.43   12.58
   3   0  13   12.66   13.68
  -3   0 -13  -13.64   13.39
  -3   0 -13    6.24   12.68
   3   0  13   19.61   15.09
 -10   0   441166.47  532.34
  10   0  -440341.78  539.28
  10   0  -440855.58  544.18
  10   0  -441294.60  556.80
 -10   0   440688.90  546.14
 -10   0   440418.08  525.06
   3   3   2   10.50   10.31
  -3   3  -2   11.43    9.68
   3  -3   2   16.61   10.49
   3   3   2    3.73    9.76
  -3  -3  -2    3.55    9.84
  -3   3  -2    7.09    9.75
   3   3   2    7.82    8.11
   3  -3   2    5.14   10.52
  -3  -3  -2    2.90    9.25
  -3   3  -2   -4.15   20.55
   3   3   2   21.78    9.33
   3   3   2    9.97    8.39
  -3   3  -2    5.30   10.02
 -10   0  15    0.70   23.60
  -6  -1  -7 1630.65   39.73
   7   1 -18   80.90   15.26
   7  -1 -18  103.04    9.14
  -7  -1  18  112.17   10.22
 -10   0  15   14.88   15.18
   7  -1 -18   94.80    9.07
  -7   1  18   89.02   25.40
  10   0 -15    3.28   19.33
  -6  -1  -7 1654.97   54.50
  10   0 -15   31.21   12.01
   6   1   7 1625.45   56.05
  10   0 -15    1.90   18.97
  -6   1  -7 1655.99   57.91
   6  -1   7 1685.38   35.50
   7   1 -18  104.95   30.35
   7  -1 -18  117.47   14.44
  -7   1  18   89.25   21.77
  -6   1  -7 1691.84   36.57
   6   1   7 1692.98   54.82
  -6   1  -7 1723.65   55.53
  -7   1  18  136.71   26.13
   7   1 -18   80.85   15.53
   6   1   7 1741.53   29.38
   6  -1   7 1706.05   39.44
 -10   0  15  -19.62   16.14
  -6  -1  -7 1663.31   30.30
   6  -1   7 1709.27   40.76
  -7  -1  18   92.38   17.89
  -7  -1  18   90.89    9.91
  -1   2  14 8209.82  129.48
  -1   2  14 7935.55   91.05
   1   2 -14 8228.78  113.41
   1   2 -14 7999.02  112.70
  -1  -2  14 8016.72   96.12
  -1   2  14 8208.22  113.15
   1  -2 -14 8148.90  113.36
   1   2 -14 8118.09  129.16
   1   2 -14 7961.71   94.54
   1  -2 -14 8039.06   92.91
   1   2 -14 8199.69  127.56
  -1  -2  14 8096.62  112.07
  -4  -3   1 8899.12  114.57
  -4   3   1 8788.32  133.49
   4   3  -1 8988.88  115.05
  -4   3   1 8849.89  108.21
  -4   3   1 8857.92  116.85
   4  -3  -1 8836.60  118.86
   4   3  -1 8871.97  113.54
  -4   3   1 8773.90  129.76
   4  -3  -1 8787.49  116.58
  -4  -3   1 8823.73  116.64
   4   3  -1 8869.83  131.89
   4  -3  -1 8998.77  109.86
   4   3  -1 9009.23  113.02
  -6   0  -848405.39  663.96
  10   1  -733705.06  438.63
  -6   0  -847450.37  627.25
   7   2 -1415116.21  196.92
  10   1  -733691.86  443.83
  10  -1  -734048.91  441.26
   7  -2 -1414851.97  196.89
   7   2 -1415023.15  215.04
  -7   2  1414995.25  197.64
  10   1  -734045.28  434.09
   6   0   847624.30  630.34
 -10   1   733790.34  436.55
 -10  -1   734448.71  463.52
   7   2 -1414949.52  194.93
 -10  -1   733827.41  422.90
   6   0   847883.12  608.86
 -10  -1   733775.51  446.69
   7  -2 -1414983.28  195.21
  -6   0  -848147.41  631.74
  -7   2  1414952.82  195.28
   6   0   847425.60  626.45
  -7   2  1415098.93  215.31
 -10   1   734079.93  463.57
  -7  -2  1414363.09  203.55
  -7  -2  1414879.88  194.23
  10  -1  -733944.51  426.03
  10  -1  -733547.69  433.46
 -10   1   733944.15  439.27
  -5   1  -9 1193.09   41.83
  10  -1 -12 5795.93   80.51
  10  -1 -12 5973.53   88.20
  -2   3   8 3390.50   38.07
  -5   1  -9 1150.71   45.17
  10  -1 -12 6012.49  100.27
  10   1 -12 5992.77   86.73
  -2   3   8 3388.73   55.65
  -5  -1  -9 1225.31   22.20
   2   3  -8 3273.11   36.99
   2   3  -8 3348.82   55.47
 -10  -1  12 5919.18   79.65
   2   3  -8 3373.01   40.80
  10   1 -12 5939.14   70.89
  -5   1  -9 1225.62   34.94
   2   3  -8 3470.26   71.51
   2   3  -8 3363.76   56.27
 -10   1  12 5906.16   88.17
  -5  -1  -9 1222.54   32.45
   5  -1   9 1189.09   45.69
   5   1   9 1190.93   30.59
  -5  -1  -9 1235.55   47.87
   5  -1   9 1248.19   49.76
 -10  -1  12 5916.11   84.82
   5   1   9 1229.35   33.84
 -10  -1  12 5883.30   85.31
  10   1 -12 5839.02   86.51
 -10   1  12 5989.03   80.93
 -10   1  12 5786.45   82.96
  -2   3   8 3303.77   40.41
  -2   3   8 3288.54   40.21
   2   3  -8 3338.79   71.79
  -2   3   8 3356.85   71.50
   6  -2 -15  510.75   17.87
   6   2 -15  506.23   26.19
   6   2 -15  470.49   41.78
  -6   2  15  523.83   26.44
  -6   2  15  520.15   25.94
   6   2 -15  521.14   26.92
  -6   2  15  529.60   42.34
   3  -3  -8 3824.65   49.89
   8  -2 -1225239.25  264.76
  -8  -2  1224302.02  314.94
   3   3  -8 4013.38   76.16
   8  -2 -1224785.33  319.72
   3   3  -8 3779.79   36.37
  -8   2  1224670.89  334.75
   8   2 -1224457.29  334.13
   8   2 -1224299.63  314.03
  -8  -2  1224117.85  307.80
   3   3  -8 3931.11   78.43
   8   2 -1224452.31  313.24
  -3   3   8 3895.54   62.25
   8  -2 -1224465.93  310.04
  -3   3   8 3902.34   41.49
  -3   3   8 3909.99   58.02
  -8   2  1225452.84  268.22
   3   3  -8 3856.18   37.16
  -3   3   8 3900.59   41.58
   3   3  -8 3910.11   79.41
  -3   3   8 3949.82   63.05
  -8   2  1224450.38  309.96
   0   3   727301.92  303.31
  -3  -1  18 7512.81   89.58
  -3   1  18 7347.78  102.15
   3  -1 -18 7527.81  103.84
   0   3   726649.76  315.98
   3   1 -18 7576.30  117.77
   0   3  -726097.93  333.92
   0  -3  -726191.65  311.99
   3   1 -18 7438.85  102.58
   3  -1 -18 7411.20   93.43
   3  -1 -18 7358.95   94.44
   0  -3   726214.12  313.87
   0   3   725757.33  286.74
  -3   1  18 7376.70   91.70
   0  -3   726155.48  334.63
  -3  -1  18 7544.19  116.62
   3   1 -18 7517.52   95.37
   0   3  -726312.53  354.35
   0   3   726743.05  355.51
   0   3   726415.16  351.28
   0   3  -726381.68  336.25
   0   3   725761.27  306.57
   3   1 -18 7374.80  116.29
  -3   1  18 7393.37  102.38
   0   3  -726095.63  310.99
  -4   3   7  302.80   11.57
   4   3  -7  298.84   33.17
   4   3  -7  326.86    7.04
  -4   3   7  259.09   20.76
   4  -3  -7  275.44   23.27
  -4   3   7  301.85   11.62
  -4   3   7  270.98   15.33
  -4  -3   7  243.66   33.28
   4   3  -7  279.79   28.71
   4  -3  -7  297.34   20.78
  -4   3   7  309.69   20.90
   4   3  -7  363.24   33.39
   4   3  -7  294.36    6.90
   2  -2  11 9150.03  125.18
  -5  -2  -625036.86  335.29
  -5   2  -625214.64  323.16
   5  -2   624736.06  318.70
   5  -2   625377.42  320.47
  -2   2 -11 9377.32  126.81
   2  -2  11 9472.95  129.09
  -2  -2 -11 9192.44  123.72
   5  -2   625228.73  323.07
  -2   2 -11 9361.42  128.53
  -5   2  -625097.10  323.47
   2   2  11 9168.53  126.76
  -2   2 -11 9444.32  148.20
   5   2   625191.06  332.72
   5   2   625586.54  324.80
  -5  -2  -625066.10  316.94
  -2  -2 -11 9376.69  146.79
   2   2  11 9294.31  122.87
  -5   2  -625368.03  320.56
   8   2  -3 8058.61  107.75
  -5   0 -10 1579.03   39.13
  -8   2   3 8013.97  101.55
   5   0  10 1532.74   38.00
   8  -2  -3 7980.40  110.93
  -8   2   3 7910.93  110.36
  -5   0 -10 1592.03   28.31
  -5   0 -10 1519.90   37.31
  -8  -2   3 7845.58  110.71
  -8  -2   3 7966.03  106.78
   8  -2  -3 7957.11  101.65
   8  -2  -3 8131.61  130.17
  -8  -2   3 7988.95  108.35
   8   2  -3 7953.67  107.79
  -8   2   3 7807.83  111.02
   5   0  10 1563.79   53.75
   8   2  -3 7957.67  128.93
  -9   1  16  472.52   22.44
   9  -1 -16  429.60   22.46
   9  -1 -16  467.00   16.92
  -9  -1  16  375.40   42.47
   9   1 -16  448.77   42.90
   9  -1 -16  428.64   25.21
   9   1 -16  387.90   35.36
  -9  -1  16  407.03   16.65
  -9   1  16  468.60   16.47
  -9   1  16  369.91   23.65
  -9  -1  16  435.81   15.71
  -9  -1  16  424.79   36.25
   9   1 -16  446.10   15.70
   9  -1 -16  445.09   15.92
   9   1 -16  341.08   28.98
  -9   1  16  631.72   38.94
   1  -3   6   29.63   14.53
  -1  -3  -6   35.18    8.96
  -1   3  -6   37.27   25.08
   1   3   6   44.31    7.81
  -1   3  -6   54.00   25.21
  -1   3  -6   63.52   17.23
   1   3   6   40.04   14.19
  -1   3  -6   48.95   14.65
   1   3   6   52.64   23.50
  -1  -3  -6   34.63   14.58
   1   3   6   28.31    8.67
   1  -3   6   51.48   24.23
   1   3   6   29.13    7.78
   7  -2   141213.15  567.00
   7   2   142042.36  513.22
  -7   0  -626030.25  357.90
   7   0   625391.34  328.48
  -7  -2  -140188.44  558.51
   7   0   625473.35  315.49
  -7   2  -140579.92  535.24
  -7   2  -141348.91  534.15
   7   2   141620.36  551.17
   7   0   625989.30  358.20
   7  -2   141711.99  558.54
  -7   0  -625801.96  336.40
  -7   0  -625554.22  332.86
  -7  -2  -142044.74  514.42
   7   2   141031.09  560.20
  -7   2  -141016.67  537.79
  -7  -2  -141347.34  531.33
   7  -2   141845.56  548.74
  -9   1   1  133.35   19.04
  -9   1   1  120.58   33.11
   9   1  -1  132.85   13.09
  -9   1   1  106.36   17.56
   9  -1  -1  166.95   19.18
  -9  -1   1  119.85   13.91
   9  -1  -1  122.23   19.87
  -9  -1   1  142.76   16.71
   9  -1  -1   97.11   29.14
   9   1  -1  124.56   34.23
   9   1  -1  134.03   16.68
  -9  -1   1  118.44   20.03
  -4   2  -8  809.16   24.36
   4   2   8  832.35   28.31
   4  -2   8  829.09   44.60
  -4   2  -8  816.20   29.18
   4  -2   8  816.71   24.66
  -4  -2  -8  764.89   23.60
  -4   2  -8  782.92   44.65
  -4  -2  -8  837.56   28.70
   4   2   8  773.75   34.66
  -7   1  -547795.96  629.74
   7  -1   548029.47  650.30
  -7   1  -548117.77  636.40
  -7   1  -548516.44  665.28
   7  -1   548621.27  668.00
  -7  -1  -548344.54  661.62
  -7  -1  -548314.88  639.29
   7  -1   547338.72  654.45
   7   1   549592.73  611.83
  -7  -1  -548108.71  609.49
   7   1   548461.23  661.38
   7   1   547614.57  631.34
   1   3  -819208.20  265.63
   1   3  -819073.51  263.13
  -1  -3   819011.05  215.53
   1   3  -819040.99  216.44
  -1   3   819181.11  261.67
   1   3  -819570.78  269.78
  -1   3   818546.22  209.15
  -1   3   819161.11  215.22
   1   3  -818683.33  212.55
  -1   3   818762.50  241.66
  -1   3   818588.16  208.47
   1   3  -819080.82  245.43
 -10   1   6 1757.19   48.12
  10  -1  -6 1884.69   43.28
 -10  -1   6 1881.13   44.69
  10   1  -6 1835.50   37.89
 -10   1   6 1746.55   44.48
 -10   1   6 1839.36   43.46
  10   1  -6 1835.94   46.36
 -10  -1   6 1769.56   46.69
  10  -1  -6 1857.57   62.69
  10   1  -6 1881.06   43.65
 -10  -1   6 1787.71   38.78
  10  -1  -6 1819.02   37.31
 -10  -1  1318416.27  254.44
 -10   1  1319060.62  229.40
 -10   1  1318653.32  237.69
  10  -1 -1318758.68  228.98
  10   1 -1319347.32  230.46
  10  -1 -1319156.45  248.06
 -10  -1  1319004.90  241.20
  10  -1 -1318908.37  256.04
  10   1 -1319099.44  264.06
 -10   1  1319007.29  262.87
 -10  -1  1318755.68  225.15
  10   1 -1319000.74  243.06
   0   1  16 4003.03   66.08
   0   1 -16 4015.99   65.92
   4  -3   012385.92  163.31
   0   1  16 3900.01   54.28
   4   3   012324.80  156.17
   4   3   012285.46  145.46
  -4   3   012303.51  150.04
  -4  -3   012251.79  156.67
   0  -1  16 3942.05   63.72
   4   3   012543.47  149.06
   0   1 -16 4054.32   67.17
  -4   3   012174.11  158.34
   0  -1 -16 4019.17   66.53
   4   3   012138.50  154.80
   4   3   012410.32  156.74
  -4   3   011952.76  151.61
  -4  -3   012188.85  155.40
   0   1 -16 4008.74   61.85
   4  -3   012150.52  155.25
   0  -1 -16 4019.60   65.83
  -4   3   012283.34  158.55
   0  -1 -16 3990.09   44.00
   4  -3   012340.59  150.80
   0   1 -16 4002.26   62.47
   0  -1 -16 3935.00   48.54
   0  -1  16 4035.68   58.19
   1  -1  15   45.55   13.09
  -1  -1 -15   59.25   27.03
  -1   1 -15   30.69   19.95
  -1  -1 -15   43.91    7.80
   1   1  15   41.53   28.66
  -1  -1 -15   54.48   19.95
  -1   1 -15   36.13   13.70
  -1   1 -15   47.70   28.47
   1  -1  15   53.00   26.86
   1   1  15   47.87   11.62
  -1   1 -15   39.75   22.53
   6   2   4 4453.11   68.80
  -2  -2  15 4299.87   86.53
  -6  -2  -4 4336.21   68.22
  -6  -2  -4 4448.26   81.84
  -2   2  15 4282.30   86.96
   2  -2 -15 4273.92   45.10
   2   2 -15 4269.94   87.94
   6  -2   4 4482.63   70.01
  -2   2  15 4204.37   47.18
  -6   2  -4 4364.00   71.78
   2  -2 -15 4369.07   88.53
   6   2   4 4402.90   68.72
  -2   2  15 4366.67   70.59
   2   2 -15 4278.38   69.85
   2   2 -15 4339.15   85.88
   6  -2   4 4503.28   91.74
  -6   2  -4 4305.34   69.04
  -6   2  -4 4434.70   84.99
   6  -2   4 4459.03   69.54
   2   2 -15 4246.14   51.41
  -2  -2  15 4237.20   51.83
   6   2   4 4425.70   49.24
   3   0 -19  265.08   19.04
   3   0 -19  352.94   19.21
   3   0 -19  238.80   29.30
  -3   0  19  352.75   28.79
  -3   0  19  294.69   30.52
  -3   0  19  348.67   20.01
  -4   1 -11  679.93   43.99
  -4  -1 -11  780.42   25.39
  -4  -1 -11  723.90   15.73
  -4   1 -11  634.01   37.00
   4  -1  11  655.11   36.89
   4   1  11  688.87   41.94
   4   1  11  575.49   23.58
  -4   1 -11  673.71   34.72
  -4  -1 -11  622.31   27.64
   4  -1  11  613.44   26.95
   3   3   3   52.57    8.13
   3   3   3   82.42   13.01
   3   3   3   62.57   12.33
  -3   3  -3   74.34   13.64
   3  -3   3   84.78   13.81
  -3  -3  -3   70.49   13.09
   3   3   3   65.23   12.64
  -3   3  -3   55.98   22.41
  -3  -3  -3   65.29   12.57
  -3   3  -3   81.27   12.80
   3   3   3   55.93    8.58
  -3   3  -3   77.87   17.22
   4   3  -8  169.24   31.57
  -4   3   8  157.88    6.29
   4  -3  -8  168.84   19.14
  -4   3   8  162.32   19.42
   4   3  -8  166.96   31.86
  -4   3   8  170.83   19.17
  -4   3   8  149.87   20.07
  -4   3   8  152.21    6.14
   4   3  -8  167.02   17.59
   4  -3  -8  156.58   12.94
  -2   3  -519766.40  263.19
  10   0  -3   14.50   26.13
  -2   3  -519364.42  242.90
   2  -3   519659.81  248.29
   2   3   519705.16  259.76
  10   0  -3    5.75   13.13
   2  -3   519382.48  244.28
  10   0  -3    1.34   23.33
   2   3   519781.60  247.55
 -10   0   3    2.28   11.32
  -2   3  -519713.59  249.76
   2   3   519803.13  209.70
 -10   0   3  -10.22   19.95
  -2  -3  -519617.25  246.09
 -10   0   3    2.17   19.84
  -2  -3  -519347.20  242.48
  -2   3  -519500.56  252.36
   2   3   519836.63  209.61
   2   3   519019.23  239.71
  -1   1  1736636.38  496.37
  -1  -1  1736540.34  472.02
   1   1 -1736733.01  498.61
  -1   1  1736419.80  460.04
   1   1 -1737195.87  479.51
   1  -1 -1736727.71  495.00
   1  -1 -1736095.16  434.70
   1   1 -1736588.74  472.19
   1   1 -1736408.57  453.80
   1  -1 -1736867.17  470.08
  -1  -1  1736619.24  471.73
   1  -1 -1737517.76  448.97
  10   0 -1626965.47  336.42
  10   0 -1627396.87  374.85
 -10   0  1627670.64  352.20
 -10   0  1626854.60  348.86
  10   0 -1627691.21  343.37
 -10   0  1627500.31  340.07
   8   0 -19   27.55   14.08
   8   0 -19   11.96    9.20
  -8   0  19   10.96   14.46
   8   0 -19    2.23   14.59
  -8   0  19   -7.82   21.11
  -8   0  19   15.54   14.21
  -8  -2  13  -11.91   14.01
  -8   2  13    4.55   15.60
  -8  -2  13    2.64   15.47
   8   2 -13  -10.61   23.91
   8   2 -13    6.02   21.15
   8   2 -13   -0.65   13.65
   8  -2 -13    0.60   18.89
  -8   2  13   14.54   21.09
   8  -2 -13   -4.55   13.62
  -9   0  18 5718.32   82.69
  -9   0  18 5697.80   82.20
  -9   0  18 5440.38   79.68
   9   0 -18 5516.29   80.17
   9   0 -18 5794.95   83.62
  -9   0  18 5517.29   81.52
   9   0 -18 5767.44   85.95
   9   0 -18 5680.24   81.56
  -2   1 -14   20.04   12.74
   3  -3  -915563.86  180.05
   3   3  -915839.04  221.46
  -3   3   915621.12  188.98
   3   3  -915677.24  204.05
  -3   3   915663.61  202.65
  -2  -1 -14   31.39    6.81
  -2  -1 -14   14.09   17.00
  -2  -1 -14   14.67   21.22
   3   3  -915986.90  220.69
  -2  -1 -14   23.99    7.05
   2  -1  14   27.49   13.87
  -2   1 -14   25.84   17.23
  -2   1 -14   13.72   22.22
   2  -1  14   26.67   16.48
   2   1  14   27.19   17.54
   2   1  14   19.14   12.06
  -3   3   915889.65  221.33
   9   0   1   11.56   11.23
  -9   0  -1   -2.27   24.59
   9   0   1   -1.32   23.83
  -9   0  -1    3.39   19.34
   9   0   1   -7.09   15.57
  -9   0  -1   11.68   24.33
  -2   3   9 5188.96   53.91
  -2   3   9 5010.08   62.63
  -3  -2 -10  329.21   17.69
   2   3  -9 5204.59   98.72
  -2   3   9 5004.27   52.50
  -2   3   9 5255.42   97.60
  -8   2   2 1533.64   38.22
   2   3  -9 5172.51   54.94
   3   2  10  376.92   17.79
   8  -2  -2 1511.21   30.90
  -3   2 -10  351.96   24.33
   2   3  -9 5017.03   53.23
   2   3  -9 5166.19   79.62
   2   3  -9 5111.93   98.44
  -8  -2   2 1555.26   39.46
   3   2  10  344.40   24.23
  -2   3   9 5087.23   78.77
   8   2  -2 1513.52   26.73
   3  -2  10  364.60   25.23
   8  -2  -2 1538.77   38.56
   8  -2  -2 1440.06   37.69
  -8  -2   2 1492.42   26.23
  -3   2 -10  366.35   27.89
  -3  -2 -10  353.64   24.28
  -8  -2   2 1528.55   54.74
   3  -2  10  345.36   18.64
   8   2  -2 1522.62   38.76
   2   3  -9 5184.14  100.35
  -8   2   2 1527.23   31.39
  -3   2 -10  383.67   25.34
   8   2  -2 1432.55   55.13
  -8   2   2 1513.21   56.42
  -4   0 -12   24.46   23.40
   4   0  12   17.93   22.46
  -4   0 -12   -3.90   22.74
  -4   0 -12    7.65   13.70
   4   0  12   -3.97   23.25
  10   1  -5 9770.77  124.47
  10  -1  -5 9902.21  152.25
  10   1  -5 9925.67  137.02
 -10  -1   5 9645.10  126.03
  10  -1  -5 9788.50  132.97
 -10   1   5 9780.49  134.18
  10   1  -5 9952.05  128.65
 -10  -1   5 9673.57  132.69
 -10   1   5 9802.93  138.83
 -10   1   5 9897.88  153.62
 -10  -1   5 9763.03  137.47
  10  -1  -5 9836.24  141.38
   5   2 -1612383.74  165.30
  -5   2  1612571.74  167.04
  -5  -3   5  260.35   21.19
   5   3  -5  264.61   12.26
   5   3  -5  227.06   12.34
   5   3  -5  223.46   21.16
  -5   2  1612321.84  164.27
  -5   3   5  261.49   18.93
   5  -3  -5  241.13   18.91
   5   2 -1612531.83  167.08
   5   2 -1612510.86  165.07
  -5   3   5  253.54   33.44
   5  -3  -5  292.58   14.97
   5  -3  -5  260.14   21.29
  -5   2  1612644.43  154.44
  -5   3   5  248.45   14.77
   5   3  -5  227.31   15.98
  -5   3   5  248.59   14.60
   5   3  -5  276.12   21.08
   5  -2 -1612417.29  152.80
   0   0 -17   28.29   15.33
   0   0  17   35.42   15.74
   0   0  17   26.09   23.41
  10  -1 -14  233.16   37.51
 -10   1  14  235.01   20.25
 -10  -1  14  224.12   22.13
  10   1 -14  198.30   23.45
 -10   1  14  266.66   36.46
 -10  -1  14  215.28   16.46
  10   1 -14  133.98   34.33
  10   1 -14  225.53   16.17
 -10   1  14  266.36   17.59
  10  -1 -14  237.59   19.53
   0   0 -17   36.14   24.01
 -10  -1  14  246.95   32.17
   0   0 -17   25.55   17.24
  10  -1 -14  207.18   17.78
   5   3  -4  718.59   20.17
  -4   2  1615057.36  174.80
   5   3  -4  676.61   18.95
   5  -3  -4  687.17   15.46
  -5   3   4  679.03   25.36
   4   2 -1614933.17  196.63
   4  -2 -1614777.24  172.93
   5   3  -4  699.19   26.40
  -5   3   4  739.55   39.93
   5   3  -4  689.30   19.38
   4   2 -1615458.92  203.18
  -5   3   4  685.73   21.95
   4   2 -1615151.64  199.05
   5  -3  -4  700.29   40.76
   5   3  -4  703.86   26.33
  -4   2  1615133.18  199.12
  -5   3   4  695.18   21.82
  -5  -3   4  706.76   26.94
   5  -3  -4  640.91   37.48
  -4   2  1614836.31  194.96
  -5  -1  19 4244.08   56.65
   5  -1 -19 4259.49   66.30
  -5   1  19 4326.96   65.33
   5   1 -19 4211.87   77.33
  -5   1  19 4319.98   65.52
   5   1 -19 4185.78   65.66
  -5   1  19 4225.30   64.22
  -5  -1  19 4279.72   56.63
   5  -1 -19 4212.93   53.19
   5  -1 -19 4189.75   53.36
   5   1 -19 4211.01   76.35
   8  -1 -18  216.00   11.19
  -8  -1  18  245.37   12.25
  -8  -1  18  278.81   34.42
  -1   0 -16 4320.87   65.85
  -1   0 -16 4346.63   79.12
   8   1 -18  267.21   36.25
   8   1 -18  267.91   29.62
  -8   1  18  218.65   18.33
  -8   1  18  301.20   29.93
  -8  -1  18  242.23   11.75
   8   1 -18  243.15   18.06
   8  -1 -18  196.92   18.64
  -1   0 -16 4374.76   66.87
   8  -1 -18  221.58   11.45
  -8   1  18  229.00   17.65
   1   0  16 4366.71   77.64
   1   0  16 4381.89   80.88
  -1   0 -16 4370.68   65.73
  -8   0  -4   -4.14   26.32
  -8   0  -4   14.86   11.27
  -4  -3  -1 3097.57   54.51
   4  -3   1 3092.33   57.00
  -4  -3  -1 2958.34   48.53
   4   3   1 3055.69   42.19
   4   3   1 3085.96   53.90
   4   3   1 2992.09   41.05
   4   3   1 3353.52   63.42
  -4   3  -1 3012.01   68.37
  -4   3  -1 3077.11   56.34
  -8   0  -4   -1.62   25.43
  -4   3  -1 3001.92   60.00
  -4   3  -1 3017.51   56.38
   8   0   4   11.04   22.14
   8   0   4   -3.20   15.38
   4   3   1 3053.75   54.33
   8   0   4   -5.83   14.03
   4  -3   1 3062.43   49.74
   6   1 -19 1388.18   35.53
   6   1 -19 1325.28   31.36
  -6   1  19 1420.41   45.01
  -6   1  19 1354.30   27.47
  -6  -1  19 1439.32   25.39
   6  -1 -19 1386.03   23.49
   6  -1 -19 1354.02   38.16
  -6   1  19 1392.47   45.20
  -6  -1  19 1318.02   47.21
   6   1 -19 1426.87   44.19
   6  -1 -19 1353.84   23.00
  -6  -1  19 1360.76   20.12
  -5   3   6 7062.19   94.72
  -5   3   6 6974.15   79.90
  -5   3   6 6991.97  115.83
   5   3  -6 6986.16   75.17
  -5   3   6 6947.48   98.52
   5   3  -6 6897.49   98.76
   5   3  -6 7143.22  105.10
  -5  -3   6 6946.77   99.98
   5   3  -6 6992.86   98.88
  -5   3   6 6996.04   79.61
   5  -3  -6 7020.69  107.93
   5   3  -6 7010.01   75.53
   5  -3  -6 7173.29  100.12
  -7  -2  15 3435.74   60.34
  -7   2  15 3460.01   51.80
   7   2 -15 3641.69   79.36
  -7   2  15 3444.46   60.95
  -7  -2  15 3370.81   58.01
  -7   2  15 3405.88   59.67
   7   2 -15 3541.99   60.61
   7   2 -15 3474.05   61.31
   7  -2 -15 3407.51   52.59
   7  -2 -15 3559.91   61.15
  -5   3   313395.40  173.81
  -5   3   313760.25  159.61
  -5   3   313644.96  167.78
   5   3  -313793.42  164.75
   5   3  -313631.20  162.46
  -5  -3   313633.27  177.43
   5  -3  -313591.13  167.11
  -5  -3   313502.49  161.72
   5  -3  -313696.96  177.52
   5  -3  -313654.22  192.87
   5   3  -313700.85  155.81
  -5   3   313493.44  189.43
   5   3  -313736.20  178.23
   0   3   813959.93  163.83
   0  -3   813597.19  154.77
   0   3   813857.41  181.81
   0   3   813490.39  140.21
   0   3   814073.35  145.34
   0   3   813887.71  182.81
   0   3  -814073.63  204.31
   0   3  -814046.27  204.38
   0   3  -813753.12  200.82
   0   3  -813497.31  160.61
   0  -3  -813584.97  160.79
   0   3  -814123.95  188.86
   0   3   813590.80  160.58
   0  -3   813735.50  181.89
   6   0 -2014668.29  180.56
  -6   0  2015198.23  185.89
   6   0 -2015015.80  190.92
   6   0 -2015116.91  192.37
  -6   0  2015027.89  190.29
  -6   0  2014880.90  191.66
   8   1   3 1218.33   31.86
  -8   1  -3 1258.24   36.37
  -8  -1  -3 1208.65   37.11
  -8  -1  -3 1276.06   33.60
  -8  -1  -3 1281.24   50.05
   8  -1   3 1272.47   36.49
   8  -1   3 1278.75   37.48
   8  -1   3 1279.76   48.62
   8   1   3 1273.72   34.60
   8   1   3 1163.32   56.33
  -8   1  -3 1286.57   37.69
  -8   1  -3 1267.29   35.21
   1   0 -18 5799.25   76.27
   1   0 -18 5687.61   75.48
  -1   0  18 5603.68   80.77
  -1   0  18 5707.10   91.18
   1   0 -18 5583.68   79.98
   1   0 -18 5682.39   80.43
   1  -3   7  628.74   16.51
  -1   3  -7  577.75   23.89
  -1   3  -7  628.17   28.72
   1   3   7  604.53   23.25
  -1   3  -7  612.28   26.35
   1   3   7  614.98   38.22
  -1  -3  -7  633.77   16.26
  -1  -3  -7  679.21   38.52
   1   3   7  669.75   25.40
   1  -3   7  638.29   26.29
  -1   3  -7  762.53   40.42
   5   0 -20 7015.90   94.47
   5   0 -20 7008.87   90.33
   5   0 -20 7185.22   92.50
  -5   0  20 7188.31   91.32
  -5   0  20 7074.06   91.37
  -5   0  20 7009.87  103.81
   5   0 -20 6855.30   88.54
  -5   0  20 7001.68   91.40
  -5  -3   713286.76  193.01
  -5   3   713300.39  142.57
  -5   3   713126.23  165.97
  -5   3   713456.64  192.48
   5   3  -713501.11  137.08
   5   3  -713547.05  170.22
   5   3  -713343.08  135.30
   5   3  -713356.52  175.37
  -5   3   713334.29  143.09
   5  -3  -713388.91  176.00
   5  -3  -713336.77  169.24
   5   3  -713579.21  177.77
  -5   3   713400.91  176.40
   4  -3  -9 4290.82   68.39
  -4   3   9 4406.50   58.36
  -4   3   9 4401.31   69.69
   4   3  -9 4430.00   86.12
  -4   3   9 4290.67   84.24
   4  -3  -9 4391.04   66.37
   4   3  -9 4355.67   70.12
   4   3  -9 4436.93   82.53
  -9  -1  1717010.45  239.31
   9  -1 -1717530.99  234.37
  -9  -1  1716667.45  190.22
  -9   1  1716743.29  227.53
   9  -1 -1717047.53  194.18
   9   1 -1716974.19  216.35
   9  -1 -1717282.22  237.87
  -9  -1  1717449.94  221.40
   9   1 -1717261.20  244.79
  -9   1  1717321.88  219.62
  -9  -1  1717228.92  196.23
  -9   1  1717217.23  235.06
   9   1 -1717373.41  234.88
   9  -1 -1716957.83  194.62
   2   1 -18 3610.70   59.04
   2  -1 -18 3592.92   57.38
  -2   1  18 3568.56   54.78
   2  -1 -18 3605.14   51.58
  -2   1  18 3636.63   61.64
  -2  -1  18 3563.54   74.88
   2   1 -18 3577.30   57.48
  -2  -1  18 3563.85   59.23
   2  -1 -18 3556.23   76.13
  -2   1  18 3662.44   78.02
   2   1 -18 3657.24   62.02
 -11   0  10 4246.23   76.05
  11   0 -10 4299.08   63.14
  11   0 -10 4368.72   79.09
 -11   0  10 4355.67   65.16
 -11   0  10 4364.52   70.13
  11   0 -10 4429.38   70.55
 -11   0  11   11.86   26.88
  11   0 -11   54.56   17.36
  11   0 -11   10.70   13.69
  11   0 -11   24.17   12.54
 -11   0  11   35.23   20.09
 -11   0  11   -1.76   20.41
   9   1   0  626.50   45.93
  -9  -1   0  555.23   29.53
  -9   1   0  583.00   42.60
  -7   2  -241949.44  546.90
  -7  -2  -241587.00  506.68
   9   1   0  604.86   37.83
  -7  -2  -241279.24  547.53
   9  -1   0  648.59   27.25
  -7  -2  -241778.81  543.54
  -9  -1   0  564.90   29.98
  -2   0 -15   14.36    9.03
   9  -1   0  570.93   28.79
  -2   0 -15  -14.47   14.34
   7   2   241659.10  540.01
   9  -1   0  594.14   41.54
  -7   2  -240979.11  570.47
   9   1   0  581.18   28.36
  -2   0 -15   20.21   13.94
   2   0  15   10.24   12.49
   7   2   242287.61  513.43
  -9   1   0  681.02   45.40
   7  -2   241528.15  578.57
  -9  -1   0  620.72   39.53
  -9   1   0  680.09   40.34
   7   2   241005.30  538.69
   2   0  15   -7.54   11.71
  -2   0 -15   -9.74   13.82
  -7   2  -241007.97  541.79
   7  -2   240822.78  538.74
   7  -2   241461.77  560.41
   6   2 -16 5555.66   83.25
  -1   3   9 2495.84   69.13
  -6   2  16 5342.54   81.31
  -1   3   9 2420.98   33.25
  -1  -3   9 2384.00   29.14
   1   3  -9 2516.00   51.89
  -1   3   9 2513.99   68.13
  -6   2  16 5377.64   69.69
   6  -2 -16 5465.06   80.15
   6   2 -16 5479.56  100.60
   6   2 -16 5408.16   83.70
   1   3  -9 2445.84   68.17
   1   3  -9 2419.29   34.15
   1   3  -9 2581.02   51.49
  -6   2  16 5478.36   83.37
   1   3  -9 2424.80   34.84
  -1   3   9 2432.33   30.36
  -1   3   9 2449.81   33.55
   1   3  -9 2455.91   71.07
   1  -3  -9 2382.20   33.22
  -4  -1  19 6977.18   82.50
   4   1 -19 7071.23  111.63
   4  -1 -19 7115.64   99.17
   4  -1 -19 6964.47   85.32
   4  -1 -19 7099.25   81.59
   4   1 -19 7149.53  113.83
  -4   1  19 7083.81   85.96
  -4  -1  19 7032.98   89.74
   4   1 -19 7117.90   83.24
  -4  -1  19 7244.74  111.26
  -4   1  19 7092.23   98.35
   4  -1 -19 7041.92   86.96
  -4   1  19 7142.75   98.46
  -4   1  19 7134.04   93.19
   4   1 -19 6983.38   97.33
   3   2 -16  693.09   45.70
  -3  -2  16  607.64   29.23
   3  -2 -16  613.58    9.34
  -5  -3   2  240.19   21.03
  -5  -3   2  226.48   19.23
   3   2 -16  608.42   13.30
   3  -2 -16  617.38   11.18
  -3   2  16  632.88    9.40
   3  -2 -16  607.38   29.98
   3  -2 -16  656.26   15.43
   5  -3  -2  269.15   35.36
   3   2 -16  662.47   29.25
   5  -3  -2  209.55   20.98
  -5   3   2  252.96   20.54
  -5   3   2  242.35   21.32
  -3   2  16  638.88   29.29
  -5   3   2  246.70   20.88
  -5   3   2  232.90   34.62
   3   2 -16  605.49   29.40
   5   3  -2  247.82   20.69
   5   3  -2  253.35   19.49
   5   3  -2  232.22   19.30
   5  -3  -2  254.84   34.87
   5   3  -2  244.71   33.44
  -3   2  16  605.85   29.39
  -3   2  16  619.58   14.97
 -11   0   9    3.00   11.40
 -11   0   9   -1.15   11.50
  11   0  -9   15.26   21.45
  11   0  -9    2.92   19.34
  11   0  -9    6.85   14.96
 -11   0   9  -11.65   13.79
   3   3   4 6242.43   64.35
   3   3   4 6181.84   92.45
   3   3   4 6459.52   98.27
  -3   3  -4 6210.46   92.91
  -3  -3  -4 6174.39   82.64
   3  -3   4 6130.33   82.13
   3  -3   4 6374.19  100.35
  -3   3  -4 6253.74   90.79
   3   3   4 6216.54   64.46
  -3  -3  -4 6211.26   97.04
  -3   3  -4 6238.32   86.57
  -3   3  -4 6418.87  100.56
   3   3   4 6241.34   97.31
  11   0 -12 3932.36   68.96
 -11   0  12 3992.33   83.35
  11   0 -12 3893.41   59.03
 -11   0  12 3984.03   71.00
  11   0 -12 4095.96   83.49
 -11   0  12 3870.18   69.12
   0   2  14 4599.72   91.34
   0   2  14 4579.10   62.77
   0  -2 -14 4567.26   91.73
   0   2 -14 4553.63   90.18
   0   2 -14 4574.02   74.75
   0   2 -14 4546.65   89.80
   0   2  14 4524.00   91.33
   0  -2  14 4608.20   74.41
   0  -2  14 4470.81   65.27
   0  -2 -14 4453.48   55.19
   0   2 -14 4463.02   64.06
  -7   1  19 1775.65   49.36
   7  -1 -19 1680.92   45.02
   7  -1 -19 1745.59   26.00
   7  -1 -19 1746.69   25.96
  -7   1  19 1729.62   36.05
   7   1 -19 1765.63   57.17
  -7   1  19 1748.59   44.02
   7   1 -19 1766.19   49.32
   7   1 -19 1696.48   48.27
  -7  -1  19 1970.25   55.65
  -7  -1  19 1710.25   27.64
  -7  -1  19 1738.57   23.10
  -7   0  20 9659.35  128.00
   7   0 -20 9646.95  119.16
  -7   0  20 9617.82  118.80
  -7   0  20 9572.49  126.01
   7   0 -20 9745.11  144.26
   7   0 -20 9645.41  127.46
  -3   1 -13  311.28   39.91
  -1   2 -13 6421.58   97.68
   3  -1  13  314.92   20.90
  -3  -1 -13  268.19   37.83
  -1  -2 -13 6378.40   79.93
  -8   2  14 6831.98  106.27
   8   2 -14 6882.22   99.53
   3  -1  13  284.74   38.42
  -1   2 -13 6447.93   81.30
  -3  -1 -13  324.12   11.07
   8   2 -14 6993.56  101.16
  -8  -2  14 6667.56   95.67
   1  -2  13 6581.97  115.93
   1   2  13 6510.80   97.46
  -3  -1 -13  310.46   20.27
  -1  -2 -13 6480.77   96.31
  -3   1 -13  345.32   31.30
   3   1  13  306.11   25.25
   8   2 -14 6896.58  116.20
  -8   2  14 6757.76  115.68
  -3  -1 -13  304.36   11.17
   8  -2 -14 6986.44  118.19
  -1   2 -13 6582.71  114.65
   1   2  13 6472.10   88.60
   3   1  13  298.75   30.53
   8  -2 -14 6985.62   94.74
   1  -2  13 6489.01   92.05
  -8   2  14 6968.94  117.38
  -8  -2  14 6822.71   99.55
  -3   1 -13  276.71   31.00
  10   1  -4  867.22   37.80
 -10  -1   4  812.91   26.11
  10   1  -4  841.39   36.56
  -9  -2   911851.79  166.10
 -10   1   4  854.68   26.71
  10   1  -4  847.68   32.59
  10  -1  -4  846.06   30.71
 -10  -1   4  856.29   31.38
  -9  -2   912142.19  140.17
   9   2  -912291.85  172.55
  -9  -2   912218.51  164.52
 -10  -1   4  839.87   37.81
   9   2  -912192.14  164.33
   9   2  -912245.05  140.47
 -10   1   4  887.62   48.10
   9  -2  -912201.75  146.11
  10  -1  -4  919.84   46.69
  10  -1  -4  823.97   26.83
  -9   2   912095.90  144.02
  -9   2   912337.10  164.71
  -9   2   912314.88  163.93
 -10   1   4  911.93   31.88
   9  -2  -912183.93  163.34
   9  -2  -912373.80  164.14
   9   2  -8  745.17   20.93
   9   2  -8  749.38   36.74
  -9   2   8  675.82   45.92
  -9  -2   8  732.94   21.58
   9   2  -8  664.34   31.52
   9  -2  -8  675.83   23.94
  -9  -2   8  694.13   31.24
   9  -2  -8  731.84   30.98
  -9  -2   8  727.85   24.43
  -9   2   8  713.74   31.06
  -9   2   8  700.36   23.50
   9  -2  -8  647.18   29.70
 -10   1  15   87.87   29.73
 -10   0   2  520.81   36.70
 -10   1  15   36.30   16.07
 -10  -1  15   52.09   18.85
  10   0  -2  502.47   23.14
 -10  -1  15   44.57   16.63
  10  -1 -15   43.51   19.08
 -10  -1  15   52.10   12.51
  10   0  -2  472.03   25.25
 -10   0   2  512.32   39.99
  10   1 -15   51.18    7.84
 -10   0   2  416.19   26.21
 -10   1  15   39.55    8.15
  10  -1 -15   53.59   14.15
  10  -1 -15   75.46   15.43
  10   1 -15   33.04   28.44
  10   0  -2  470.76   41.77
  10   1 -15   43.44   20.04
  -5   3   8   17.19   23.21
   5   3  -8   -9.45   23.75
   5  -3  -8   -1.33   14.33
  -5  -3   8   -0.78   23.39
  -5   3   8   15.15   16.37
  -5   3   8    1.70    3.54
   5   3  -8   -9.16   14.35
  -5   3   8    5.01   14.14
  -5   3   8    3.69    4.61
   5   3  -8   -0.56   18.95
   5  -3  -8    3.53   16.22
  -5   2  -7 6540.31   97.13
  -5   2  -7 6680.32  106.95
   5   2   7 6608.54   95.11
 -10   0  17  -26.81   17.02
 -10   0  17    4.12   15.48
  -5  -2  -7 6686.06  111.44
   5   2   7 6526.50   91.55
  10   0 -17   -1.01   13.42
  -5   2  -7 6530.87   95.89
   5  -2   7 6655.63  114.05
 -10   0  17   -4.39   14.71
  -5  -2  -7 6454.18   90.41
   5  -2   7 6956.76  110.35
  10   0 -17   10.15   13.33
  10   0 -17  -13.31   14.24
 -10   0  17    0.35   15.34
   2  -3   6   21.63   21.86
  -2   3  -6    4.78   16.20
   2   3   6    9.03   13.05
   2   3   6   16.26   14.66
  -2   3  -6   41.12   16.74
  -2  -3  -6   22.94   16.27
  -2  -3  -6   19.95   22.15
   2  -3   6   12.57   15.10
  -2   3  -6   27.80   14.99
  -2   3  -6   12.17   23.81
   2   3   6   -3.45   21.11
  -6  -1  -8 4073.72   67.65
  -6   1  -8 4108.02   83.92
   6   1   8 4085.09   85.51
   6  -1   8 3949.69   65.47
  -6  -1  -8 3966.48   53.41
  -6   1  -8 4035.15   87.10
   6  -1   8 4027.19   62.22
  -6  -1  -8 4011.67   84.24
   6  -1   8 3986.00   86.52
  -6   1  -8 3936.69   76.74
   6   1   8 3976.91   82.53
   6   1   8 4073.70   52.94
  -8  -2   1 4780.10   67.18
 -11   0   8 5380.03   97.58
  11   0  -8 5331.30   80.69
 -11   0   8 5204.46   75.99
   8  -2  -1 4732.00   80.90
 -11   0   8 5281.24   76.65
  11   0  -8 5302.42   93.03
   8   2  -1 4648.25   74.85
  11   0  -8 5404.55   89.15
   8   2  -1 4622.62   65.26
  -8   2   1 4753.36   80.10
  -8  -2   1 4713.54   91.93
   8  -2  -1 4926.98   76.65
   8   2  -1 4650.45   59.04
  -8   2   1 4785.34   75.52
  -8   2   1 4563.40   74.02
  -8  -2   1 4650.68   66.09
   8  -2  -1 4620.53   73.71
  -4  -3  -2 1355.25   28.96
  -4   3  -2 1422.04   30.78
   4   3   2 1409.92   28.21
   4   3   2 1467.91   23.69
   4   3   2 1453.04   38.93
   4  -3   2 1405.22   40.96
   4   3   2 1394.65   31.18
  -4   3  -2 1431.19   36.54
  -4   3  -2 1429.92   30.02
  -4  -3  -2 1434.70   31.64
   4   3   2 1375.00   22.69
  -4   3  -2 1436.26   30.38
   4  -3   2 1369.45   31.02
  -9   2  10 4473.41   56.73
   9   2 -10 4541.85   83.48
  -9  -2  10 4336.84   52.14
  -9   2  10 4503.65   72.06
   9  -2 -10 4446.06   89.09
  -9  -2  10 4451.80   72.44
  -9  -2  10 4355.34   66.35
   9   2 -10 4448.15   72.87
   9   2 -10 4440.64   52.73
  -9   2  10 4370.82   70.50
   9  -2 -10 4469.88   72.01
   9  -2 -10 4445.32   57.06
  -9  -2   7 5077.83   69.78
  -9   2   7 5115.46   81.01
   9   2  -7 5117.54   86.48
   9   2  -7 5107.94   69.04
  -9  -2   7 5098.81   81.74
   9  -2  -7 5187.87   81.23
   9   2  -7 5140.41   81.76
  -9   2   7 5099.48  100.09
   9  -2  -7 5048.35   72.64
  -9   2   7 5136.54   64.80
   9  -2  -7 5174.67   99.86
  -9  -2   7 5089.50   72.69
  11   0 -13   -7.82   17.13
   3  -3 -10  914.87   17.37
  -3   3  10  762.50   23.06
  11   0 -13   43.90   11.81
 -11   0  13    1.22   14.45
  -3   3  10  750.57   47.38
   3   3 -10  813.19   31.77
   3   3 -10  718.11   46.06
 -11   0  13    1.83   16.58
  -3   3  10  797.22   30.32
 -11   0  13    4.41   10.16
  11   0 -13   16.15   12.83
   3   3 -10  811.51   49.25
   1   2 -15   -6.43   23.78
   1   2 -15   -2.01   14.16
   1   2 -15    2.48   23.57
   1   2 -15   -1.39    9.56
  -1   2  15   -0.64   13.44
   1  -2 -15    6.47    8.57
  -1  -2  15    2.13   21.65
  -1   2  15   -6.53    7.74
  -1   2  15  -16.27   13.51
   1   2 -15    1.41   13.82
  -1  -2  15    8.11    5.65
   1  -2 -15   11.92   14.24
   4   0 -20 1016.81   34.66
  -4   0  20 1013.56   35.62
  -4   0  20 1016.06   33.62
   4   0 -20 1086.90   35.71
   4   0 -20 1028.26   25.73
  -4   0  20  965.31   26.01
   4   0 -20  937.97   37.26
  -2   0  19  321.42   33.36
   2   0 -19  322.54   32.68
   2   0 -19  344.57   22.08
   2   0 -19  427.06   19.31
  -2   0  19  368.77   31.15
  -5   3   1 2083.98   54.27
   5  -3  -1 2105.54   43.41
   5   3  -1 2083.15   38.08
  -5   3   1 2092.68   43.88
   5  -3  -1 2091.71   43.64
   5  -3  -1 2041.34   55.58
  -5  -3   1 2067.57   55.09
   5   3  -1 2106.51   40.82
  -5   3   1 2050.40   43.58
   5   3  -1 2072.06   55.08
  -5  -3   1 2047.45   32.58
   5   3  -1 2077.70   32.44
   6   2   5 8341.09  114.42
  -6   2  -5 8343.75  115.89
  -6   2  -5 8370.61  131.62
   6  -2   5 8360.41  116.60
   6  -2   5 8365.65  131.06
  -6  -2  -5 8203.34  113.59
  -6  -2  -5 8312.45  129.76
   6   2   5 8150.93   86.60
   6   2   5 8139.83  128.54
   6  -2   5 8373.66  118.17
  -6   2  -5 8099.99  116.67
   6   0   9   -1.74   17.65
  -6   0  -9    5.46    9.28
  -6   0  -9    8.16   15.29
  -6   0  -9  -19.59   15.24
   6   0   9   -9.19   19.42
   6   0   9   15.58   10.83
  -2   3  1025468.36  353.13
  -5  -1 -10 4073.33   65.94
  -5  -1 -10 4101.78   51.45
  -2   3  1025037.87  289.37
   2   3 -1026027.65  282.91
  -5  -1 -10 4055.68   68.37
   2   3 -1025653.36  357.31
   2   3 -1025880.00  281.43
  -5   1 -10 4009.85   68.68
   5   1  10 4026.55   63.69
   5  -1  10 4016.60   81.36
  -2   3  1026254.87  280.26
  -2   3  1026444.41  283.16
  -5   1 -10 4011.81   75.97
   2   3 -1026075.57  362.19
   5   1  10 4043.26   68.47
   2   3 -1026005.02  341.29
   5  -1  10 4002.36   67.43
  -2   3  1025711.09  336.34
  -5   1 -10 3978.19   79.63
   2   3 -1025616.86  336.04
  -4  -2  -9    4.50   18.71
   4  -2   9   -2.59   24.40
  -4   2  -9   -6.39   24.37
  -4   2  -9   -0.49   14.50
  -4  -2  -9    5.45   14.15
   4   2   9   14.20   24.38
  -4   2  -9   22.92   18.86
   4   2   9    8.21   11.12
   4  -2   9    1.98   19.32
  -2   2 -12 1720.73   43.38
  -2   2 -12 1783.57   41.81
   7  -1   6 2034.64   57.62
   7  -1   6 2097.87   47.94
   2   2  12 1667.88   30.29
  -7   1  -6 1999.28   43.96
  -2  -2 -12 1666.23   31.38
   2  -2  12 1707.05   32.58
   7   1   6 2138.52   46.65
  -7  -1  -6 2025.18   46.78
  -7  -1  -6 1997.77   66.61
   7   1   6 2039.73   46.70
  -7   1  -6 2037.80   47.20
  -7  -1  -6 2136.95   38.58
   7  -1   6 2118.69   47.65
   7   1   6 2123.65   37.02
   2  -2  12 1794.20   42.34
  -2   2 -12 1675.28   31.66
  -2  -2 -12 1727.11   59.21
   2   2  12 1791.27   59.27
  -7   1  -6 2098.77   48.39
   9   2 -11    6.29    5.76
   9  -2 -11   -2.00   14.57
  -9  -2  11  -11.68   21.27
  -9  -2  11    5.64   15.99
   9   2 -11    6.59   15.10
  -9   2  11   -0.38   14.48
  -9  -2  11   15.09    6.42
   9  -2 -11    1.41    7.71
  -9   2  11   -1.29   26.09
   9  -2 -11    6.97   13.62
   9   2 -11    3.26   13.04
  -9  -2   613974.56  188.77
   9  -2  -613769.84  205.31
   9   2  -613998.88  164.55
  -9   2   613829.38  186.04
   9   2  -613824.55  187.14
   9  -2  -613862.42  177.69
  -9   2   613793.15  166.43
  -9  -2   613720.80  172.07
  -9   2   613873.31  186.83
   9   2  -613725.93  186.10
   9  -2  -613902.55  186.54
  -9  -2   613745.01  185.76
  -7   0  -7   11.35   30.13
   7   0   7   -6.28   17.67
  -7   0  -7    2.84   29.27
   7   0   7    3.87   29.19
   7   0   7   -8.74   28.93
  -7   0  -7    5.54   19.83
   4  -3 -10  462.98   22.84
   4   3 -10  460.47   26.20
   4   3 -10  521.73   38.58
  -4   3  10  468.61   41.08
  -4   3  10  509.49   23.67
  -4   3  10  454.81   26.32
   4   3 -10  470.24   41.36
  -3   0 -14 1853.10   56.52
   3   0  14 1788.29   40.38
  -3   0 -14 1738.12   29.88
  -3   0 -14 1774.19   38.28
  -3   0 -14 1836.38   53.99
   3   0  14 1788.16   52.54
  11   0  -7   10.46   19.81
 -11   0   7    4.75   10.98
  11   0  -7    1.24   14.09
 -11   0   7   -3.79    9.78
  11   0  -7    4.03   13.40
 -11   0   7   -0.05   10.00
   9   0 -19    2.34   14.13
  -9   0  19   13.51    8.79
   9   0 -19    4.66    8.37
  -9   0  19    3.00   14.94
  -9   0  19   -2.51   14.12
   9   0 -19    4.90   23.08
   5   3  -9 3190.56   60.17
  -5   3   9 3238.62   58.83
  -5   3   9 3173.39   49.39
   5  -3  -9 3205.59   58.58
   5   3  -9 3252.46   79.22
  -5  -3   9 3204.45   79.11
   5  -3  -9 3229.71   60.42
  -5   3   9 3128.98   78.73
   5   3  -9 3192.82   55.31
  11   0 -14 9277.44  120.63
 -11   0  14 9302.39  129.57
 -11   0  14 9293.87  129.80
 -11   0  14 9316.52  131.72
  11   0 -14 9352.43  130.54
  11   0 -14 9270.26  128.94
   9   0   213038.86  174.33
  -9   0  -212975.61  167.18
   9   0   212982.47  165.49
   9   0   213092.20  176.91
  -9   0  -212768.00  173.71
  -9   0  -212830.79  173.27
   7   2 -16 8311.38  116.86
  -3   1  19  666.35   28.27
   3  -1 -19  705.68   24.47
   7   2 -16 8395.60  136.11
   7  -2 -16 8429.25  118.30
  -3  -1  19  674.33   25.91
   3   1 -19  664.32   40.75
   3  -1 -19  682.49   17.11
  -7   2  16 8396.11  118.38
  -3   1  19  687.95   22.76
  -7  -2  16 8385.00  133.31
   7   2 -16 8279.21  116.46
   7  -2 -16 8492.08  119.72
  -3  -1  19  698.59   39.72
  -3   1  19  623.16   27.34
  -7   2  16 8297.47  117.13
  -7   2  16 8294.49  116.61
   3   1 -19  728.49   27.19
   3   1 -19  715.87   27.45
   3   1 -19  663.70   24.97
   3  -1 -19  672.38   28.14
   5   0  11    0.30   19.50
  -5   0 -11   17.01   24.92
  -5   0 -11    9.16   14.69
   5   0  11   -0.72   20.07
  -5   0 -11    5.32   15.75
   0   3   912105.76  179.42
   0  -3   911892.98  142.34
   0   3   911772.68  138.78
   0  -3  -911898.11  140.65
   0   3  -912312.00  168.69
   0   3  -912008.40  163.41
   0   3  -912023.39  161.89
   0  -3   912128.03  163.26
   0   3  -912047.54  163.17
   0   3   911906.90  160.68
   0   3  -911869.78  141.57
   0  -3  -911682.78  157.88
  -8   0  20 2922.91   63.84
  -2   2  16  213.10   23.21
  -2  -2  16  176.27   23.09
  -8   0  20 2813.39   42.25
  -8   0  20 2718.36   41.59
   8   0 -20 2833.80   42.23
   2   2 -16  202.05   22.52
   2   2 -16  237.89   23.16
   2   2 -16  227.89   12.95
  -2   2  16  196.82   23.30
   8   0 -20 2788.38   50.10
   2  -2 -16  201.07    5.86
   2  -2 -16  215.30   37.03
   8   0 -20 2899.62   51.81
  -2  -2  16  215.59    9.07
   2  -2 -16  188.07   10.97
   2   2 -16  217.40   22.76
  -2   2  16  216.32   10.52
  -9  -2  12 1716.16   20.50
   1  -3   8 1027.39   47.44
  -1   3  -8 1004.24   33.82
  -1   3  -8  969.12   48.04
   9   2 -12 1705.56   39.30
  -9  -2  12 1738.28   38.14
   1  -3   8 1008.16   20.70
   1   3   8  973.55   45.60
  -9   2  12 1701.73   24.01
  -1   3  -8 1022.13   31.93
  -9   2  12 2096.06   41.62
  -1  -3  -8 1019.25   31.26
   1   3   8  976.85   31.11
   9  -2 -12 1758.31   24.43
   9  -2 -12 1764.77   53.74
   9   2 -12 1718.23   58.05
   9  -2 -12 1766.39   41.76
   1   3   8  987.64   27.22
   9   2 -12 1755.89   22.83
  -9  -2  12 1743.22   41.93
  -1   3  -8  953.10   28.01
  -9   2  12 1704.27   56.67
  -1  -3  -8  985.06   19.65
  10   1  -3  986.36   35.89
 -10  -1   3  987.47   29.09
  10   1  -3  931.01   41.00
 -10   1   3 1028.30   30.29
  10   1  -3 1026.18   38.17
  10  -1  -3  971.21   30.55
  10  -1  -3  965.35   51.07
 -10  -1   3  995.99   27.51
 -10  -1   3  952.07   52.24
  10  -1  -3 1026.92   49.18
 -10   1   3 1035.91   34.69
 -10   1   3 1007.36   34.37
  -9   2   513460.08  182.21
  -9   2   513618.90  167.11
   9  -2  -513768.00  186.90
  -9  -2   513391.96  168.20
   9   2  -513753.45  171.76
   9  -2  -513762.54  185.83
  -9  -2   513635.12  174.40
   9   2  -513515.49  184.02
   9  -2  -513415.65  166.30
  -9   2   513437.21  182.94
   9   2  -513681.32  173.56
  -9  -2   513536.32  183.87
 -10  -1  1618779.30  265.15
 -10  -1  1618746.75  220.88
   5  -3   0  300.37   32.30
   5  -3   0  284.04   15.36
 -10  -1  1618748.62  220.81
  10   1 -1618563.11  238.99
  10  -1 -1618732.65  223.46
   5  -3   0  210.12   35.26
  -5  -3   0  237.56   22.01
   5   3   0  274.98   16.18
  10   1 -1618957.72  222.66
  -5   3   0  261.67   31.39
 -10   1  1619077.16  263.73
  -5  -3   0  292.65   31.85
 -10  -1  1619286.13  246.79
   5   3   0  256.24   19.72
  -5   3   0  230.80   35.55
 -10   1  1619140.39  259.18
  -5   3   0  299.87   24.52
 -10   1  1619278.38  228.63
  10   1 -1619164.36  270.57
  10   1 -1619439.71  265.33
  10  -1 -1618981.57  247.60
  10  -1 -1619147.69  261.18
   5   3   0  240.48   22.05
   5   3   0  241.15   21.39
  -3   3  -5 2926.61   71.87
   3   3   5 2968.05   50.60
  -3  -3  -5 2903.50   49.84
   3   3   5 2815.59   44.67
  -3   3  -5 3004.82   51.57
  -3   3  -5 2924.24   46.07
   3   3   5 2975.77   49.74
   3  -3   5 2891.31   46.22
  -3   3  -5 2947.85   51.52
  -3  -3  -5 2773.57   57.03
   3  -3   5 2921.87   50.71
   8  -1 -1914650.65  199.99
   8   1 -1914431.07  197.74
  -8  -1  1914838.23  167.55
  -8   1  1914677.59  201.15
  -8   1  1914484.13  183.96
   8   1 -1914697.47  188.38
  -8  -1  1914314.12  189.04
   8  -1 -1914446.09  162.26
  -8  -1  1914274.93  162.10
  -8   1  1914347.81  197.85
   8   1 -1914219.34  190.26
   8  -1 -1914483.21  161.87
   9   1 -18  920.56   27.89
  -9   1  18  879.84   42.05
  -9  -1  18  854.96   19.38
   9  -1 -18  877.86   20.12
   9  -1 -18  967.83   42.82
  -8   2  15  458.92   43.71
  -8  -2  15  524.53   27.56
  -8   2  15  544.44   28.35
  -9   1  18  946.54   44.78
   9   1 -18  813.90   33.51
  -9  -1  18  895.19   20.63
   8   2 -15  545.65   28.96
   9  -1 -18  870.15   19.25
  -9   1  18  930.53   42.11
   9   1 -18  914.80   28.59
   9  -1 -18  873.56   29.47
   8  -2 -15  550.45   44.74
  -8  -2  15  584.67   44.99
  -9  -1  18  881.41   27.81
   8   2 -15  534.70   44.12
  -9  -1  18  877.46   32.66
   8   2 -15  545.35   43.63
  -8   2  15  578.80   23.07
   8  -2 -15  549.49   34.92
  -1   3  10 7080.46  102.50
  -1   3  10 6884.62   70.94
   1   3 -10 7153.37  105.05
  -1  -3  10 7001.58   80.16
   1   3 -10 7204.00  124.68
   1   3 -10 6957.18  101.66
   1  -3 -10 6721.71   74.53
  -1   3  10 6829.92   76.30
  -1   3  10 6982.73  101.42
  -1   3  10 6857.17   76.50
  -1  -3  10 7052.49  103.37
  -1   3  10 7138.76   73.12
   1   3 -10 7073.88  122.43
   1   3 -10 6827.78   78.45
  -5   2  17 6296.03   81.95
  -5   2  17 6231.91   93.62
   5  -2 -17 6338.65   76.46
  -5   2  17 6308.54  112.74
   5   2 -17 6217.12   93.34
   5   2 -17 6258.06  111.34
   5   2 -17 6344.08   95.67
  -4  -3  -3  243.91   29.50
   4   3   3  314.08   10.54
  -4   3  -3  284.02   19.36
  -4   3  -3  404.86   38.52
   4   3   3  321.36   29.01
   4  -3   3  320.35   18.85
   4   3   3  297.66    9.81
   4   3   3  289.56   18.12
  -4   3  -3  374.60   29.41
   4  -3   3  296.30   29.59
  -4  -3  -3  284.30   27.86
   4   3   3  337.92   27.33
   9   1   1 7751.05  108.58
  -9  -1  -1 7781.57  109.75
  -9   1  -1 7905.92  113.34
   9   1   1 7706.79  108.74
   9  -1   1 7833.18  134.71
  -9   1  -1 7731.78  110.60
   9  -1   1 7917.21  112.50
   9  -1   1 7972.92  113.16
  -9   1  -1 7886.96  115.44
  -9  -1  -1 7877.55  135.22
  -9  -1  -1 7861.23  100.96
   9   1   1 7782.37  135.15
  -7  -2  -3  975.97   20.74
   7   2   3  952.38   20.71
  -7  -2  -3  949.34   33.19
  -7   2  -3  935.98   50.88
   7   2   3  920.39   30.20
   7  -2   3  943.86   31.63
  -7   2  -3  921.49   31.90
  -7   2  -3  883.65   36.01
   7  -2   3  900.59   52.71
  -7  -2  -3  907.49   44.11
   7   2   3  966.48   33.00
  -4   1 -12   87.34   25.96
  -4   1 -12   86.33   27.70
  -4   1 -12   77.22   20.85
   4  -1  12   89.07   28.73
  -4  -1 -12   85.38    9.95
  -4  -1 -12   95.97    9.32
   4  -1  12   78.97   31.96
   4   1  12   86.38   20.73
  -4  -1 -12   75.98   17.14
  -4  -1 -12   95.86   31.76
   4   1  12   89.49   16.60
 -11   0   6 2213.61   45.22
 -11   0   6 2342.87   63.33
  -8   0  -5    6.58   13.79
  -8   0  -5  -10.16   13.59
  11   0  -6 2238.94   46.86
   8   0   5    7.25   13.50
   8   0   5   -9.43   14.41
  -8   0  -5    5.49   15.16
 -11   0   6 2273.12   45.82
  11   0  -6 2206.62   58.46
  11   0  -6 2621.58   48.67
   8   0   5    2.20   13.90
   0   1 -17 2789.07   71.98
   0   1 -17 2820.62   49.78
   0  -1 -17 2743.10   53.65
   0  -1  17 2755.87   52.40
   0   1  17 2810.86   72.48
   0  -1  17 2774.04   46.26
   0  -1 -17 2803.77   38.14
   0   1  17 2748.61   43.29
   0  -1 -17 2756.22   55.96
   0   1 -17 2782.71   56.07
   0   1 -17 2807.59   64.17
   0  -1 -17 2789.30   37.87
   8  -2   0 1402.34   57.16
  -8   2   0 1468.09   39.17
  -8  -2   0 1489.90   39.66
  -8  -2   0 1512.35   32.79
   8   2   0 1556.16   25.49
   8   2   0 1546.67   39.73
   8  -2   0 1551.42   48.14
  -8   2   0 1568.04   47.71
  -8   2   0 1579.15   58.70
   8   2   0 1494.82   44.57
  -8  -2   0 1512.90   32.28
   8  -2   0 1485.40   39.95
  -4   2  17 9567.99  133.43
   4   2 -17 9680.74  134.78
  -4  -2  17 9506.38   94.25
  -4  -2  17 9492.48   93.83
   4  -2 -17 9736.08  115.26
  -4   2  17 9643.11  113.06
  -4   2  17 9538.54  153.75
   4   2 -17 9726.45  135.93
   4   2 -17 9484.22  152.15
  -3  -2 -11 4094.14   85.83
   3   2  11 4148.79   71.09
  -3   2 -11 4031.33   72.12
   3   2  11 4193.93   70.23
  -3   2 -11 4091.13   68.65
   3  -2  11 4040.49   69.43
  -3  -2 -11 4099.57   72.21
  -3   2 -11 4038.65   88.07
   3  -2  11 4197.62   74.69
  -1   1 -16 1281.68   46.55
  -1  -1 -16 1177.86   55.96
   1   1  16 1162.32   39.89
  -1  -1 -16 1211.15   41.81
  -1   1 -16 1209.07   42.20
  -1  -1 -16 1179.77   21.26
   1  -1  16 1249.50   36.73
  -1   1 -16 1211.18   38.47
  -1  -1 -16 1174.89   21.04
  -1   1 -16 1182.45   32.21
   1  -1  16 1124.94   30.75
   1   1  16 1195.35   38.21
   8   1   4  338.90   24.45
   8   1   4  327.63   20.92
  -8  -1  -4  324.91   21.94
 -10   0   1   -3.16   16.29
  10   0  -1   19.98   13.41
  -8   1  -4  320.82   25.95
  -8   1  -4  351.24   25.27
  -8  -1  -4  304.91   23.98
   8  -1   4  375.08   41.02
  10   0  -1    1.76   16.62
 -10   0   1   14.62   14.12
   8  -1   4  349.38   34.92
  -8   1  -4  325.63   22.79
 -10   0   1   36.72   26.15
   8   1   4  419.24   40.38
  10   0  -1    4.34   25.38
  -8  -1  -4  332.92   25.90
   8  -1   4  312.47   40.20
 -11   0  15    9.07   10.68
 -11   0  15    2.13   16.24
  11   0 -15    3.03    9.48
 -11   0  15   -0.46   17.20
  11   0 -15   17.80   25.13
  11   0 -15   -9.62   17.17
   6   3  -6   19.53    8.05
   6  -3  -6   41.20   10.27
  -6  -3   6   41.78   18.10
   6  -3  -6   16.90   24.48
  -6   3   6   16.62   10.67
  -6   3   6   26.27   29.41
   6   3  -6   33.38   17.37
   6   3  -6   20.00   17.01
   6  -3  -6   19.36   29.64
   6   3  -6   26.95   19.96
  -6   3   6   50.86   10.61
   6   3  -6   29.23    8.27
  -6   3   6   24.73   25.50
  10   0 -18  389.05   25.74
  10   0 -18  301.06   40.08
 -10   0  18  395.16   25.19
 -10   0  18  366.85   24.51
 -10   0  18  334.01   25.20
  10   0 -18  340.56   24.75
  10   0 -18  344.43   24.13
 -10   0  18  406.87   24.86
  -6   3   5 9290.80  112.13
   6  -3  -5 9342.26  113.36
   6  -3  -5 9304.93  126.29
   6  -3  -5 9701.46  149.57
   6   3  -5 9526.28  130.17
   6   3  -5 9625.32  131.23
  -6   3   5 9312.96  125.72
   6   3  -5 9215.48  101.28
  -6   3   5 9474.55  145.99
   6   3  -5 9392.78  103.30
  -6  -3   5 9564.53  147.72
  -6  -3   5 9273.50  102.51
  -6   3   5 9401.83  113.65
  -3   0  20 6806.63   92.75
   3   0 -20 6702.69   90.30
  -3   0  20 6671.63  105.57
   3   0 -20 6827.34   90.97
  -3   0  20 6677.65   89.11
   3   0 -20 6563.17   89.64
   3   0 -20 6692.61  103.41
  -3   3  11 5183.83   65.86
   3  -3 -11 5209.17   60.08
   3   3 -11 5220.55   99.63
   3   3 -11 5288.32   82.74
  -3   3  11 5359.06   82.60
  -3   3  11 5234.88   81.59
   3   3 -11 5455.16  100.52
  -5   3  1033399.46  440.51
   5   3 -1033849.20  465.86
   5  -3 -1033037.81  416.15
  -5   3  1033147.09  430.41
   5  -3 -1033403.36  441.43
  -5   3  1033709.58  464.10
   5   3 -1033695.48  443.24
   5   3 -1034499.85  465.75
  -2   3  -7   53.64   31.68
  -2   3  -7   67.78   17.73
   2  -3   7   84.87   19.21
   2  -3   7   72.14   17.36
  -2   3  -7   95.24   18.34
  -2   3  -7   58.66   28.56
   2   3   7   77.25   16.59
  -2  -3  -7   58.86   17.44
  -2  -3  -7   57.45   16.34
   2   3   7   87.55   27.41
   2   3   7   65.90   17.69
  -6   2  17 7085.02   97.16
   6  -2 -17 7024.01   88.69
  -6   2  17 7266.90  105.27
  -6   2  17 7103.36  121.51
   6   2 -17 7081.94  122.20
   6   2 -17 7232.53  104.32
   6   2 -17 7214.50  123.54
  -6   3   7 6911.17  117.64
  -6   3   7 6846.34   76.99
   6   3  -7 6839.01   71.09
   6   3  -7 6911.38  106.53
  -6   3   7 7066.66  111.03
   6   3  -7 6984.64  101.20
   6   3  -7 6960.62  100.97
   6  -3  -7 6863.32   95.59
  -6   3   7 6868.90   77.50
   6   3  -7 6885.46   71.57
  -6  -3   7 6868.44  100.95
   6  -3  -7 6957.91  118.01
  -6   3   7 6703.41   98.82
   6  -1 -20   90.61   11.49
  -6  -1  20   99.91   12.95
   6   1 -20   81.03   19.03
  -6  -1  20   86.52   18.34
   6  -1 -20  107.51   11.21
   6  -1 -20   90.50   13.68
   6   1 -20   88.17   27.44
  -6   1  20   98.54   17.26
  -6  -1  20   99.83    8.51
  -6   1  20  143.69   20.58
   6   1 -20   83.31   26.88
   9   2 -13  414.02   25.09
  -6   3   4 4883.80   67.51
  -6   3   4 4985.08   69.03
   9   2 -13  352.12   37.53
  -6  -3   4 4809.80   95.51
  -6   3   4 4851.02   92.14
  -9  -2  13  405.39   25.25
   6   3  -4 4865.70   63.70
  -9   2  13  360.98    9.14
  -9   2  13  332.54   39.76
  -9  -2  13  354.44   35.07
   6   3  -4 4965.08   77.12
   9  -2 -13  428.48   25.48
   6   3  -4 4911.12   76.07
   9   2 -13  330.40   40.30
  -6   3   4 4971.94   76.34
   6   3  -4 4892.16   64.29
  -6  -3   4 4873.77   64.04
   9  -2 -13  407.94   22.81
   6  -3  -4 4906.06   60.82
  -9   2  13  381.26   22.71
   6  -3  -4 4921.55   76.81
   9  -2 -13  364.83    9.21
   6  -3  -4 4975.41   91.65
   1  -1 -18 1213.65   26.21
   1   1 -18 1212.45   47.46
   1   1 -18 1549.02   39.09
  -1   1  18 1227.00   35.76
  -1   1  18 1449.23   39.51
  -1  -1  18 1437.02   37.66
   1  -1 -18 1327.10   26.74
   1  -1 -18 1471.69   38.50
   1   1 -18 1218.63   38.61
   1  -1 -18 1161.28   37.67
  -1  -1  18 1211.23   29.74
   1   1 -18 1328.93   48.24
   4   3 -11 1392.19   51.52
  -9   2   4 8565.34  145.03
  -9   2   4 8596.88  123.54
   9   2  -4 8751.68  122.34
   9  -2  -4 8587.84  124.11
  -9  -2   4 8541.88  120.53
  -9   2   4 8740.52  112.48
  -4   3  11 1278.71   30.69
   4  -3 -11 1304.71   30.55
   9  -2  -4 8757.07  113.36
  -4   3  11 1322.22   36.88
  -9  -2   4 8536.42  118.46
   4   3 -11 1368.08   53.59
  -9  -2   4 8758.15  146.81
   9  -2  -4 8632.40  123.95
   4   3 -11 1347.26   37.57
   9   2  -4 8602.39  117.63
   9   2  -4 8647.07  124.83
  -4   3  11 1309.61   36.41
   5   1 -20 3222.16   56.02
  -5   1  20 3136.25   45.54
  -5  -1  20 3017.74   52.33
   5  -1 -20 3116.86   46.30
  -5   1  20 3200.53   55.73
   5  -1 -20 3244.39   45.35
  -5  -1  20 3191.66   47.53
  -5   1  20 3252.01   54.81
   5   1 -20 3141.58   67.76
   5  -1 -20 3191.02   45.24
  -5  -1  20 3187.47   48.03
   5   1 -20 3080.03   68.62
 -11   1  10 3000.73   71.18
 -11   1  10 3024.88   56.36
 -11  -1  10 3024.37   54.92
  11  -1 -10 3010.31   57.60
 -11  -1  10 3028.02   54.07
 -11  -1  10 2971.26   54.76
  11   1 -10 3091.43   69.88
  11   1 -10 2963.73   55.14
 -11   1  10 3002.23   57.86
  11  -1 -10 3065.24   70.11
  11   1 -10 3040.95   54.20
  11  -1 -10 3019.33   56.66
  11   1 -11 2744.81   52.11
  11  -1 -11 2732.34   71.04
 -11   1  11 2813.84   54.95
 -11   1  11 2724.03   50.68
  11   1 -11 2654.98   48.70
 -11   1  11 2622.10   41.23
  11   1 -11 2781.00   67.73
 -11  -1  11 2653.56   65.81
  11  -1 -11 2624.74   64.94
  11  -1 -11 2665.13   42.13
 -11  -1  11 2660.49   50.58
 -11  -1  11 2646.23   49.49
  -2  -1 -1529065.21  332.91
  -2  -1 -1529209.21  390.02
  -2   1 -1529516.36  380.43
  -2   1 -1528712.89  367.06
  -2  -1 -1528775.98  331.12
   2   1  1528925.70  366.55
   2  -1  1528729.04  370.34
  -2  -1 -1528681.24  399.27
  -2   1 -1529276.87  393.47
  -2   1 -1528736.51  401.92
   2   1  1528962.22  383.40
   2  -1  1528933.58  400.37
   2   3 -1115957.24  166.26
   2   3 -1115980.84  213.89
   2   3 -1116083.17  215.44
  -2   3  1115544.49  171.38
  -2   3  1115996.97  212.48
  -2  -3  1115472.28  161.51
   2   3 -1116078.81  215.44
  -2   3  1115833.80  211.10
   2   3 -1116041.44  234.88
   2   3 -1115799.39  164.68
  -2   3  1115988.60  158.95
  -2   3  1116322.42  163.77
  -4   0 -13    9.56   20.98
   4   0  13    6.09   21.82
  -4   0 -13    3.51   12.36
   4   0  13  -13.91   23.16
  -4   0 -13   -4.84   13.33
  -6   3   811104.62  116.58
  -6   3   811270.01  174.37
   6   3  -811143.97  153.05
   6   3  -811284.02  146.89
  -6   3   811138.98  117.01
   6  -3  -811225.28  172.85
   6  -3  -811429.60  162.14
  -6   3   811002.35  156.95
  -6  -3   811326.40  155.05
  -6   3   811332.45  173.09
   6   3  -811277.22  153.61
  -5   3  -1 3331.84   63.21
 -11   1   9   55.88   31.15
 -11   1   9   82.72   21.72
   5   3   1 3376.00   50.03
   5  -3   1 3392.39   60.71
 -11  -1   9   74.90   19.59
  -5  -3  -1 3300.63   60.22
   5   3   1 3336.89   45.14
 -11  -1   9   75.85   21.02
   5   3   1 3382.69   60.14
  11   1  -9   69.61   20.09
   5  -3   1 3437.75   64.11
  11  -1  -9   72.16   30.95
 -11   1   9   83.95   35.02
  11   1  -9   85.12   29.55
  -5   3  -1 3292.26   54.98
  -5   3  -1 3267.21   60.55
  11   1  -9   72.47   19.93
  11  -1  -9   79.62   20.93
   5   3   1 3327.63   69.55
   5  -3   1 3248.89   70.03
  -5  -3  -1 3250.38   69.54
 -11  -1   9   93.00   28.85
  11  -1  -9   75.16   22.50
   6   0 -21    5.65   15.21
  -6   0  21    4.40    9.62
   6   0 -21    7.87   14.90
   6   0 -21   -8.59   19.45
  -6   0  21   24.62   15.83
  -6   0  21   -5.89   11.67
  11   1 -12 2123.89   46.14
 -11  -1  12 2030.63   33.38
 -11  -1  12 2043.49   44.02
  11  -1 -12 2171.67   48.01
  11   1 -12 2110.62   33.44
 -11   1  12 2123.20   47.05
 -11   1  12 2160.84   44.36
  11   1 -12 2172.16   45.73
  11  -1 -12 2094.94   44.88
 -11   1  12 2152.85   43.57
 -11  -1  12 2184.73   44.50
  11  -1 -12 2217.22   58.76
   6  -3  -3 2433.38   48.04
  -6   3   3 2440.45   64.36
   6   3  -3 2334.79   47.19
  -6   3   3 2389.24   44.92
   6   3  -3 2351.29   33.87
   6   3  -3 2345.76   33.82
   6   3  -3 2344.88   45.63
  -6  -3   3 2344.20   41.39
   6  -3  -3 2395.56   48.61
  -6   3   3 2308.05   48.02
   6  -3  -3 2407.27   36.26
  -6  -3   3 2419.79   66.74
  -7   1  20 1761.91   33.72
  -7   1  20 1701.08   37.04
   7  -1 -20 1777.21   23.07
   7  -1 -20 1689.49   27.09
  -7  -1  20 1782.01   55.06
   7   1 -20 1700.08   49.69
  -7  -1  20 1698.39   28.55
   7  -1 -20 1717.08   46.91
   7   1 -20 1775.52   57.93
   7   1 -20 1710.70   36.98
  -7  -1  20 1764.76   29.13
  -7   1  20 1697.04   51.48
  -3  -2  17  140.38   10.40
   3   2 -17  132.05   36.80
   3   2 -17  149.77   23.14
  -3   2  17  139.67    6.71
  -3  -2  17  158.47   22.88
  -3   2  17  147.88   37.85
   3  -2 -17  140.40   10.44
   3  -2 -17  160.63    6.83
   3  -2 -17  123.61   23.17
   3  -2 -17  141.84    7.06
  -3   2  17  139.45   23.15
  -3   2  17  158.71   10.04
   3   2 -17  125.26   23.29
  11   0  -5    5.64   14.88
  11   0  -5   -3.34   13.82
 -11   0   5   -6.13   20.45
 -11   0   5    6.32   12.63
  11   0  -5   11.88   22.26
 -11   0   5   -3.04   12.51
   0   0 -18 8212.74  113.56
   0   0  18 8097.49  109.33
   0   0 -18 8264.76  126.36
   0   0  18 8318.72  129.09
   0   0 -18 8096.39  112.39
   0   0 -18 8142.59  112.28
   5  -2   8   36.34   30.04
  -5   2  -8   58.43   25.04
  -5  -2  -8    4.36   23.57
  -5  -2  -8   25.52   16.72
  -5   2  -8   15.27   28.73
   5   2   8  113.16   24.93
   5   2   8   16.64   28.72
  -5   2  -8   14.92   17.34
   5  -2   8   30.56   16.27
 -10  -1   211428.75  182.56
 -10  -1   211310.80  160.78
 -10   1   211484.28  159.87
 -10   1   211417.66  178.59
 -10  -1   211458.81  167.42
  10  -1  -211398.30  171.27
 -10   1   211439.88  169.95
  -1   0 -17    6.34   15.68
  -1   0 -17   52.38   16.59
  -1   0 -17    5.48   16.54
  10  -1  -211278.72  180.33
   1   0  17    3.64   14.40
   1   0  17   20.38   16.06
  10  -1  -211570.85  176.98
  10   1  -211286.99  158.81
  -1   0 -17   14.81   16.04
  10   1  -211407.27  146.38
  10   1  -211368.73  150.65
  10   1 -17 2301.74   51.68
   5   0 -21    4.07   15.64
 -10   1  17 2327.41   64.28
  10   1 -17 2361.18   31.06
  10   1 -17 2400.78   59.79
  10  -1 -17 2557.58   51.70
 -10   1  17 2208.35   63.23
  10  -1 -17 2357.50   37.39
 -10  -1  17 2341.60   51.69
 -10   1  17 2541.48   66.48
   5   0 -21    7.83   11.63
  10   1 -17 2343.29   46.89
  10  -1 -17 2283.15   65.31
   5   0 -21   10.90   10.04
  -5   0  21  -12.89    8.65
  -5   0  21   11.84    8.64
  -5   0  21    4.45   12.92
   5   0 -21    0.65   10.34
  10  -1 -17 2455.87   32.99
 -10   1  17 2406.83   38.46
 -10  -1  17 2402.89   61.52
 -10  -1  17 2323.96   36.56
  -6  -2  -6  163.68    6.96
  -6  -2  -6  156.74   32.72
  -6   2  -6  179.56   22.43
   6   2   6  165.35    5.26
   6   2   6  167.38   20.87
   6   2   6  174.61   33.33
   6  -2   6  154.36   35.56
  11   0 -16 2010.34   47.87
 -11   0  16 1981.27   46.81
  -6  -2  -6  196.61   33.27
 -11   0  16 2063.90   64.07
   6  -2   6  202.75   20.80
   6  -2   6  212.00   22.34
  -6   2  -6  214.96   37.49
  -6   2  -6  215.80   20.37
  11   0 -16 2034.77   48.62
 -11   0  16 1995.03   47.04
 -11   1   8 2501.54   53.13
  11   1  -8 2416.65   60.80
  -7   0  21    1.60   12.48
 -11   1   8 2335.64   67.03
  11  -1  -8 2557.78   66.36
  11   1  -8 2433.18   68.19
 -11   1   8 2442.76   42.33
  11  -1  -8 2404.70   43.41
 -11  -1   8 2463.11   49.93
  11  -1  -8 2391.46   51.10
  -7   0  21  -17.31   16.08
  -7   0  21   38.74   15.90
 -11  -1   8 2364.87   46.38
   7   0 -21    5.89    9.28
   7   0 -21   12.30   13.36
 -11  -1   8 2457.36   41.73
  11   1  -8 2454.40   40.84
   0   2  15  786.06   31.95
   0   2 -15  773.63   30.96
  11  -1 -13   61.79   18.11
   0   2 -15  782.33   30.62
   0  -2  15  788.60   27.07
 -11   1  13  139.92   34.27
   0   2  15  789.18   24.51
  11   1 -13   59.81   16.01
   0   2  15  802.24   32.31
  11   1 -13   67.72   19.47
 -11  -1  13   72.56   30.51
 -11   1  13   75.11   17.55
  11   1 -13   65.45   18.83
   0   2 -15  721.99   25.99
  11  -1 -13   62.84   20.33
   0   2 -15  765.87   49.65
 -11  -1  13   76.98   10.80
   0  -2 -15  775.49   24.58
  11  -1 -13   59.16   28.07
   0  -2 -15  747.76   47.39
 -11  -1  13   52.30   18.84
 -11   1  13   52.24   18.03
   0  -2  15  945.83   32.61
  -6   3   9 1518.58   59.75
   6  -3  -9 1543.76   60.16
   6  -3  -9 1543.58   46.84
  -6  -3   9 1533.29   40.64
   6   3  -9 1656.49   40.85
  -6   3   9 1499.01   33.77
   6   3  -9 1536.26   41.89
  -6   3   9 1594.62   59.66
   6   3  -9 1629.51   49.70
  -4  -1  20 1045.67   21.43
  -4   1  20 1107.74   32.28
   4  -1 -20 1116.96   26.76
  -4  -1  20 1099.07   28.64
   4  -1 -20 1133.23   33.48
  -4   1  20 1170.10   32.92
  -4   1  20 1103.34   26.06
   4  -1 -20 1049.83   31.31
   4   1 -20 1074.24   46.57
   4   1 -20 1103.20   21.26
  -4  -1  20 1135.81   45.47
   4   1 -20 1129.10   46.71
   4   1 -20 1099.79   46.29
   4  -1 -20 1161.66   27.66
  -1   2 -14 3131.10   59.27
  -1   2 -14 2986.17   59.87
   1  -2  14 3104.94   78.93
   1   2  14 3041.92   79.23
  -1  -2 -14 2991.71   53.22
  -1  -2 -14 2989.25   58.69
  -1   2 -14 3023.73   44.80
  -1   2 -14 3101.30   76.21
   1  -2  14 3022.89   45.70
   1   2  14 2980.51   43.29
   4   3   4 3995.58   60.86
  -4  -3  -4 3872.76   60.61
  -4   3  -4 3978.47   86.11
   2  -1 -1913870.82  177.92
   2   1 -1913717.71  167.14
  -2   1  1913692.09  164.06
  -2  -1  1913761.27  179.82
   2  -1 -1914062.78  203.90
  -2   1  1913929.87  201.71
   2  -1 -1913546.39  164.14
  -4  -3  -4 3796.33   71.68
   4   3   4 3976.53   60.39
  -2   1  1913644.31  183.70
  -4   3  -4 3844.62   61.11
   4   3   4 3842.23   58.71
   4  -3   4 3978.62   61.79
   4  -3   4 3867.18   71.66
   2   1 -1914048.20  187.02
   4   3   4 3871.55   39.18
  -2  -1  1913780.56  198.58
  -4   3  -4 3927.49   59.59
   2   1 -1914008.31  199.13
   4   3   4 3849.97   39.20
   0   3 -10 9830.32  136.65
   8   2 -16 2305.84   65.27
   8   2 -16 2249.22   67.17
   5   3 -11  136.92   37.89
   0   3  10 9823.40  136.20
   5  -3 -11   64.86   19.93
   0   3 -10 9948.29  159.19
   0  -3 -10 9710.96  115.25
   5   3 -11   65.66   35.68
  -5   3  11   80.69   24.20
   0   3 -10 9643.70  116.27
   0  -3  10 9595.83  116.16
   5  -3 -11   50.51   21.96
   5   3 -11   72.95   32.04
  -8   2  16 2246.67   48.30
  -7   2  17  190.98   22.73
   0   3  10 9748.16  151.97
   0  -3 -10 9768.85  135.85
  -8   2  16 2183.33   41.18
  -7  -2  17  157.27   22.71
   0   3 -10 9833.07  137.59
   0  -3  10 9901.04  154.30
  -7   2  17  204.61   15.23
  -8   2  16 2250.70   66.09
  -7   2  17  142.92   38.04
  -5   3  11  122.72   13.43
   7   2 -17  169.26   37.91
   8   2 -16 2337.38   66.01
   8  -2 -16 2328.56   66.82
   7  -2 -17  190.62   15.34
  -8  -2  16 2367.66   66.34
  -5   3  11   65.16   22.67
   0   3  10 9602.35  113.77
   8  -2 -16 2219.03   41.60
   0   3 -10 9908.87  155.74
  -8  -2  16 2221.80   64.79
   7   2 -17  177.17   23.20
   7   2 -17  166.30   22.87
  -3   3  -6  146.83   36.91
   3   3   6  139.26   14.73
  -3   3  -6  127.27   23.68
  -3  -3  -6  153.04   29.38
   3  -3   6  140.39   14.86
  -3   3  -6  148.25   19.88
  -3   3  -6  166.64   31.44
  -3  -3  -6  211.17   23.54
   3  -3   6  131.10   18.90
   3   3   6  131.27   29.43
   3   3   6  165.89   18.32
   1   0 -19   16.16   10.68
  -1   0  19  -14.73   19.72
   1   0 -19   -0.29   22.98
  -1   0  19    4.61   21.90
   1   0 -19   42.78   22.51
   1   0 -19   12.80   17.50
  -9   2  14 1456.18   36.46
  -9   2  14 1540.15   39.35
  -9  -2  14 1496.13   37.70
   9  -2 -14 1506.86   16.29
   9   2 -14 1585.75   38.88
   9  -2 -14 1473.69   36.38
  -9  -2  14 1534.47   39.58
   9  -2 -14 1507.14   39.93
  -9   2  14 1493.60   15.05
   9   2 -14 1533.44   39.57
   9   2 -14 1528.54   39.56
  -9   2  14 1528.58   39.81
   9  -2 -14 1477.11   14.88
  -6  -1  -917503.46  231.66
  -6   1  -917167.88  245.06
  -6   1  -917660.19  257.37
  -6  -1  -917153.29  228.94
  -6   1  -917185.21  238.54
   6  -1   917290.46  230.86
  -6  -1  -917159.25  202.99
   6   1   917641.78  255.30
   6   1   917213.68  245.98
   6  -1   917489.51  249.99
   9   0 -20 1862.77   32.61
  -9   0  20 1798.11   31.93
   9   0 -20 1781.55   40.33
  -9   0  20 1804.63   40.95
  -9   0  20 1788.56   40.85
   9   0 -20 1883.56   58.11
  -9   2   3 2744.14   57.60
   9  -2  -3 2749.22   73.50
  -9   2   3 2805.82   56.82
  -9  -2   3 2827.04   74.55
   9  -2  -3 2687.24   74.00
   9   2  -3 2709.24   43.59
  -9  -2   3 2679.74   51.46
   9   2  -3 2703.26   54.93
  -9  -2   3 2660.26   54.08
  -9   2   3 2798.38   73.72
   9  -2  -3 2756.79   57.98
   9   2  -3 2697.22   52.37
  -6  -3   2 6654.67   97.13
   6  -3  -2 6763.78   96.05
  -6   3   2 6918.77   97.56
   6  -3  -2 6853.74   99.08
  -6  -3   2 6649.08   90.66
  -6   3   2 6698.67  117.09
  -6   3   2 6730.65   97.12
   6   3  -2 6733.74   82.16
   6  -3  -2 6771.90   99.77
   6   3  -2 6700.93   90.67
   6   3  -2 6770.09   91.46
   6   3  -2 6856.27   98.71
   1  -3   9 4186.30   54.33
  -1   3  -9 4311.99   71.38
  -1   3  -9 4217.01   72.51
   1  -3   9 4341.13   70.31
  -1  -3  -9 4237.16   86.01
  -1   3  -9 4270.31   86.71
   1   3   9 4296.84   85.76
   1   3   9 4138.12   59.78
  -1  -3  -9 4171.39   52.79
  -1   3  -9 4226.09   62.11
   1   3   9 4192.75   68.35
   9   0   3   -3.39   25.92
  -9   0  -3    6.58   19.80
   2   0  1612059.85  163.34
   9   0   3   -3.82   16.58
  -9   0  -3    2.11   26.47
  -2   0 -1611914.41  175.95
  -9   0  -3    1.62   15.91
   9   0   3   -3.02   18.41
  -2   0 -1612173.24  158.08
   2   0  1611942.09  173.67
  -2   0 -1611853.04  156.03
  -2   0 -1612050.11  178.97
   1  -2 -16  158.28   35.34
   1   2 -16  120.46   22.87
   1   2 -16  130.51   34.22
  -1  -2  16  147.82   16.46
  -1   2  16  143.03   22.67
  -1   2  16  158.11    8.76
  -1  -2  16  145.24   35.54
   1   2 -16  145.43   34.19
   1   2 -16  146.88   15.24
   1   2 -16  142.43   35.58
   1  -2 -16  143.34   14.38
  -1   2  16  142.92   35.40
   7   1   7  532.03   20.01
   4   2  10 3827.64   71.93
  -7  -1  -7  518.81   28.49
  -7  -1  -7  548.08   21.68
  -7   1  -7  513.31   38.35
  -4   2 -10 3780.81   71.85
   7   1   7  557.03   28.55
  -7  -1  -7  560.58   28.01
   4   2  10 3959.90   68.08
   7   1   7  531.16   28.15
  -4  -2 -10 3878.75   66.23
   4  -2  10 3769.78   65.71
  -7   1  -7  500.06   27.78
  -4   2 -10 3830.63   65.95
   4  -2  10 3885.86   60.64
  -7   1  -7  513.45   29.76
   7  -1   7  531.86   28.96
   7  -1   7  505.15   45.68
  -4   2 -10 3976.17   68.19
   7  -1   7  526.68   37.13
  -4  -2 -10 3790.14   59.23
  -8  -2  -1  109.24   15.08
   8   2   1  135.66   15.41
  -8  -2  -1  107.15   21.34
   8  -2   1  132.36   21.67
  -8   2  -1  122.49   21.47
   8   2   1  102.45   21.19
  -8  -2  -1  123.29   16.75
   8  -2   1   96.21   35.07
   8  -2   1  119.80   18.49
  -8   2  -1  117.66   18.40
  -8   2  -1  117.42   22.50
   8   2   1   96.59   17.06
   3  -1  14 6367.82   93.22
  -3  -1 -14 6276.15   71.25
  -3  -1 -14 6399.31   98.39
   3   1  14 6472.72  120.94
  -3   1 -14 6474.85  100.08
  -3  -1 -14 6332.14  106.77
   3   1  14 6498.28  106.37
  -3   1 -14 6430.55  107.75
  -3  -1 -14 6333.87   71.75
  -3   1 -14 6520.98  107.81
   3  -1  14 6293.28   97.45
  11  -1  -7 1176.49   53.49
  11   1  -7 1110.45   54.30
 -11  -1   7 1213.86   52.99
  11   1  -7 1159.30   45.53
 -11   1   7 1108.26   37.25
 -11  -1   7 1136.79   32.09
 -11   1   7 1167.71   29.27
  11  -1  -7 1156.36   42.28
  11  -1  -7 1169.10   51.28
 -11  -1   7 1141.70   39.21
 -11   1   7 1094.51   53.37
  11   1  -7 1104.97   27.40
  -1   3  11   17.89   17.32
   1   3 -11   10.83   26.24
   1   3 -11    9.91    7.73
   1  -3 -11    2.09    5.91
   1   3 -11   23.13   16.41
  -1  -3  11   51.90    8.88
   1   3 -11   11.80   26.94
  -1   3  11   21.44   17.31
  -1  -3  11   20.39   18.10
  -1   3  11   16.42    7.32
   1   3 -11   13.67   16.11
  -1   3  11   13.31    7.51
   9   1 -19 4920.02   87.11
  -9  -1  19 4823.87   59.39
   9  -1 -19 4726.40   73.45
  -9   1  19 4889.83   87.52
  -9  -1  19 4626.40   52.63
   9  -1 -19 4802.14   59.04
   9  -1 -19 4765.43   71.66
   9   1 -19 4759.38   84.12
  -9  -1  19 4662.87   74.97
  -9   1  19 4768.82   85.56
   9  -1 -19 4738.42   57.69
   9   1 -19 4803.53   78.44
  -9   1  19 4631.59   69.75
 -11  -1  14 7217.89   95.34
 -11   1  14 7202.44   88.73
 -11  -1  14 7173.89  122.23
  11   1 -14 7405.19  122.22
 -11   1  14 7193.32  102.36
 -11   1  14 7336.94  127.03
  11   1 -14 7129.69   93.52
  11  -1 -14 7169.38  102.00
  11  -1 -14 7108.55   88.96
  11   1 -14 7253.89  124.32
  11  -1 -14 7346.12  126.65
 -11  -1  14 7189.26  119.95
  -2   2 -13 6656.70  101.81
  -2   2 -13 6676.45  123.41
  -2  -2 -13 6563.95   99.30
   2   2  13 6545.37   85.82
  -2   2 -13 6494.56  102.91
   2  -2  13 6576.53  102.63
   2   2  13 6570.53  103.01
   2  -2  13 6628.36  125.01
  -2  -2 -13 6585.61  124.68
 -10   0   0 4066.79   70.20
  10   0   0 3975.29   67.90
  10   0   0 3954.50   70.24
 -10   0   0 3952.29   68.59
 -10   0   0 3953.56   77.51
  10   0   0 3869.40   76.09
   9   1   2 9765.26  160.54
   9   1   210038.76  137.55
  -9  -1  -210036.07  141.21
  -9  -1  -2 9954.66  134.91
  -9   1  -2 9939.59  138.93
   9  -1   210189.59  139.22
  -9  -1  -2 9862.98  135.70
   9  -1   210068.20  142.35
   9   1   2 9917.64  122.61
  -9   1  -210045.78  162.66
  -9   1  -2 9994.72  157.33
   9  -1   2 9996.02  158.30
   7   0   830435.69  404.42
  -7   0  -831420.44  441.41
  -7   0  -830724.59  431.86
   7   0   830916.00  404.33
  -7   0  -831332.92  398.95
   7   0   831439.78  440.11
   6   0  1016653.75  224.65
   7  -2   4  612.11   29.44
  -7   2  -4  680.87   28.89
   6   0  1016413.29  241.31
   7   2   4  669.41   27.25
  -6   0 -1016551.20  221.81
  -7  -2  -4  608.85   44.49
  -6   0 -1016583.56  206.29
   7   2   4  667.57   28.75
   7  -2   4  654.62   28.63
  -7  -2  -4  640.74   41.11
  -7  -2  -4  638.63   16.00
  -6   0 -1016026.47  213.73
   7  -2   4  637.83   30.99
   7   2   4  647.16   15.89
  -7   2  -4  635.75   44.87
  -7   2  -4  615.15   47.75
   3  -3 -12  367.51   14.74
  -3   3  12  344.45   40.42
  -3   3  12  352.56   14.90
   3   3 -12  461.42   40.81
  -3   3  12  348.02   40.41
   3   3 -12  354.09   26.57
   3   3 -12  326.56   26.22
  -5  -1 -11  940.54   51.40
   5   1  11  943.50   35.65
  -5  -1 -11  987.37   33.62
  -5   1 -11  977.55   55.24
  -5   1 -11  999.79   43.41
  -5  -1 -11 1003.09   21.84
   5   1  11 1033.15   32.31
  -5   1 -11  965.45   47.80
   5  -1  11  984.59   49.24
   5  -1  11  981.50   53.62
  10   0 -19    0.27    9.54
 -10   0  19   -3.28    9.04
  10   0 -19   13.08    9.51
 -10   0  19    8.70    9.07
  10   0 -19   -7.04   16.66
 -10   0  19   -5.58   14.20
  10   0 -19   -3.52   16.39
 -10   0  19    1.59   14.87
  -5   3  -2  924.41   38.73
   6   3 -10  428.90   30.98
  -6   3  10  500.26   21.56
  -5   3  -2  837.74   42.72
  -5  -3  -2  870.18   25.13
   6   3 -10  445.26   25.29
   5   3   2  915.31   25.10
   5   3   2  890.02   18.43
   5   3   2  888.31   41.83
   5   3   2  916.43   25.07
  -5   3  -2  853.83   52.29
  -5  -3  -2  908.41   28.94
  -6   3  10  530.84   48.16
   6  -3 -10  504.49   21.61
  -6  -3  10  438.35   30.73
   5  -3   2  898.92   27.18
   5  -3   2  824.80   29.21
  -6   3  10  587.47   49.13
   6  -3 -10  524.83   47.47
   5   3   2  896.27   17.81
   6   3 -10  551.00   30.73
  -4   3  12  527.73   44.75
   4   3 -12  593.07   44.16
  -4   3  12  528.16   14.76
   4   3 -12  537.49   29.67
  -4   3  12  515.35   28.35
   4   3 -12  563.18   29.22
   4  -3 -12  537.98   21.05
  -4   0  21    4.34   14.74
   4   0 -21   -6.73   17.47
  -4   0  21   14.63   13.69
   4   0 -21   13.46   15.93
   4   0 -21   10.12   16.81
  -4   0  21   -9.41    9.41
   4   0 -21    0.85   10.36
   8  -1 -20 1175.78   22.10
  -8   1  20 1183.94   41.53
  -8  -1  20 1143.09   35.42
   8  -1 -20 1157.11   21.63
  -8   1  20 1184.43   32.07
   8   1 -20 1248.06   46.87
   8  -1 -20 1161.56   44.35
   8   1 -20 1215.50   45.34
  -8   1  20 1157.04   31.29
  -8  -1  20 1173.62   23.15
   8   1 -20 1176.15   36.97
  -8  -1  20 1140.33   22.48
  11   0  -410326.41  162.34
   2  -3   8 6784.93   99.35
  -2   3  -8 6734.49   99.95
 -11   0   410258.37  141.28
 -11   0   410334.75  160.73
  -2  -3  -8 6714.55  114.41
   2   3   8 6730.63   97.21
 -11   0   410231.95  159.70
  -2   3  -8 6726.39   85.86
   2  -3   8 6543.96   84.22
  -2   3  -8 6793.08   99.85
  -2  -3  -8 6609.13   93.39
   2   3   8 6650.03   93.58
  -2   3  -8 6784.71  121.85
  11   0  -410214.27  139.58
   2   3   8 7023.74  115.52
  11   0  -410240.42  138.98
  -8   0  21   -2.35   17.13
  -8   0  21   50.33   17.05
   8   0 -21   27.59   15.70
   8   0 -21   12.46   24.51
   8   0 -21   -6.39   16.68
  -8   0  21   -8.68   23.73
  -2   0  2019534.83  246.36
  -6  -3   1 5794.75   87.26
  -6   3   1 5849.86   78.41
   6  -3  -1 5918.09  107.72
  -2   0  2019550.27  251.76
   6   3  -1 5788.30  103.83
  -6   3   1 5819.64   87.26
  -6  -3   1 5744.58   75.27
   6  -3  -1 5803.79   88.58
   6   3  -1 5779.93   74.90
  -6   3   1 5714.72   89.04
   6   3  -1 5886.07   75.92
   6  -3  -1 5823.03   87.51
   2   0 -2019553.36  263.00
   6   3  -1 5819.79   77.38
   2   0 -2019849.25  267.91
  11   0 -17   17.39   10.78
  11   0 -17  -15.02   19.01
 -11   0  17    0.81   27.30
 -11   0  17    7.56   10.33
  11   0 -17  -37.12   29.95
 -11   0  17  -39.65   19.22
   5  -2 -18 1651.77   34.11
  -5   2  18 1632.81   42.50
   5   2 -18 1604.06   43.01
  -5   2  18 1651.75   33.40
   5   2 -18 1636.94   60.21
  -5   2  18 1648.34   43.33
   5   2 -18 1641.49   42.52
 -11   1   6  792.14   50.49
  -2   2  17 2502.38   72.77
  -2  -2  17 2459.28   51.72
  11   1  -6  764.48   24.47
   2   2 -17 2523.94   37.88
  11   1  -6  755.08   40.23
   2   2 -17 2588.53   52.37
  -2   2  17 2533.97   53.65
  11  -1  -6  752.37   49.83
   2   2 -17 2450.31   51.05
   2  -2 -17 2530.94   25.24
  -2  -2  17 2531.78   39.10
  -2   2  17 2559.49   34.81
 -11  -1   6  747.38   40.85
   2  -2 -17 2458.63   34.68
   2  -2 -17 2448.32   52.56
  11   1  -6  769.98   50.69
   2   2 -17 2484.19   52.62
   2   2 -17 2521.65   52.37
  11  -1  -6  677.59   48.02
 -11  -1   6  750.65   49.89
 -11   1   6  737.01   49.85
  11  -1  -6  781.76   39.96
 -11  -1   6  780.59   36.47
 -11   1   6  767.30   25.76
  -8   1  -5  720.41   31.00
  -8   1  -5  717.14   31.75
  -8  -1  -5  678.89   26.03
   8  -1   5  666.91   30.95
   8   1   5  720.36   30.08
   8  -1   5  655.35   40.80
  -8   1  -5  699.40   42.18
  -8  -1  -5  712.91   46.87
   8   1   5  705.57   48.11
  -8  -1  -5  788.97   45.23
   8  -1   5  739.91   31.30
   8   1   5  672.22   24.67
   2   3 -12  369.92   27.39
   2   3 -12  361.19   26.86
  -2   3  12  369.70    9.49
  -2   3  12  337.57   41.71
   2   3 -12  362.89   26.68
   2   3 -12  370.11    8.05
  -2  -3  12  387.70    8.26
   2   3 -12  397.39   26.99
  -2   3  12  399.24   41.02
   2   3 -12  379.26    8.35
  -8   0  -6  110.39   24.16
  -8   0  -6  123.40   24.42
  -8   0  -6  121.73   16.22
   8   0   6   91.82   23.57
   8   0   6  114.46   22.93
   8   0   6  139.15   15.02
  -9  -2  15   22.13   26.65
   9   2 -15    1.02   18.59
  -9  -2  15   11.74   17.21
   9   2 -15    3.30   17.89
  -9   2  15   26.15   17.36
   9  -2 -15   61.64   17.68
  -9   2  15    4.72   17.49
   9  -2 -15    4.10   24.67
  -3   0 -15  -10.58   21.53
  -3   0 -15    4.19    7.52
  -9   2  15    6.59   24.57
   3   0  15   -2.10   13.90
   3   0  15  -10.58   24.43
  -3   0 -15   -1.05    7.77
   9   2 -15   14.84   29.45
  -3   0 -15   -0.62   12.91
  10   1  -124942.97  341.10
 -10  -1   124965.54  316.74
 -10   1   125251.22  334.42
  10  -1  -124925.37  326.79
  10  -1  -124999.90  333.29
  -6   2  18 1808.92   44.27
 -10   1   125051.80  328.83
 -10   1   124971.46  333.86
  10  -1  -125294.73  332.80
   6   2 -18 1710.62   62.98
 -10  -1   125183.70  327.61
 -10  -1   125118.92  335.88
   6   2 -18 1830.93   43.75
   6   2 -18 1795.19   43.39
  10   1  -125115.50  358.57
  -6   2  18 1806.69   43.80
  -6   2  18 1816.99   38.82
   6  -2 -18 1779.76   39.93
  10   1  -125380.63  331.59
 -11  -1  15 6679.75  114.07
  11  -1 -15 6598.64  100.79
 -11   1  15 6726.66   96.69
  11  -1 -15 6547.16   89.78
  11   1 -15 6512.20   78.55
  11   1 -15 6511.66   99.29
 -11  -1  15 6406.27   97.94
  11   1 -15 6532.46  113.50
 -11   1  15 6644.04  100.48
  11  -1 -15 6614.78   95.61
 -11  -1  15 6539.91   87.21
 -11   1  15 6607.24   81.05
  -9  -2   2  127.94   22.80
  -5   0 -12  202.82   34.79
   5   0  12  184.60   22.49
   5   0  12  184.38   23.07
  -9   2   2  137.66   37.80
  -9  -2   2  132.18   12.71
  -5   0 -12  165.28   21.31
   9  -2  -2  143.81   26.92
   9   2  -2  116.70   20.27
  -5   0 -12  172.08   22.76
   9   2  -2  149.00   15.36
   9  -2  -2  251.15   38.10
  -9  -2   2  179.16   15.72
  -9   2   2  129.89   27.17
   9  -2  -2  132.61   36.85
   9   2  -2  152.15   22.81
  -9   2   2  123.89   37.58
 -10   1  18 1671.40   56.67
 -10  -1  18 1706.78   29.75
 -10  -1  18 1642.70   43.03
  10  -1 -18 1697.29   38.13
  10   1 -18 1771.89   38.51
 -10   1  18 1649.73   37.46
  10  -1 -18 1660.93   29.32
 -10   1  18 1647.46   53.11
 -10   1  18 1693.48   30.30
  10  -1 -18 1687.55   57.17
 -10  -1  18 1642.72   28.96
  10   1 -18 1587.15   44.36
 -10  -1  18 1727.36   52.87
  10   1 -18 1638.59   51.68
  10  -1 -18 1700.78   24.84
  -5   3  12   15.78   19.08
  -3   1  20 4414.36   73.78
  -3   1  20 4293.38   55.94
   3  -1 -20 4296.24   65.56
  -5   3  12   18.25   18.97
   5   3 -12   31.49   18.49
  -3   1  20 4417.04   92.23
   3   1 -20 4350.89   89.20
   3   1 -20 4351.67   73.81
   5   3 -12   15.94   28.53
   5  -3 -12   17.65   16.34
   3   1 -20 4305.79   71.13
   3  -1 -20 4295.28   64.30
   5   3 -12    7.23   18.82
  -3  -1  20 4176.01   68.20
  -5   3  12   21.84   16.58
  -3  -1  20 4393.65   88.73
   3  -1 -20 4409.32   74.77
   3   1 -20 4216.44   57.80
  -4  -2  18  118.74    6.59
  -4  -2  18  128.40    9.11
  -4   2  18  116.08   13.20
   4   2 -18   89.49   38.55
   4   2 -18  149.45   37.13
   4   2 -18  111.10   37.49
   4   2 -18  124.94    7.06
  -4  -2  18  107.82   23.69
  -4   2  18  109.31   38.40
  -4   2  18  132.58   38.59
   4  -2 -18  120.29    8.61
   3   2  1213226.56  203.99
   3  -2  1212948.51  178.85
  -3  -2 -1213192.79  202.23
   3  -2  1212949.42  168.14
   3   2  1213120.91  178.90
  -3   2 -1212877.92  178.05
  -3   2 -1212980.65  166.50
  -3   2 -1213167.71  181.28
  -3  -2 -1213025.45  167.48
   6   3 -1119426.00  280.94
  -6   3  1119156.55  255.02
   6  -3 -1119575.40  259.68
  -6   3  1119759.19  284.02
  -6  -3  1119370.17  281.83
   6  -3 -1119217.53  279.80
   6   3 -1119345.92  271.64
   6   3 -1119643.61  284.53
  -6   3  1119416.39  258.40
  -4  -3  -5 2391.69   56.02
  -4   3  -5 2417.52   52.18
  -4   3  -5 2374.09   55.61
   4   3   5 2400.76   58.26
  -4   3  -5 2330.63   61.46
   4   3   5 2388.91   59.05
   4  -3   5 2361.01   61.12
  -4  -3  -5 2392.21   58.42
   4   3   5 2408.66   54.51
   4  -3   5 2397.47   56.32
 -10   2  10 5905.24  112.15
 -10   2   916981.26  248.69
 -10  -2   917179.43  231.36
  10   2  -916768.18  232.74
 -10   2  10 5717.31   91.17
  10  -2  -916582.42  225.47
 -10  -2   916619.18  201.53
 -10  -2  10 5725.24   85.79
 -10  -2  10 5756.76   73.78
 -10   2   916715.92  207.00
  10   2 -10 5831.22   73.61
  10  -2 -10 5791.73   77.33
  10   2  -916864.31  227.22
  10   2  -916726.18  201.38
  10   2 -10 5844.96   87.25
 -10   2   916648.83  224.54
 -10  -2   916235.73  211.64
  10  -2 -10 5919.85   93.06
  10  -2  -917031.41  249.32
  10  -2  -916737.60  207.90
 -10  -2  10 5882.71   92.94
 -10   2  10 5877.48   77.96
  10   2 -10 5893.99   94.22
  10  -2 -10 5859.50   91.73
  -8   2  17  193.45   27.85
  -8   2  17  217.24   38.88
  -8   2  17  219.84   38.84
   8  -2 -17  240.26   38.18
  -8  -2  17  230.28   23.76
   8   2 -17  153.22   37.31
   8   2 -17  193.11   24.58
   8  -2 -17  196.89   27.93
   8   2 -17  186.14   23.58
   4  -1  13 6226.82   95.81
  -4  -1 -13 6273.67   72.35
  -4  -1 -13 6160.34   70.68
   4   1  13 6379.69   98.78
  -4  -1 -13 6262.69   96.20
  -4  -1 -13 6289.83  107.69
   4  -1  13 6339.64   93.46
  -4   1 -13 6174.06  103.27
  -4   1 -13 6306.53   92.09
   4   1  13 6191.63   89.66
  -4   1 -13 6220.30   97.40
 -10   2   8   13.90   19.30
 -10  -2   8   33.85   19.27
  10   2  -8   25.39   19.44
  10   2  -8   42.41   23.50
 -10  -2   8    8.21   22.82
  -3   3  -7 3915.18   66.06
  -3   3  -7 3874.51   70.28
 -10   2   8    6.41   19.46
 -10  -2   8   36.53   14.07
  10  -2  -8   16.71    9.86
  10  -2  -8   31.58   30.84
  10   2  -8   16.00   13.56
   3   3   7 4068.23   81.57
 -10   2   8    9.39   15.76
  10  -2  -8   15.83   19.58
  -3   3  -7 3913.40   69.69
  -3  -3  -7 3942.06   80.48
   3   3   7 3837.66   67.44
   3  -3   7 3878.59   58.16
   3   3   7 3899.46   80.65
   3  -3   7 3899.60   82.58
  -3  -3  -7 4008.67   70.31
  10   2 -11 1232.80   38.32
 -10   2  11 1229.80   37.53
 -10  -2  11 1202.23   37.97
 -10  -2  11 1186.63   23.55
  10   2 -11 1250.31   34.62
  10  -2 -11 1212.46   26.85
 -10   2  11 1189.08   36.72
 -10   2  11 1212.09   26.24
  10   2 -11 1208.74   23.15
  10  -2 -11 1299.57   37.55
  10  -2 -11 1212.67   54.14
 -10  -2  11 1225.59   46.97
  -7   3   7   36.14   16.08
  -7  -3   7   27.83   29.57
  -7   3   7   27.01   10.15
   7   3  -7   25.92    7.31
   7  -3  -7   20.64    9.84
  -7   3   7   45.07   17.83
   7   3  -7   29.60   18.16
   7   3  -7   25.25   20.67
   7  -3  -7   26.67   17.33
  -7   3   7   27.39   10.13
   7   3  -7   22.47    7.54
   7  -3  -7   27.57   24.83
   7   3  -7   37.65   18.14
  -6  -1  2117708.73  212.05
  -6   1  2118064.11  234.65
   6  -1 -2117798.56  222.51
  -6   1  2117605.00  229.56
   6  -1 -2117969.76  210.49
   6   1 -2118004.55  249.30
   6  -1 -2117879.85  209.24
  -6  -1  2117920.76  207.38
  -6   1  2117945.86  232.61
   6   1 -2117814.97  236.19
   6   1 -2117870.43  247.33
   7  -3  -6   10.22   28.47
  -7  -3   6   19.80   16.89
   7   3  -6   10.13    9.49
   7   3  -6   26.00    9.47
   7  -3  -6   19.19    7.19
  -7   3   6    7.19   16.25
   7   3  -6   53.85   12.00
   7  -3  -6   39.97   15.88
  -7  -3   6   16.07    9.08
  -7   3   6   10.12    6.79
  -7   3   6   21.42   11.01
   7   3  -6   33.43   18.02
  -6   3   0   97.49   24.86
   6   3   0   73.13   22.26
   6  -3   0   98.33   23.33
  -6  -3   0   72.44   21.06
  -6   3   0   75.28   37.53
  -6   3   0   50.18   36.16
   6   3   0   89.36   14.44
   6  -3   0   73.69   24.19
  -6  -3   0   90.44   21.93
   6  -3   0    4.93   35.80
   6   3   0   94.90   33.05
   5  -3   3 5981.88   86.93
   5   3   3 5858.58   85.12
   5   3   3 5907.44   94.81
  -5  -3  -3 6048.03   97.24
   5   3   3 5847.30   62.01
   5  -3   3 6063.43   99.45
  -5  -3  -3 5925.25   86.35
   5   3   3 5915.45   62.21
  -5   3  -3 5998.64  100.95
  -5   3  -3 6094.40   94.43
  -5   3  -3 6053.08   99.81
  -8  -2  -2 3928.09   54.47
   0   3  11  327.14   25.16
  -8  -2  -2 3966.59   86.95
  -8   2  -2 3995.01   82.47
   8   2   2 3974.59   68.52
   8  -2   2 3960.15   68.78
  -8   2  -2 4029.00   87.05
   0  -3 -11  307.03   39.52
   8   2   2 3964.31   54.47
   0  -3  11  320.15   17.67
   0  -3 -11  305.46   15.84
   0   3  11  283.61   15.81
   0   3 -11  303.35   17.05
   8  -2   2 4017.39   88.92
   0  -3  11  321.12   25.35
   0   3  11  340.73   39.01
   0   3 -11  326.67   26.54
   0   3 -11  291.24   27.50
   8   2   2 3912.02   63.01
  -8  -2  -2 4038.77   79.09
   0   3 -11  358.98   41.62
   0   3 -11  326.97   26.27
  -8   2  -2 4079.39   91.25
   8  -2   2 4006.04   65.92
 -11  -1   5 3877.24   62.07
  11   1  -5 3887.89   61.38
  11   1  -5 3932.26   76.52
 -11  -1   5 3906.22   69.85
   7   3  -8 2700.94   71.33
  11  -1  -5 3726.80   62.51
   7   3  -8 2528.32   27.06
  -7   3   8 2532.03   48.35
   7   3  -8 2559.53   59.27
  11  -1  -5 4025.80   69.82
  -7   3   8 2530.57   32.88
  -7   3   8 2481.07   51.96
 -11   1   5 3843.22   90.17
  11  -1  -5 3911.50   69.21
  -7   3   8 2564.43   33.37
 -11  -1   5 3821.14   62.52
   7   3  -8 2499.31   26.74
   7  -3  -8 2534.32   52.85
 -11   1   5 3929.86   77.30
   7   3  -8 2614.06   53.79
  11   1  -5 3825.85   90.13
   7  -3  -8 2612.26   49.49
 -11   1   5 3966.71   70.97
   7  -3  -8 2534.85   33.03
  -7  -3   8 2620.00   71.68
   0   1 -18 4400.05   83.66
   0   1 -18 4404.86   69.16
   0  -1 -18 4268.36   49.41
   0  -1  18 4375.38   89.20
   0   1 -18 4283.77   74.04
   0  -1 -18 4503.79   92.24
   0   1  18 4308.29   74.45
   0  -1 -18 4436.54   55.81
   0   1 -18 4399.70   64.21
   0  -1  18 4315.80   65.45
   0  -1 -18 4337.67   63.84
   0   1  18 4380.05   73.25
 -11   0   3  -22.48   27.66
 -11   0   3   -4.32   18.32
  11   0  -3   18.59   15.52
  11   0  -3   -2.77   17.35
 -11   0   3   -5.55   29.83
  11   0  -3  -10.14   30.49
  -7   2  18 4288.03   71.03
   7   2 -18 4322.49   74.62
   7   2 -18 4339.57   73.56
  -7   2  18 4303.62   72.70
  -7   2  18 4325.06   71.98
   7   2 -18 4300.51   71.74
   7  -2 -18 4271.72   71.97
  -7  -3   5 1223.43   26.12
   1  -1  17 3834.35   61.51
   6   2   7 1285.32   37.89
   6  -2   7 1230.66   55.06
  -1  -1 -17 3891.66   61.08
  -6   2  -7 1427.70   36.38
  -6  -2  -7 1233.96   35.35
   7  -3  -5 1256.85   29.51
  -1   1 -17 3784.47   77.51
  -1  -1 -17 3806.92   47.69
  -7   3   5 1285.55   29.78
   7  -3  -5 1183.05   54.03
  -6  -2  -7 1280.48   36.80
  -1  -1 -17 3779.14   47.99
  -1   1 -17 3794.31   89.17
  -6   2  -7 1274.99   38.81
   7   3  -5 1243.94   26.46
   1  -1  17 3756.54   67.67
   6   2   7 1243.54   34.82
  -1  -1 -17 3736.07   67.07
   7   3  -5 1274.14   37.68
   6  -2   7 1309.37   52.03
  -7  -3   5 1262.88   37.57
  -6   2  -7 1185.42   57.61
  -1   1 -17 3776.83   62.25
  -7   3   5 1258.86   36.41
  -1   1 -17 3839.72   73.04
   7  -3  -5 1287.55   51.07
   1   1  17 3873.07   71.63
   7   3  -5 1208.02   36.98
   7   3  -5 1246.56   26.39
   1   1  17 3854.91   89.99
  -1  -3 -10  983.03   19.78
  -1   3 -10 1005.83   34.29
   1  -3  10  979.01   33.35
  -1   3 -10 1033.08   34.59
   1   3  10 1008.76   48.60
  -1  -3 -10  990.17   48.46
   1   3  10  986.49   48.85
  -1   3 -10  956.52   27.83
   1  -3  10  949.69   20.40
  -1   3 -10  988.34   35.96
   1   3  10  974.91   26.80
  12   0 -11    0.38   28.60
  12   0 -11  -17.29   24.41
 -12   0  11    6.22   13.72
  12   0 -11   26.70   22.41
 -12   0  11    2.08   13.88
 -12   0  11   14.62   29.16
  -5   1  21 4557.47   72.72
  -5  -1  21 4595.17   57.79
   5  -1 -21 4494.63   61.69
   5   1 -21 4580.07   89.55
  -5   1  21 4614.74   71.95
   5   1 -21 4483.39   56.71
   5  -1 -21 4435.53   61.68
   5   1 -21 4558.77   85.90
  -5   1  21 4558.04   88.41
   5  -1 -21 4415.13   60.06
  -5  -1  21 4462.14   64.25
   5   1 -21 4458.33   86.28
  -5  -1  21 4655.88   72.21
 -10  -2   7   77.87   15.62
  -5  -2  -9  877.09   32.82
 -11  -1  16   15.43   12.96
 -10  -2   7   74.22   17.90
 -10  -2   7   74.67   22.64
  11  -1 -16   41.09   16.03
  11   1 -16   21.90   17.14
  -5   2  -9  886.33   51.94
  10   2  -7   73.22   26.46
 -11  -1  16   23.85   15.33
 -11   1  16   14.34   18.21
  -5   2  -9  959.45   50.37
  11   1 -16   20.08    8.04
 -11  -1  16   20.62   18.13
 -12   0  12 7705.02  135.25
  -5   2  -9  898.73   29.15
  11  -1 -16   38.88   14.65
 -11   1  16   23.62   13.37
 -12   0  12 7707.21  106.21
  10  -2  -7   89.68   22.36
  12   0 -12 7780.47  106.07
 -11   1  16   -8.49   26.43
   5  -2   9  917.84   43.84
 -10   2   7   81.40   22.09
 -12   0  12 7704.94  106.95
  10  -2  -7   87.77   22.77
   5   2   9  918.81   42.22
   5   2   9  903.20   49.69
  12   0 -12 7787.03  123.67
  12   0 -12 7615.33  113.92
 -10   2   7   73.37   12.20
  11   1 -16  102.44   32.18
  10   2  -7  110.30   11.05
  11  -1 -16   21.39   30.90
   5  -2   9  952.83   34.68
  -5  -2  -9  874.56   41.65
  10  -2  -7   81.25   12.72
 -10   2   7   79.14   22.16
  10   2  -7   75.28   22.77
  -7  -1  21 3629.95   49.39
 -10  -2  12   15.94    8.04
  10  -2 -12   22.69    9.94
  -7  -1  21 3665.58   49.87
  -7   1  21 3607.60   59.75
  -7   1  21 3642.58   66.55
   7  -1 -21 3565.90   47.14
  10   2 -12   33.21   29.28
  10  -2 -12   20.93   16.51
 -10   2  12   27.14   29.54
  10   2 -12   10.23    7.73
   7  -1 -21 3636.88   47.43
  -7  -1  21 3515.07   61.00
 -10   2  12   37.27   17.26
   7  -1 -21 3684.35   56.83
 -10  -2  12   12.58   15.65
  10   2 -12   18.58   15.56
   7   1 -21 3665.85   73.65
  -7   1  21 3495.87   59.12
   7   1 -21 3693.37   73.82
 -10   2  12   22.08    9.95
  10  -2 -12    8.01   17.08
 -10  -2  12   27.29   18.01
   7   1 -21 3677.05   82.43
   3   0 -21    7.84   17.99
  -3   0  21   -4.47   12.52
   3   0 -21    6.61   12.03
  -3   0  21    8.80   10.95
  -3   0  21   17.25   18.73
   3   0 -21   -3.37   12.41
   3   0 -21   40.43   19.42
 -11   0  1839037.03  497.63
  11   0 -1838694.44  518.75
  -4   3  13  439.51   19.11
   4   3 -13  472.07   43.21
   4  -3 -13  419.17   13.04
 -11   0  1838781.69  510.47
 -11   0  1837802.62  502.65
  -4   3  13  391.28   44.21
 -11   0  1837385.03  491.81
  11   0 -1839521.82  519.58
   4   3 -13  401.78   28.28
  -4   3  13  466.45   44.05
  11   0 -1839020.84  511.70
   4   3 -13  464.12   45.08
  11   0 -1837362.26  493.80
 -12   0  1018828.61  245.02
  12   0 -1018975.36  249.05
 -12   0  1018912.60  254.38
 -12   0  1019024.29  248.72
  12   0 -1019013.65  273.78
  12   0 -1018940.74  261.00
  -9   0  21    2.66    9.18
   1   3 -12 1658.98   60.19
   9   0 -21   -1.05   13.88
  -9   0  21   -9.64    9.51
  -1  -3  12 1635.53   60.27
  -1   3  12 1710.59   42.13
   1   3 -12 1696.85   61.02
  -1   3  12 1615.14   23.46
   9   0 -21   -3.41   14.60
  -1   3  12 1624.47   59.85
  -1  -3  12 1583.82   25.84
   1   3 -12 1613.33   25.93
   1   3 -12 1663.30   43.02
  -1   3  12 1660.35   23.81
  -9   0  21  -13.44   14.16
   1   3 -12 1691.07   62.09
   9   0 -21   -5.41   14.52
   7   3  -9 2515.02   53.56
  -7  -3   9 2472.04   72.45
   7   3  -9 2530.42   72.29
  -7   3   9 2432.28   47.13
   7   3  -9 2579.02   47.55
  -7   3   9 2412.75   72.21
   7  -3  -9 2544.74   53.14
   7  -3  -9 2514.36   62.53
  -7   3   9 2600.22   54.28
  -7   3   9 2517.97   28.02
  -7   3   9 2526.43   30.39
   3   2 -1819400.38  259.74
  -3  -2  1819245.37  277.74
  -3   2  1819223.62  208.46
  -3   2  1818994.69  276.63
   3  -2 -1818865.24  210.85
   3  -2 -1819488.48  282.69
  -3  -2  1818541.51  213.83
   3   2 -1818848.33  216.03
   3   2 -1819264.40  279.78
   3  -2 -1818979.70  207.36
  -3   2  1818933.95  274.76
   3   2 -1818965.70  276.33
   3   3 -13 1235.74   55.65
 -10   0  -1    9.48   12.03
 -10   0  -1   -0.48   14.75
   3   3 -13 1353.76   38.36
  10   0   1  -17.43   26.07
   3   3 -13 1403.01   56.43
   3  -3 -13 1305.21   22.62
  10   0   1    7.56   16.46
 -10   0  -1  -25.66   24.66
 -12   0  13    1.90   20.71
  12   0 -13    7.62   12.21
  10   0   1  -17.54   20.15
  -3   3  13 1284.26   22.62
  -3   3  13 1336.07   38.29
   3   3 -13 1250.87   38.22
  12   0 -13    9.54   17.48
  12   0 -13    7.59   21.92
 -12   0  13   -2.60   17.37
  -3   3  13 1314.06   56.84
 -12   0  13   19.08   20.27
   1  -1 -19  145.22   14.55
   1  -1 -19  166.64   22.25
  -6   0  22   79.50   15.00
   1   1 -19  186.57   19.56
  -6   0  22   44.58   13.05
   6   0 -22   34.51   24.24
   1   1 -19  177.98   19.20
   1  -1 -19  146.27   14.13
   6   0 -22   24.31   18.83
  -6   0  22   46.47   12.84
  -1   1  19  165.05   13.83
  -1   1  19  131.62   22.42
   1  -1 -19  150.10   15.08
   1   1 -19  129.38   23.60
   6   0 -22   39.87   18.34
  -1  -1  19  119.70   21.26
   1   1 -19  137.50   22.79
  -1  -1  19  140.36   16.08
   9   1 -20 1408.95   49.31
   9   0   422143.15  316.70
  -9   0  -422163.72  319.69
   9  -1 -20 1499.69   25.55
   9   1 -20 1515.19   49.95
  -9   0  -422195.29  287.00
  -9   0  -422233.18  297.60
  10   0 -2031114.80  402.70
  -9  -1  20 1436.73   25.88
  -9   1  20 1507.57   35.24
  -9  -1  20 1560.21   56.91
  -9   1  20 1427.70   35.10
   9   1 -20 1420.64   59.53
   9   0   422192.46  283.46
 -10   0  2030678.38  398.60
   9  -1 -20 1497.29   25.98
  10   0 -2031822.78  412.63
 -10   0  2031674.17  409.77
  10   0 -2031196.15  413.89
   9  -1 -20 1482.08   52.23
  -9  -1  20 1482.71   26.43
  -9   1  20 1523.68   35.66
   9   0   422098.53  317.24
 -10   0  2031126.36  411.92
  -9   2  1611873.39  164.53
  -9   2  1611921.83  174.39
   7   3  -4 2214.81   38.63
  -9  -2  1611615.04  161.64
   7  -3  -4 2179.92   42.26
  -7   3   4 2124.85   46.89
  -9   2  1611719.44  183.73
  -7  -3   4 2168.00   38.38
  -7   3   4 2138.52   63.68
   9   2 -1611944.49  188.36
   9   2 -1611809.76  165.00
   9  -2 -1612249.97  168.33
   9  -2 -1611887.27  159.00
   7   3  -4 2158.10   47.20
   7   3  -4 2141.12   45.89
  -7   3   4 2149.78   42.17
   7  -3  -4 2124.29   47.18
  -9  -2  1612075.66  167.37
  -7  -3   4 2148.15   47.11
   9   2 -1612076.77  165.80
   7   3  -4 2181.27   38.41
   7  -3  -4 2180.37   65.34
  -9   2   1 1609.95   64.23
  -9  -2   1 1701.95   63.38
   9   2  -1 1753.74   44.05
   9  -2  -1 1689.94   44.19
   9  -2  -1 1702.37   44.74
  -9   2   1 1672.01   45.58
  -9  -2   1 1695.02   29.39
   9   2  -1 1651.75   47.75
   9  -2  -1 1728.68   37.43
  -9  -2   1 1645.24   47.04
  -9   2   1 1692.43   37.41
   9   2  -1 1703.30   38.26
  -2   1 -16   -4.80   14.51
   9   1   3  105.10   36.13
  -7   0  22 1678.05   31.80
  -2  -1 -16    8.37    7.76
  -7   0  22 1561.79   35.95
  -9   1  -3   98.25   37.15
   9   1   3   86.48   18.90
  -2  -1 -16    9.33    7.68
  -9  -1  -3   96.41   35.30
  -2   1 -16   -9.71   14.78
   2   1  16  -34.55   29.87
   9   1   3   36.68   32.27
   9  -1   3   62.67   18.58
   2  -1  16   11.05   14.36
  -9  -1  -3   88.49   19.75
  -7   0  22 1664.96   42.39
   9  -1   3   87.90   34.97
  -9   1  -3  101.54   34.81
  -9  -1  -3   97.33   32.80
   9  -1   3  107.64   21.38
  -2  -1 -16   -2.04   29.10
   7   0 -22 1600.68   30.82
  -2   1 -16   60.56   22.83
   7   0 -22 1681.90   41.19
  -2   1 -16    4.21   19.43
   2  -1  16   29.03   28.16
   2   1  16    5.31   12.38
   7   0 -22 1711.08   38.59
  -9   1  -3   79.53   31.87
  -6   3  12 1713.10   46.02
   4   0  14   65.01   32.04
   6  -3 -12 1779.68   46.98
   6   3 -12 1758.29   59.21
  -4   0 -14   65.46   18.94
  -6   3  12 1770.00   33.98
   6   3 -12 1701.22   66.56
   6   3 -12 1859.82   66.58
   4   0  14   63.18   18.65
  -6   3  12 1727.63   46.37
   6  -3 -12 1708.11   33.71
  -4   0 -14   62.58   18.04
  -4   0 -14   58.20   19.61
  -7  -2  -5 6356.06   94.68
   7  -2   5 6411.71   98.48
  -7   2  -5 6468.68  119.00
  -7   2  -5 6476.54  116.90
   7  -2   5 6564.92  115.64
   7   2   5 6397.73   70.86
   7   2   5 6501.71  114.89
  -7  -2  -5 6452.08   97.39
   7  -2   5 6529.23  115.82
  -7   2  -5 6428.26  114.95
   7   2   5 6392.52   94.54
  12   0  -9    9.10   14.92
 -12   0   9    5.15   30.67
 -12   0   9    3.94   15.77
  12   0  -9    5.50   16.93
 -12   0   9   31.28   26.63
  12   0  -9  -11.81   23.10
  -2   3  -9 7113.95  101.43
   2   3   9 7426.07  107.67
  -2  -3  -9 7177.96  100.23
  -2  -3  -9 7203.71  106.69
  -2   3  -9 7487.03  130.13
   2  -3   9 7135.08   91.71
   2   3   9 7347.22  125.98
  -2   3  -9 7337.21  127.46
   2   3   9 7088.85   89.96
  -2   3  -9 7270.63  131.14
   2  -3   9 7275.86  127.50
 -10   2   6 2915.67   46.00
 -10  -2   6 2938.95   53.99
 -10  -2   6 2913.44   79.21
  10  -2  -6 3034.71   79.61
  10   2  -6 2972.04   50.06
  10   2  -6 3017.29   44.93
 -10   2   6 3067.92   60.27
  10  -2  -6 2932.68   57.64
  10  -2  -6 2957.58   79.77
 -10  -2   6 2889.55   61.20
 -10   2   6 2986.59   80.39
  10   2  -6 3062.28   80.34
 -10  -2  13  582.43   45.87
 -10  -2  13  544.31   12.48
  -5   3  1320316.83  294.67
   5  -3 -1320397.52  246.96
   5   3 -1320173.70  272.30
  10   2 -13  557.80   43.53
 -10   2  13  570.21   15.60
  10  -2 -13  545.36   28.44
  10  -2 -13  521.46   29.96
  -5   3  1319896.59  250.58
   5   3 -1320151.36  270.65
   5   3 -1320413.23  272.18
  10   2 -13  666.35   48.66
 -10   2  13  533.12   47.48
  10  -2 -13  555.94   15.88
  10   2 -13  624.00   12.83
  -5   3  1319901.66  267.14
 -10  -2  13  569.67   40.98
 -10   2  13  585.34   28.58
   0   2 -16   36.98   15.42
   0   2 -16   22.66   18.24
   0  -2 -16   25.90    8.94
 -12   0  14 4635.44   80.41
 -12   0  14 4609.25   81.79
  12   0 -14 4561.92   79.17
 -12   0  14 4573.34   97.36
   0  -2 -16   22.49   31.09
  12   0 -14 4420.71   68.04
  12   0 -14 4497.47   95.63
   0   2  16   21.87   14.15
   0  -2  16   19.58   18.93
   0   2  16   78.49   20.06
   0  -2  16   30.30   16.40
   0   2  16   33.55   31.21
   0   2 -16   33.74   28.97
   0   2 -16   30.10   19.44
   1   2  15   28.58   17.63
  -1   2 -15   57.87   36.16
  -1   2 -15   56.35   19.57
  -1  -2 -15  139.47   20.94
  -1   2 -15   26.85   19.75
   1   2  15   30.24   20.54
   1  -2  15   42.39   19.28
  -1   2 -15   50.22   19.29
   1  -2  15   51.72   20.26
  -1  -2 -15   35.40   11.29
 -10   1   0 2218.31   52.97
 -10   1   0 2192.92   51.67
  10   1   0 2159.03   77.90
  10  -1   0 2263.81   49.93
  10  -1   0 2039.31   68.38
  10   1   0 2198.17   39.88
 -10  -1   0 2188.00   52.98
 -10  -1   0 2195.71   48.11
 -10   1   0 2241.30   68.41
  10   1   0 2141.24   47.44
  10  -1   0 2227.38   74.73
 -10  -1   0 2019.09   75.36
  -7  -3  10  686.20   31.54
   7  -3 -10  711.59   31.80
  -7   3  10  673.79   31.43
  -7   3  10  652.02   25.71
   7  -3 -10  696.11   25.15
   7   3 -10  687.71   47.43
  -7   3  10  604.78   48.61
   7   3 -10  670.56   31.92
   7   3 -10  655.14   40.46
  -7   1  -8   84.43   24.60
   7   1   8   85.84   23.49
  -7  -1  -8   66.14   37.13
  -7  -1  -8   85.05    9.92
  -7  -1  -8   78.92   22.12
   7   1   8   98.51   14.53
   7   1   8   85.04   22.08
   7  -1   8  103.06   36.83
   7  -1   8   85.47   29.78
   7  -1   8  101.95   23.44
  -7   1  -8  190.26   22.35
  -7   1  -8  111.85   30.47
  -5   0  22  298.26   26.04
   5   0 -22  322.28   30.53
   5   0 -22  298.69   27.64
   5   0 -22  317.21   26.17
  -5   0  22  285.50   27.27
   5   0 -22  337.64   17.89
  -5   0  22  354.59   18.23
  -4   2 -11 2654.11   56.45
  -6  -1 -10  364.43   47.30
  -6   1 -10  346.18   31.21
  -4  -2 -11 2688.82   73.56
  -6  -1 -10  399.78   45.95
  -6  -1 -10  481.29   19.07
   6   1  10  357.86   48.52
   4  -2  11 2636.22   54.93
  -4   2 -11 2700.03   48.37
   4   2  11 2724.57   56.87
  -4   2 -11 2675.65   53.95
   4  -2  11 2647.66   62.94
   6  -1  10  453.00   46.32
  -6   1 -10  428.62   46.23
  -4  -2 -11 2646.01   61.33
   6  -1  10  384.97   47.23
   4   2  11 2719.36   61.26
  -6   1 -10  306.00   38.09
   6   1  10  319.93   44.18
 -10   1  19  470.39   39.15
  10  -1 -19  411.97   36.44
 -10  -1  19  374.63   16.54
 -10  -1  19  382.98   27.88
 -10   1  19  388.24   23.28
  10  -1 -19  363.61   25.88
  10   1 -19  357.07   22.23
 -10  -1  19  405.86   23.25
 -10  -1  19  396.08   16.27
  10  -1 -19  389.54   16.04
 -10   1  19  373.47   22.69
  10  -1 -19  372.94   17.43
  10   1 -19  358.90   44.73
  10   1 -19  306.69   36.97
   6  -3   121450.91  274.66
  -7   3   3   49.19   28.87
  -6  -3  -120968.39  264.64
   7  -3  -3    1.88   18.00
   6   3   121064.02  275.98
   6  -3   121141.83  305.41
  -6   3  -120884.90  282.93
   7   3  -3   55.78   16.28
  -7   3   3    0.65   10.16
   7   3  -3   13.66   17.56
   6   3   121208.22  279.58
   7   3  -3   24.32   14.70
  -7  -3   3   72.64   28.87
   7  -3  -3   12.60   10.20
  -7   3   3    4.94   17.55
  -6  -3  -121152.25  295.82
   7  -3  -3   11.18   17.55
   6   3   120834.01  243.82
  -6   3  -121045.26  294.12
  -6   3  -120958.32  281.51
  -7  -3   3   13.87   14.09
   6  -3   120985.71  294.95
   4  -1 -21 1547.32   37.27
   4   1 -21 1505.00   27.02
  -4  -1  21 1555.43   35.78
  -4  -1  21 1574.06   53.97
   4  -1 -21 1487.02   39.35
   4   1 -21 1560.69   38.86
   4  -1 -21 1559.04   33.43
   4  -1 -21 1523.20   33.97
  -4   1  21 1520.95   56.30
  -4  -1  21 1548.08   37.00
   4   1 -21 1517.24   53.88
  -4   1  21 1525.17   40.08
   4   1 -21 1534.52   55.53
  -4   1  21 1544.37   32.69
  -2   3  13   38.05   19.82
  11  -1  -4 4809.42   92.36
   2   3 -13   44.94    4.98
 -11   1   4 4851.66  102.94
   0   0  19   35.42   18.00
   0   0 -19   10.77   25.99
 -11  -1   4 4756.54   89.29
 -11  -1   4 4788.09   81.74
  11  -1  -4 4827.32   82.19
   2   3 -13   45.30    6.82
  11  -1  -4 4987.21   81.62
   0   0 -19   15.16   11.31
  11   1  -4 4877.92   74.48
  11   1  -4 4947.79   74.38
  11   1  -4 4874.14   83.61
   2   3 -13   40.99   20.04
   0   0 -19   25.07   15.61
 -11   1   4 4942.64   82.69
   2   3 -13   43.48   19.98
   2   3 -13   50.80   32.90
 -11  -1   4 4776.79   88.59
  -2   3  13   50.82   32.88
   0   0  19   43.25   25.99
   0   0 -19   10.28   11.25
  -2  -3  13   57.05    5.35
 -11   1   4 4961.35   91.89
   2   3 -13   31.84   19.95
  -8   1  21 1972.48   55.12
   8  -1 -21 1950.96   39.54
  -8  -1  21 1969.09   31.89
   8  -1 -21 1950.66   30.29
  -8   1  21 1990.15   41.19
   8   1 -21 2000.93   46.41
  -8  -1  21 1908.05   60.78
   8  -1 -21 1911.56   29.89
  -8  -1  21 1898.49   31.34
   8   1 -21 1910.02   53.75
   8   1 -21 1950.12   40.84
  -8   1  21 1927.71   50.65
   1   2 -17 4364.22   73.35
  -1   0 -1814489.72  209.66
  -1   0 -1814451.64  212.49
   1  -2 -17 4330.22   94.17
  -1   2  17 4118.91   50.47
  -1  -2  17 4243.02   91.78
   1   2 -17 4134.13   60.27
  -1   2  17 4352.84   94.67
   1   0  1814719.92  197.65
  -1   2  17 4344.74   94.04
   1  -2 -17 4181.16   51.76
   1   2 -17 4288.21   94.09
   1   0  1814472.65  208.61
  -1  -2  17 4227.48   54.63
  -1   0 -1814717.53  194.03
  -1   0 -1814496.79  179.96
   1   2 -17 4201.08   73.34
   1   2 -17 4395.01   92.71
  12   0  -812116.83  184.45
 -12   0   812185.47  181.50
  12   0  -812235.32  180.09
  12   0  -812357.04  169.29
 -12   0   812138.08  164.37
 -12   0   812318.75  170.19
  -4   3  -6 3461.62   76.87
   4   3   6 3550.75   74.38
   4  -3   6 3442.84   55.91
   4  -3   6 3475.69   76.91
  -4  -3  -6 3515.22   59.77
   4   3   6 3579.16   59.82
  -4   3  -6 3411.90   65.85
  -4  -3  -6 3528.90   56.35
   4   3   6 3332.96   54.19
  -4   3  -6 3514.82   69.28
  11   1 -17 1214.36   27.35
   2  -1 -20   -7.71   16.29
  -2   1  20  -35.10   22.58
  11  -1 -17 1222.90   38.32
 -11  -1  17 1189.21   33.90
 -11   1  17 1177.25   36.52
 -11  -1  17 1148.70   27.71
  11   1 -17 1217.61   34.15
   2   1 -20   -5.62   17.67
  11  -1 -17 1204.16   48.04
 -11  -1  17 1174.57   56.27
   2   1 -20    1.59   15.67
  11   1 -17 1208.60   38.77
   2  -1 -20  -11.27    7.54
   2  -1 -20    1.38   12.57
 -11   1  17 1142.06   47.62
  -2   1  20    4.84   23.89
  -2  -1  20    8.31    8.88
 -11  -1  17 1171.01   26.99
  11   1 -17 1120.20   32.78
   2   1 -20   -1.25   15.28
   2  -1 -20  -28.73   28.36
  -2  -1  20  -12.06   13.71
 -11   1  17 1234.49   29.05
  -2   1  20    3.32   11.97
   2   1 -20   60.61   29.46
   2   1 -20   -9.10   16.70
  11  -1 -17 1181.10   29.40
  12   0 -15   10.00   11.27
  -7   0  -9  -11.42   17.50
  12   0 -15    5.14   12.26
  -7   0  -9   -0.17   10.70
   7   0   9   -5.42    9.80
  -8   0  2217417.59  227.49
 -12   0  15   -1.61   10.76
   8   0 -2217226.23  212.87
 -12   0  15   43.41   24.97
  12   0 -15    1.54   17.49
  -8   0  2217242.82  240.72
   7   0   9   -3.83   16.40
  -7   0  -9  -16.58   29.05
 -12   0  15  -12.33   16.93
   8   0 -2217078.97  242.66
   7   0   9    7.23   16.64
  -8   0  2217120.72  224.13
   8   0 -2217341.40  214.35
   2   2  1420732.54  302.89
   2  -2  1420517.05  300.35
  -2   2 -1420369.65  277.35
  -2  -2 -1420272.00  273.88
   2   2  1420679.47  269.34
  -2   2 -1420519.79  271.45
  -2   2 -1420872.99  301.00
   2  -2  1420531.87  260.71
  -2  -2 -1420675.39  273.68
 -10   2   5 1522.97   31.91
 -10   2   5 1493.58   43.97
 -10  -2   5 1415.90   43.14
  10  -2  -5 1562.66   62.17
  10   2  -5 1461.35   63.81
 -10   2   5 1463.38   43.00
  10   2  -5 1518.79   39.91
  10   2  -5 1527.50   32.45
  10  -2  -5 1467.68   62.80
  10  -2  -5 1478.64   43.68
 -10  -2   5 1486.69   30.07
 -10  -2   5 1473.77   43.64
  10   2 -14 5868.67   91.16
  10   2 -14 5807.38   57.85
  10  -2 -14 5838.82   64.52
  10  -2 -14 5893.06   92.40
 -10   2  14 5778.87   89.13
 -10   2  14 5851.91   68.04
 -10  -2  14 5610.75   86.83
  10   2 -14 5701.02   88.98
  10   2 -14 5813.78   92.20
 -10  -2  14 5774.79   57.83
 -10  -2  14 5738.97   57.44
 -10   2  14 5788.82   90.84
  10  -2 -14 5774.31  106.27
 -10  -2  14 5868.97  110.60
  -5   3  -4 1865.10   65.58
  -5  -3  -4 1725.89   54.07
  -5   3  -4 1835.18   54.52
   5  -3   4 1886.47   54.56
  -5   3  -4 1748.97   38.34
   5   3   4 1796.26   53.24
   5   3   4 1814.43   51.38
  -5  -3  -4 1726.80   51.06
   5  -3   4 1702.74   55.49
 -11   0   226211.34  372.59
   1   0 -20 7750.97  109.54
   1   0 -20 7628.79  100.62
  11   0  -226419.88  347.34
  -1   0  20 7706.13  109.24
  11   0  -226221.44  369.53
  11   0  -226252.47  375.97
   1   0 -20 7916.41  108.75
  -1   0  20 7637.43  104.78
 -11   0   226291.20  366.47
   1   0 -20 7956.30  114.88
 -11   0   226132.62  372.49
  -8  -1  -6  333.24   21.18
   3  -1  15 8787.79  123.53
   5  -2 -19   72.18   15.62
   3  -1  15 8704.92  147.49
  -8   1  -6  411.76   42.77
  -3   1 -15 8821.58  122.40
  -8  -1  -6  337.75   26.11
  -8  -1  -6  276.61   26.53
  -5   2  19   73.44   35.43
  -8   1  -6  330.40   26.12
   5   2 -19   82.89   22.43
   3   1  15 8895.19  131.15
   3   1  15 8906.45  136.84
  -5   2  19   89.79   22.25
  -3   1 -15 8830.39  132.57
  -8   1  -6  263.73   36.16
  -3  -1 -15 8739.09   98.75
   5   2 -19   69.97   35.97
  -3  -1 -15 8722.02   98.23
  -5   2  19   73.85   15.07
   8  -1   6  314.40   26.43
  -3  -1 -15 9007.18  140.36
   8  -1   6  274.45   26.67
  -3  -1 -15 8702.47  148.17
   5   2 -19   92.66   21.81
   8   1   6  334.94   19.76
   8   1   6  298.13   41.83
   8   1   6  318.59   40.74
   8  -1   6  366.36   34.87
  -3   1 -15 8998.81  140.47
  -8   2  18 4500.18   92.28
   8   2 -18 4505.98   77.25
   8   2 -18 4544.94   76.12
   8   2 -18 4458.15   92.83
  -8   2  18 4626.90   75.99
  -8   2  18 4452.13   66.23
  -8  -2  18 4425.17   92.72
   8  -2 -18 4499.11   66.76
  -6   0 -11   -1.54    9.78
   6   0  11  -13.43   21.59
  -6   0 -11    0.59   25.08
  -6   0 -11   -1.93   16.03
   6   0  11  138.74   32.74
  -6   2  19  328.68   27.42
   6   2 -19  369.97   44.48
   6   2 -19  370.00   27.35
   6  -2 -19  362.10   15.72
  -6   2  19  377.37   23.16
  -6   2  19  342.66   27.58
   6   2 -19  360.86   27.48
   5   1  12 1167.88   59.59
   7  -3 -11  811.10   33.41
   7  -3 -11  770.44   26.10
   5  -1  12 1192.92   38.76
   5   1  12 1163.10   35.05
  -5   1 -12 1116.20   59.80
  -5   1 -12 1223.80   50.85
  -5  -1 -12 1126.65   23.71
   7   3 -11  770.28   28.93
   7   3 -11  802.28   50.74
   7   3 -11  776.96   32.89
  -7   3  11  796.37   32.94
   5  -1  12 1133.42   36.86
  -5  -1 -12 1081.48   39.07
  -5   1 -12 1154.84   46.74
  -7   3  11  793.44   51.49
  -7  -3  11  749.30   32.62
  -5  -1 -12 1193.69   52.19
  -7   3  11  729.01   37.92
   2   0  17   -4.45   16.69
  -2   0 -17   22.73   19.12
  -2   0 -17   27.59   11.83
  -2   0 -17   25.27   30.32
  -2   0 -17    4.77   18.34
   2   0  17  -18.05   28.18
  -3  -3  -816418.97  219.55
   3   3   816423.17  205.83
  -3   3  -816514.83  227.40
  -3  -3  -816479.29  207.68
  -3   3  -816536.23  221.91
   3   3   816762.88  222.92
  -3   3  -816815.15  223.76
   3  -3   816472.19  240.34
   3   3   816650.19  222.00
   3  -3   816552.59  222.35
 -11   0  19    4.42   10.27
 -11   0  19   10.12   10.68
  11   0 -19   -2.34   11.19
 -11   0  19   -2.30   10.81
 -11   0  19    3.51   16.78
  11   0 -19   12.22   10.22
  11   0 -19    3.01   30.11
  11   0 -19    3.61   10.61
  -8   0  -7   -4.75   18.45
   8   0   7    4.92   18.33
  -8   0  -7   18.98   17.96
  -8   0  -7    4.97   11.82
   8   0   7   17.22   30.27
   8   0   7   13.90   29.78
   7   3  -2 9171.08  124.95
  -7  -3   2 9120.23  114.16
   7  -3  -2 9396.71  156.81
  -7   3   2 9313.60  154.77
  -7  -3   2 9289.98  155.95
   7  -3  -2 9592.48  136.71
   7  -3  -2 9402.77  131.50
  -7   3   2 9374.41  131.34
   7   3  -2 9294.17  120.83
   7   3  -2 9328.83  132.83
  -7   3   2 9445.24  158.19
   8   2   3  191.90   14.67
  -8  -2  -3  156.10   24.20
   8  -2   3  162.70   35.89
  -8   2  -3  177.68   36.12
  -8   2  -3  147.75   41.08
   8  -2   3  241.59   25.26
  -8   2  -3  171.34   41.29
  -8  -2  -3  186.91   14.75
   8   2   3  164.75   33.38
   8  -2   3  162.42   41.29
   8   2   3  177.53   24.73
  -8  -2  -3  190.69   20.87
   6  -3 -13 1291.07   37.75
   6   3 -13 1429.61   40.92
  -6   3  13 1352.92   59.21
  -6   3  13 1386.51   39.27
   6  -3 -13 1377.62   40.25
   6   3 -13 1356.49   59.82
  -6   3  13 1327.93   40.59
   6   3 -13 1365.60   38.32
  12   0  -7  -11.75   29.22
 -12   0   7   -0.83   12.55
  12   0  -7   -7.11   27.18
 -12   0   7  -14.20   20.80
 -12   0   7   19.11   22.27
  12   0  -7   23.93   17.66
   9  -2 -1714704.48  209.37
  -9   2  1714737.61  202.00
  -9  -2  1714791.47  203.33
  -9   2  1714957.64  211.55
   9  -2 -1714885.52  203.17
   9   2 -1714831.77  204.03
  -9  -2  1714356.01  217.65
   9   2 -1714566.89  202.16
  -9   2  1714693.31  224.44
   9   2 -1714676.54  200.31
  -2   2  18 3979.29   71.89
  -2  -2  18 3883.39   55.66
   2  -2 -18 4084.23   72.79
   2   2 -18 4212.54   73.04
   2   2 -18 4031.23   72.00
   2   2 -18 4013.77   55.32
  -2  -2  18 4041.87   71.53
   2   2 -18 4006.25   93.00
  -2   2  18 3826.52   90.59
   2  -2 -18 3883.57   51.42
  -2   2  18 3897.82   50.21
   2   2 -18 4007.20   91.35
   4   0 -22  633.24   22.67
  -4   0  22  618.52   31.24
   4   0 -22  578.99   32.63
   4   0 -22  621.43   33.45
  -4   0  22  625.87   33.92
  -4   0  22  638.62   23.44
   4   0 -22  621.82   22.92
  -9   2   0 6551.89   94.72
  -9   2   0 6544.29  123.29
  -4   3  14 1061.30   24.68
   4   3 -14 1099.10   37.89
   4   3 -14 1135.73   56.29
   9   2   0 6507.40   88.21
   9   2   0 6413.40   91.28
  -4   3  14 1105.15   36.88
   9  -2   0 6520.06  100.88
   9  -2   0 6470.33  101.50
  -9  -2   0 6450.11  105.80
   4   3 -14 1082.98   55.06
   9   2   0 6394.49  100.12
   9  -2   0 6395.11   93.16
  -9  -2   0 6452.51   88.35
   4  -3 -14 1096.63   24.41
  -9   2   0 6508.92  122.93
  -9  -2   0 6451.21  119.73
  -4   3  14 1178.17   55.91
  -4   2  1915096.92  229.68
   4   2 -1915533.19  232.70
   4   2 -1915353.15  167.13
   4   2 -1914935.79  205.53
  -4   2  1915209.55  178.34
  -4  -2  1915297.39  167.01
   4  -2 -1914941.69  175.87
  -4  -2  1915221.29  210.22
   4   2 -1915153.43  228.81
  -4   2  1915110.74  208.96
  12   0 -16 5519.66   77.54
 -12   0  16 5419.24   88.84
  12   0 -16 5502.79   93.22
 -12   0  16 5510.76   90.59
  12   0 -16 5589.04  110.69
 -12   0  16 5475.63   90.29
   0   3  12  452.46   17.63
   0   3 -12  460.36   46.48
   0   3 -12  379.36   30.30
   0  -3  12  444.08   19.40
   0   3  12  404.67   27.42
   0   3  12  511.37   43.28
   0   3 -12  441.84   28.94
   0  -3 -12  468.95   17.30
   0  -3 -12  402.46   43.28
   0   3 -12  457.10   19.21
   0  -3  12  510.88   28.41
   0   3 -12  482.55   29.28
  -1  -3 -11  159.65   22.90
   1   3  11  205.10   23.16
  -1  -3 -11  150.06   17.62
  -1   3 -11  157.07   11.73
  -1   3 -11  211.99   39.07
  -1   3 -11  167.62   37.85
   1  -3  11  186.41   37.91
   1  -3  11  198.60   12.16
   1   3  11  131.83   22.88
  -1   3 -11  268.67   25.68
   1   3  11  164.13   17.55
   7   2 -19   46.21   19.95
   7   2 -19   66.60   19.68
  -7   2  19   40.45   11.71
  -7   2  19   21.05   32.17
   7   2 -19   44.08   21.58
  -7   2  19   35.01   19.96
   7  -2 -19   36.43   19.72
  -3   2 -13  268.32   29.87
  -3  -2 -13  397.75   31.53
   3   2  13  211.55   28.19
  -3  -2 -13  265.05   45.99
   3  -2  13  445.49   32.38
  -3   2 -13  345.88   43.16
   3   2  13  209.48   18.64
  -3   2 -13  273.73   19.87
   3  -2  13  262.13   45.92
   3   3 -14  426.29   46.20
  -3   3  14  398.85   46.19
   3   3 -14  411.19   28.38
   3   3 -14  365.90   29.16
  -3   3  14  399.18   12.06
   3  -3 -14  425.77    9.31
   3   3 -14  408.87   29.17
  -3   3  14  369.28   44.79
  -5   3  14 5263.27   89.80
   5   3 -14 5370.43   88.10
  -5   3  14 5371.84  110.43
  -5   3  14 5161.23   74.59
   5  -3 -14 5292.77   67.68
   5   3 -14 5272.12   87.90
   5   3 -14 5311.84  110.72
  -2   0  21   -9.08   29.44
   2   0 -21   14.08   14.20
  -6  -3  -2   22.45   21.34
  -2   0  21  140.51   16.83
 -10  -2   4  617.45   21.44
  -6  -3  -2   10.36   27.45
   6   3   2   31.37   17.53
   6   3   2   22.16    8.76
  10   2  -4  642.20   32.43
  10   2  -4  604.60   21.30
  10  -2  -4  699.99   32.65
  -6   3  -2   24.68   16.19
  -6   3  -2   12.47   32.85
 -10   2   4  635.37   32.15
   6  -3   2   42.51   24.48
   2   0 -21   27.17   21.85
 -10   2   4  593.94   22.98
  10  -2  -4  589.50   34.58
  10  -2  -4  619.64   32.21
  -6   3  -2   18.35   23.91
   6  -3   2   45.10   21.30
 -10  -2   4  673.33   32.54
   2   0 -21   -0.72   12.01
   6  -3   2  105.16   18.78
   6   3   2   23.17   22.66
 -10  -2   4  618.10   21.88
  10   2  -4  496.45   51.11
 -10   2   4  553.06   51.14
 -11  -1   3  763.07   45.21
 -11  -1   3  870.27   42.38
  11   1  -3  806.99   37.82
  11   1  -3  882.88   27.75
 -11  -1   3  840.50   56.19
  11  -1  -3  877.52   32.56
  11   1  -3  890.90   45.71
 -11   1   3  839.08   36.66
  11  -1  -3  852.42   35.22
  11  -1  -3  697.24   56.07
 -11   1   3  844.43   31.31
 -11   1   3  810.14   36.27
  10   0   2  105.75   37.50
  10   0   2  103.75   17.50
 -10   0  -2  107.61   18.43
 -10   0  -2  118.05   23.62
  10   0   2   87.95   22.96
 -10   0  -2  110.61   23.59
  10  -2 -15 1230.58   39.97
  10  -2 -15 1229.96   16.66
 -10   2  15 1241.51   16.66
  10  -2 -15 1220.23   16.37
 -10  -2  15 1286.78   55.71
  10  -2 -15 1256.78   37.11
  10   2 -15 1181.39   57.56
 -10  -2  15 1192.76   60.37
  10   2 -15 1153.24   58.32
 -10   2  15 1275.91   40.72
 -10   2  15 1267.05   41.06
  10   2 -15 1183.97   41.92
 -10   2  15 1221.84   37.32
  -5   0 -13   -1.47   16.58
   5   0  13    2.46   16.45
  -5   0 -13    7.42   15.70
   5   0  13  -10.41   15.78
  -5   0 -13    7.04   15.19
   1   3 -13 2352.01   33.75
  -1   3  13 2342.62   30.51
   1   3 -13 2413.29   53.81
  -1  -3  13 2347.13   33.91
  -1   3  13 2395.23   70.59
   1   3 -13 2372.21   53.11
  -1  -3  13 2467.36   53.18
   1   3 -13 2511.07   73.46
   1   3 -13 2446.21   53.65
  -1   3  13 2411.12   71.13
 -12  -1  1110712.33  169.76
  12  -1 -1110753.74  140.02
 -12  -1  1110572.34  148.53
 -12   1  1110887.29  169.41
 -12  -1  1110663.59  148.00
  12   1 -1110680.54  171.09
  12  -1 -1110782.59  175.19
 -12   1  1110598.00  153.19
  12   1 -1110751.73  136.25
  12   1 -1110762.28  168.49
  12  -1 -1110673.30  148.99
 -12   1  1110772.04  151.45
  -7   3  12   79.82   21.98
  -7   3  12   64.03   21.83
   7  -3 -12   79.68   22.39
   7   3 -12   66.66   36.89
   7   3 -12  101.78   22.71
  -7   3  12   64.34   24.61
   7  -3 -12  129.64   25.21
  -7  -3  12   94.76   21.71
   7   3 -12   60.01   31.71
   6  -2   8 6651.98   98.63
  -6  -2  -8 6667.38  114.48
 -12  -1  12  618.61   46.54
  -6   2  -8 6687.47   98.95
  12   1 -12  509.00   30.57
 -12   1  12  591.17   46.54
   6  -2   8 6694.39  102.44
 -12  -1  12  534.10   19.76
  -6  -2  -8 6775.22  101.80
  10   0 -21   13.64   10.82
 -12  -1  12  520.96   29.26
 -10   0  21    8.32   10.00
  -6   2  -8 6748.35  103.89
  12   1 -12  563.04   46.65
  12  -1 -12  554.44   50.94
   6   2   8 6644.87   97.07
 -10   0  21   13.40   15.99
 -12   1  12  539.79   32.48
 -10   0  21    0.42   10.72
  12   1 -12  595.10   29.05
  -6   2  -8 6619.25  121.81
  12  -1 -12  596.69   28.68
  10   0 -21   18.88   11.17
  12  -1 -12  539.34   31.89
  10   0 -21    6.72   30.55
   6   2   8 6604.32  101.33
 -12   1  12  524.01   20.27
   3  -1 -2126708.13  339.12
  -3   1  2126434.54  352.81
  -3   0 -16  944.10   34.82
  -3   0 -16 1044.12   35.70
   3   1 -2126320.00  370.51
   3   1 -2126535.42  375.35
  -3   1  2126623.02  375.82
  -3  -1  2126841.64  373.05
  -3   0 -16 1014.07   23.86
   3   1 -2126143.32  335.48
   3   0  16 1031.61   34.06
   3  -1 -2126672.09  354.30
  -3   1  2126098.69  329.66
  -3   0 -16  993.36   33.38
   3   1 -2126453.17  369.15
  -3  -1  2126518.94  330.03
   3   0  16 1030.50   53.94
   3  -1 -2126509.14  331.45
  11   1 -18  197.90   15.89
  11  -1 -18  187.79   38.52
 -11   1  18  171.51   33.03
  11   1 -18  203.91   41.09
  11   1 -18  196.67   20.18
 -11  -1  18  198.01   16.45
 -11  -1  18  165.45   15.80
 -11   1  18  180.29   20.39
  11  -1 -18  179.31   11.09
  11   1 -18  177.99   33.72
  11  -1 -18  173.57   16.27
 -11   1  18  227.08   23.96
 -11   1  18  190.77   17.02
 -11  -1  18  212.52   25.53
  11  -1 -18  167.30   32.53
 -11  -1  18  214.53   20.96
  12   1 -10 1348.73   38.99
  12  -1 -10 1341.00   40.50
  12   1 -10 1387.76   65.09
 -12  -1  10 1374.37   59.15
 -12  -1  10 1294.09   44.03
  12  -1 -10 1441.94   44.41
 -12   1  10 1356.90   44.83
 -12  -1  10 1425.82   62.90
 -12   1  10 1330.94   65.68
  12   1 -10 1358.53   42.72
  12  -1 -10 1281.76   45.84
 -12   1  10 1463.40   63.05
  -9   1  21  639.23   39.19
   9  -1 -21  601.38   26.75
  -9  -1  21  681.85   46.23
  -9  -1  21  599.76   18.35
   9   1 -21  635.08   48.84
   9   1 -21  677.97   26.13
   9  -1 -21  593.74   17.73
  -9   1  21  684.95   39.50
   9  -1 -21  574.24   17.35
  -9  -1  21  615.72   13.28
   9   1 -21  579.84   24.81
  -9   1  21  621.74   25.90
 -10   1  -1   58.70   20.49
 -12   1  13 4571.26  101.18
  10   1   1   61.60   31.31
  10   1   1   63.68   37.52
 -12  -1  13 4626.92   94.27
 -10   1  -1   86.27   38.31
  12   1 -13 4627.83   76.03
 -12  -1  13 4466.39   92.72
 -10  -1  -1   58.54   23.09
  12  -1 -13 4474.93   74.52
  10  -1   1   71.66   22.37
  10   1   1   36.14   21.48
 -10  -1  -1   65.65   22.57
  12   1 -13 4503.12   77.01
  10  -1   1   42.69   20.34
 -12   1  13 4326.97   73.19
 -10  -1  -1   46.71   32.38
 -10   1  -1   51.58   33.54
 -12   1  13 4501.29   74.28
  10  -1   1   74.80   20.94
  12  -1 -13 4519.80   74.09
 -12  -1  13 4379.34   71.35
  12  -1 -13 4524.45   80.21
  12   1 -13 4503.96   61.96
   9   0 -22   92.07   20.33
  -9   0  22   94.65   20.91
   9   0 -22   99.43   21.16
  -9   0  22   95.95   19.18
   9   0 -22   92.77   20.17
  -9   0  22   67.44   21.03
  -7  -3   111617.27  164.73
   7  -3  -111659.78  165.93
   7  -3  -111472.80  166.60
  -7  -3   111388.11  157.55
   7   3  -111485.52  144.38
  -7   3   111387.06  165.37
  -7   3   111439.74  187.02
   7  -3  -111569.65  150.73
   7   3  -111482.27  157.37
   7   3  -111669.05  162.67
  -7   3   111474.03  149.52
  -2   3 -10 1034.88   55.72
  -2   3 -10 1080.15   37.90
  12   0  -614029.26  190.91
   6   1 -22 1915.64   45.90
   6  -1 -22 1841.03   36.65
  -6  -1  22 1899.11   36.09
   2  -3  10 1032.09   55.31
  12   0  -613965.24  192.39
 -12   0   614188.56  194.32
  -2   3 -10 1084.73   59.80
  -6   1  22 2228.38   61.63
  -2   3 -10 1101.92   34.76
  -2  -3 -10 1054.92   36.98
   6   1 -22 1850.90   41.64
 -12   0   614098.78  210.62
  -6  -1  22 1872.38   36.54
  -6   1  22 1968.51   35.79
   2   3  10 1075.50   33.56
   6  -1 -22 1907.28   33.62
   2  -3  10 1181.80   36.44
   6   1 -22 2061.75   59.13
  -6   1  22 1840.40   42.20
 -12   0   613935.66  190.71
  12   0  -614197.58  191.22
   6  -1 -22 1847.76   33.37
   2   3  10 1060.77   36.63
  -2  -3 -10 1086.32   24.44
  -5   2 -10 1889.62   41.30
  -9   1  -4  122.72   23.99
   9   1   4  126.04   35.44
   5   2  10 2042.86   65.93
  -5   2 -10 1996.14   65.35
   5   2  10 1918.66   56.01
  -5  -2 -10 1972.48   42.08
   9   1   4  168.72   20.09
  -5  -2 -10 2033.94   64.93
  -9  -1  -4  152.99   22.59
   9  -1   4  146.84   24.15
   5  -2  10 1941.52   42.66
   9  -1   4  144.05   24.30
   5  -2  10 2082.49   48.07
   9   1   4  146.60   39.73
  -9   1  -4  141.66   38.39
  -9  -1  -4  143.84   38.94
  -9  -1  -4  138.52   13.46
  -5   2 -10 1973.28   49.30
   9  -1   4  123.57   20.68
  -9   1  -4  188.95   34.18
  10  -1 -20 5607.93  100.26
 -10  -1  20 5371.50  107.82
  10  -1 -20 5530.68  104.72
 -10   1  20 5422.30   97.46
  10   1 -20 5317.69   80.53
 -10  -1  20 5577.65   70.18
  10   1 -20 5583.81   84.63
 -10  -1  20 5666.27   84.90
 -10   1  20 5658.44  100.45
 -10  -1  20 5474.68   68.68
  10  -1 -20 5478.68   69.27
 -10   1  20 5563.88  101.32
  10   1 -20 5414.69   89.70
  10  -1 -20 5451.20   68.14
  -7   2  -6  949.80   53.94
   7   2   6  960.17   15.31
  -9   0  -5  -13.25   27.18
  -7   2  -6 1028.62   36.84
   9   0   5   10.39   11.24
  -9   0  -5   -1.24   16.49
  -9   0  -5    1.12   11.68
   7   2   6 1007.36   33.75
   7   2   6  892.97   52.05
   7  -2   6  995.04   53.97
  -7   2  -6  949.92   34.24
   7  -2   6  943.48   34.69
  -7  -2  -6  924.97   51.79
   7  -2   6  948.09   52.98
  -7  -2  -6  980.46   33.95
   9   0   5  -12.72   16.75
   9   0   5   -2.03   28.83
   7   1 -22  139.04   30.70
  -7   1  22  159.08   20.15
   7  -1 -22  138.67   13.54
   7  -1 -22  149.16   12.93
  -7  -1  22  130.65   21.92
  -7  -1  22  158.51   14.99
  -7  -1  22  144.32   15.28
   7  -1 -22  102.76   16.44
  -7   1  22  134.38   25.74
  -7   1  22  145.93   31.99
   7   1 -22  217.48   31.32
   7   1 -22  159.45   37.20
   4   1  14   75.68   23.92
   4   1  14  111.17   18.79
  -4  -1 -14  106.63   35.79
  -4   1 -14   46.86   37.87
  -4  -1 -14   88.28   10.67
  -4  -1 -14   70.38   10.54
  -4  -1 -14   74.21   31.24
   4  -1  14   67.39   36.18
   4  -1  14   63.86   20.46
  -4   1 -14   93.69   19.09
  -4   1 -14   70.85   17.73
  12   1  -9 9681.51  136.25
 -12   1   9 9609.59  142.86
  12  -1  -9 9465.64  136.51
  12  -1  -9 9533.96  129.36
 -12  -1   9 9611.99  138.32
  12  -1  -9 9516.26  139.59
 -12   1   9 9557.80  141.26
  12   1  -9 9525.19  159.67
 -12   1   9 9618.29  138.49
 -12  -1   9 9561.94  127.42
 -12  -1   9 9393.34  134.20
  12   1  -9 9679.48  140.28
  12   0 -17   -9.84   16.21
 -12   0  17    2.06   17.20
  12   0 -17   16.10   16.41
  12   0 -17  -11.22   17.43
 -12   0  17   25.45   16.31
 -12   0  17   -8.00   10.32
  12  -1 -14 1988.34   35.82
 -12  -1  14 1977.75   64.29
 -12   1  14 1977.90   35.08
  12   1 -14 2020.79   42.88
 -12  -1  14 1980.86   48.15
  12   1 -14 2070.40   49.66
  12  -1 -14 2113.96   71.83
  12   1 -14 2039.83   65.12
 -12  -1  14 1985.59   43.63
 -12   1  14 2007.76   45.53
 -12   1  14 2011.02   72.15
  12  -1 -14 2045.87   45.47
  -4  -3  -7 2730.07   61.79
  -4   3  -7 2725.67   48.27
  -4  -3  -7 2735.79   53.14
 -11   0   1    1.47   15.41
  11   0  -1   12.02   13.43
  -4   3  -7 2795.16   55.59
   4   3   7 2715.57   60.14
   4   3   7 2783.83   54.19
   4  -3   7 2713.21   48.80
   4  -3   7 2792.46   55.30
  11   0  -1  -18.34   15.88
  11   0  -1    7.53   17.05
  -4   3  -7 2781.11   83.04
 -11   0   1   11.57   17.85
 -11   0   1    3.76   18.37
   5  -3   5 6625.27  114.91
  -5   3  -5 6711.86  115.70
   5   3   5 6672.12  111.42
   5  -3   5 6673.36  112.57
  -5   3  -5 6538.19  126.23
  -5   3  -5 6653.33  112.10
  -5  -3  -5 6670.27   97.73
  -5  -3  -5 6716.97  112.44
   5   3   5 6541.85  110.29
  -8  -3   8  804.04   56.49
  -8   3   8  817.24   20.39
   8  -3  -8  851.88   35.37
   8   3  -8  792.16   15.43
  -8   3   8  786.66   47.70
  -8  -3   8  770.80   15.51
   8   3  -8  786.26   15.53
  -8   3   8  833.90   35.07
   8  -3  -8  781.03   31.77
   8  -3  -8  778.60   20.11
   8   3  -8  784.40   27.18
   8   3  -8  900.24   55.78
  -8   3   8  772.51   20.04
  -8  -3   7  202.07   12.85
  -5  -1  22  371.44   14.45
   8  -3  -7  161.33   37.97
  -5   1  22  389.78   39.39
   5  -1 -22  389.87   19.26
  -8   3   7  155.56   38.30
   8   3  -7  192.37   12.91
  -8  -3   7  184.68   43.21
   5   1 -22  285.44   40.85
  -5   1  22  366.07   25.11
   5   1 -22  366.40   25.01
   5  -1 -22  372.19   26.56
  -5  -1  22  347.46   22.08
   8  -3  -7  173.53   16.01
   8  -3  -7  237.71   26.31
   5   1 -22  353.65   14.25
  -5   1  22  350.19   39.33
   8   3  -7  149.95   18.38
   8   3  -7  189.50   12.80
  -8   3   7  200.70   26.20
   5   1 -22  374.63   39.04
  -5  -1  22  371.29   25.25
   8   3  -7  219.49   43.14
  -8   3   7  193.80   16.21
   5  -1 -22  346.56   13.48
  -2   3  14 9115.16  134.63
   3   2 -19 1395.62   25.92
  -2  -3  14 8959.02  131.17
   2   3 -14 9302.89  157.81
   3  -2 -19 1393.52   22.00
  -3   2  19 1377.05   21.44
   3  -2 -19 1282.09   63.93
   2   3 -14 8806.97   90.26
  -3  -2  19 1382.83   26.78
   3   2 -19 1280.96   64.05
   2   3 -14 9085.72  155.59
   2   3 -14 9311.35  157.18
  -2  -3  14 9135.99   96.86
  -2   3  14 9220.25  134.14
   3   2 -19 1385.36   42.40
  -3   2  19 1315.95   63.37
  -3   2  19 1195.46   62.01
   3   2 -19 1255.21   61.54
   3  -2 -19 1488.09   22.55
   2   3 -14 9038.17  155.00
  -3  -2  19 1281.81   61.30
   6  -3 -14  870.08   32.44
   6   3 -14  896.49   56.93
   6   3 -14  948.10   35.28
  -6   3  14  849.23   22.90
  -6   3  14  794.91   36.08
  -6   3  14  837.34   36.47
   6   3 -14  862.36   55.85
   8   3  -910528.58  105.29
   8  -3  -910892.52  155.86
   8   3  -910739.98  105.71
   8  -3  -910902.91  120.54
   8   3  -911100.43  162.70
  -8   3   911026.88  168.05
  -8   3   910725.40  118.65
  -8  -3   910817.16  155.25
   8  -3  -910966.34  168.13
  -8   3   910928.46  155.63
  -8   3   910781.59  119.70
   8   3  -910989.36  155.86
   8   3  -911088.69  157.59
 -11   0  20   37.01   19.38
  11   0 -20   72.05   21.15
 -11   0  20   44.90   20.12
  11   0 -20   53.42   21.71
  11   0 -20   53.12   20.52
 -11   0  20   30.81   12.41
  11   0 -20   41.62   20.46
 -11   0  20   39.01   19.25
   8  -3  -611048.37  155.51
   0  -1 -19 6460.62   90.51
   8   3  -611025.41  132.03
   8   3  -611349.40  145.79
   0  -1 -19 6367.95   77.99
   0  -1 -19 6504.57  118.71
   0  -1  19 6387.60   97.64
   0   1 -19 6565.98  100.86
  -8  -3   610817.37  129.92
   0   1  19 6583.37  121.50
  -8   3   611004.58  137.62
   0   1 -19 6456.08   95.27
   0   1 -19 6325.54   88.57
   8   3  -611049.28  132.92
   0  -1  19 6425.15  105.84
   0   1  19 6366.51   98.54
  -8   3   611196.12  156.87
   0  -1 -19 6314.12   77.65
   8  -3  -611124.32  139.39
   0   1 -19 6528.38  111.59
  -8  -3   611142.05  158.20
   8   3  -611184.43  180.72
   8  -3  -611348.96  180.17
  -8   3   610966.40  155.46
 -10   2   3  602.67   52.02
  10   2  -3  604.69   21.20
 -10  -2   3  573.63   51.35
 -10   2   3  660.83   33.77
  10   2  -3  580.88   22.33
  10  -2  -3  626.32   33.01
  10  -2  -3  628.94   24.99
 -10  -2   3  571.47   30.35
 -10  -2   3  651.77   34.39
 -10   2   3  645.85   36.55
  10   2  -3  599.40   51.67
  10  -2  -3  666.06   32.48
  -1   1 -18 3608.55   76.25
   1  -1  18 3704.53   87.46
  -1   1 -18 3709.75   77.48
  -1   1 -18 3667.63   59.85
   1   1  18 3634.33   69.88
   1   1  18 3599.58   70.07
  -1  -1 -18 3614.46   59.69
  -1  -1 -18 3576.85   87.06
  -1  -1 -18 3651.30   47.39
  -1  -1 -18 3646.53   47.52
  -1   1 -18 3508.10   68.89
   1  -1  18 3691.76   76.11
   7   0 -23    0.17   16.55
   7   0 -23  -10.38   13.98
   7   0 -23   -0.08   16.80
 -12  -1   8 3253.96   69.27
 -12   1   8 3388.08   65.90
 -12   1   8 3323.40   71.03
  12   1  -8 3401.08   61.96
  -7   0  23   17.23   14.18
  -7   0  23    0.44   18.53
 -12   1   8 3328.67   67.70
  12   1  -8 3386.13   55.26
  12   1  -8 3317.45   66.52
 -12  -1   8 3394.53   66.18
  -7   0  23    9.63   11.35
  12  -1  -8 3303.11   63.66
 -12  -1   8 3278.47   78.71
  12  -1  -8 3292.61   57.06
  12  -1  -8 3342.90   89.29
  10  -2 -1610839.67  168.61
 -10   2  1610815.90  154.77
  10   2 -1610925.25  155.54
 -10  -2  1610906.17  177.13
 -10   2  1610836.20  178.55
  10   2 -1610904.47  180.02
 -10  -2  1610610.21  151.91
  10  -2 -1610894.48  155.17
 -10   2  1611091.15  152.99
  10   2 -1610828.90  174.79
  -8   2  19 1460.61   61.09
  -6   0  23    9.43   11.88
   6   0 -23   -2.13    9.61
   8  -2 -19 1595.76   46.14
   6   0 -23   -0.23   12.43
   6   0 -23   -5.04   16.33
  -6   0  23   -1.60   10.57
  -8   2  19 1598.67   45.18
  -8   2  19 1502.89   60.96
   8   2 -19 1647.76   44.93
  -8  -2  19 1540.04   43.11
  -6   0  23    1.28   10.50
   8   2 -19 1527.21   43.56
   8   2 -19 1606.43   59.83
   7   3 -13  157.94   23.79
  -7   3  13   78.14   15.50
  -7   3  13   94.93   22.52
  -7  -3  13   90.85   22.93
  -7   3  13  101.33   37.02
   7   3 -13   97.16   23.14
   7  -3 -13  109.93   37.35
   7  -3 -13   77.76   15.51
   7   3 -13   84.66   20.85
   9   2 -18 2373.60   78.34
  -9   2  18 2572.55   55.44
  -9   2  18 2461.57   47.32
   9  -2 -18 2507.24   55.90
  -9  -2  18 2429.06   54.35
  -9   2  18 2543.33   55.99
  -9  -2  18 2379.41   55.17
   9   2 -18 2336.51   79.13
   9   2 -18 2441.76   53.32
   9  -2 -18 2494.55   63.46
   7  -1   913648.76  211.90
 -12   1  15 2872.73   60.16
  -8  -1  22 1333.04   26.89
   7   1   913267.55  188.15
  12   1 -15 2719.69   77.18
 -12  -1  15 2774.89   41.64
   8  -1 -22 1343.57   25.31
  12  -1 -15 2904.61   60.09
  -7   1  -913340.23  190.50
   8   1 -22 1359.00   40.47
 -12  -1  15 2880.64   78.11
 -12  -1  15 2696.80   71.94
  -3   0  22  705.65   37.41
   8   1 -22 1337.60   47.97
   8  -1 -22 1331.94   25.61
   3   0 -22  706.19   25.56
  -7  -1  -913211.06  163.49
  12   1 -15 2802.29   73.32
  -8   1  22 1298.69   34.74
  12  -1 -15 2779.60   54.04
   3   0 -22  710.14   35.11
  -7   1  -913024.32  195.77
  -7  -1  -913131.48  185.52
  -3   0  22  661.88   23.48
 -12   1  15 2808.27   52.44
 -12   1  15 2764.87   53.68
  12  -1 -15 2732.82   52.78
  -8  -1  22 1333.77   27.05
  12   1 -15 2797.06   49.27
   8   1 -22 1291.20   34.02
   7   1   913115.73  182.64
  -7  -1  -913448.47  211.49
  -7   1  -913206.38  184.74
  -8   1  22 1333.88   35.39
  -3   0  22  650.42   38.37
   7  -1   913336.03  211.24
  -8  -1  22 1261.27   55.78
   3   0 -22  730.86   37.09
  -8   1  22 1299.97   45.07
   3   0 -22  702.25   24.98
   8  -1 -22 1291.48   33.44
  -9  -2  -1  931.39   27.47
   9  -2   1  929.73   46.27
  -9  -2  -1  886.80   29.90
   9   2   1  960.64   37.02
   9   2   1  960.69   30.04
  -9   2  -1  795.30   57.37
  -9   2  -1  922.20   37.53
   9   2   1  910.31   27.14
  -9   2  -1  972.29   47.70
  -9  -2  -1  909.71   36.23
   9  -2   1 1019.41   55.48
   9  -2   1  860.36   56.17
  -8   3  10 1938.76   22.04
  -4   2 -12  409.55   49.40
  -8   3  10 2012.50   50.38
   4   2  12  367.68   46.92
   8   3 -10 1994.55   59.08
   8  -3 -10 2156.75   72.89
   4   2  12  445.14   34.33
  -4  -2 -12  389.13   22.61
   8  -3 -10 1990.49   44.73
   4  -2  12  345.23   23.37
  -8   3  10 2150.57   73.81
  -4   2 -12  390.28   28.08
   4  -2  12  410.52   46.60
  -8  -3  10 1930.62   50.10
  -4  -2 -12  410.37   45.55
   8   3 -10 1939.78   49.71
   8   3 -10 2001.46   50.66
  -4   2 -12  397.93   22.97
  -8   3  10 1945.24   60.34
  -8   3  10 1891.02   23.87
   3   3   9 1137.48   40.39
   3  -3   9 1171.47   39.56
  -3   3  -9 1128.54   58.43
  -3  -3  -9 1315.24   42.41
   3  -3   9 1240.20   43.52
  -3  -3  -9 1119.95   38.10
  -3   3  -9 1004.48   42.79
  -3   3  -9 1221.60   42.62
   3   3   9 1077.45   55.93
   8   3  -5 2355.78   41.04
   8   3  -5 2318.55   40.77
   0  -2  17  631.64   20.17
  -8   3   5 2427.20   45.70
  -8   3   5 2389.32   72.09
   0   2 -17  605.06   27.27
   8  -3  -5 2459.93   72.57
   0   2 -17  714.99   50.35
   0  -2  17  666.67   33.72
   8  -3  -5 2368.40   44.87
  -8  -3   5 2334.23   54.13
   0  -2 -17  672.05   26.66
   0  -2 -17  667.53   52.38
   0   2  17  649.95   17.67
   0   2 -17  671.37   53.51
  -8   3   5 2396.65   52.81
   0   2  17  746.52   53.76
  -8  -3   5 2301.93   40.46
   0   2  17  711.29   51.26
   0   2 -17  670.39   31.74
   8  -3  -5 2681.62   79.34
   8   3  -5 2472.95   76.27
 -11   1   2 5393.31   92.68
 -11   1   2 5506.21  106.36
 -11  -1   2 5367.49   85.56
 -11  -1   2 5375.32   92.34
  11   1  -2 5406.75   93.86
  11   1  -2 5432.84   93.66
  11  -1  -2 5292.32   86.49
 -11  -1   2 5376.19   81.24
  11  -1  -2 5500.15   90.12
 -11   1   2 5485.57  114.12
  11  -1  -2 5427.64   91.26
  11   1  -2 5472.25   86.02
   1  -1 -20 1227.72   38.96
  -1  -1  20 1327.36   43.53
   1   1 -20 1303.41   50.24
   1  -1 -20 1226.12   27.65
   1  -1 -20 1251.77   29.79
   1   1 -20 1256.40   58.29
  -1   1  20 1308.90   59.18
  -1  -1  20 1303.61   55.51
   1  -1 -20 1281.72   27.58
   1   1 -20 1240.69   40.85
   1   1 -20 1309.91   52.00
  -1   1  20 1214.28   38.64
  -1   2 -1611504.47  156.16
  -1  -2 -1611303.73  152.88
   1   2  1611316.44  163.17
 -12   0   5    7.91   15.27
  12   0  -5   -5.93   13.50
  -6  -3  -3 1445.21   37.68
   6   3   3 1401.38   18.49
  -1   2 -1611261.37  163.21
  -6   3  -3 1475.25   38.19
   1   2  1611394.08  151.22
  -6   3  -3 1423.78   51.16
   1  -2  1611505.53  164.02
   6  -3   3 1374.22   37.32
 -12   0   5   -3.21   15.05
  -1   2 -1611473.36  183.30
   6   3   3 1411.21   18.65
  -6  -3  -3 1410.88   47.82
  12   0  -5   -4.81   14.73
  -1   2 -1611566.17  162.82
   6   3   3 1433.97   46.92
  -6   3  -3 1508.51   63.83
   6  -3   3 1462.03   50.54
  -1  -2 -1611388.65  163.56
   6   3   3 1389.11   53.38
   1  -2  1611404.87  158.05
 -12   0   5   -5.03   24.86
  12   0  -5    9.18   13.87
  -8   2  -4 7828.69  136.05
  -7  -3   0 9351.67  134.74
  -8  -2  -4 7602.86   90.50
   8   2   4 7754.21  129.54
  -8  -2  -4 7572.46  110.10
   7  -3   0 9414.18  164.98
   7  -3   0 9304.65  126.32
   7   3   0 9544.70  125.19
   8   2   4 7709.53   91.44
   8  -2   4 7738.62  131.01
  -8   2  -4 7607.61  116.36
  -7   3   0 9327.99  133.43
  -7   3   0 9342.00  140.86
  -8  -2  -4 7747.69  134.95
  -7  -3   0 9401.67  124.32
   8  -2   4 7643.77  115.59
  -8   2  -4 7808.59  133.22
   7   3   0 9370.46  115.92
  -7   3   0 9254.62  163.58
   7   3   0 9451.68  136.38
   8   2   4 7578.77  114.32
   7  -3   0 8918.81  159.76
   8  -2   4 7713.32  115.95
  -6  -1 -11 6392.72   74.58
   6   1  11 6373.88  119.18
   6  -1  11 6280.87  100.94
   6  -1  11 6284.33  104.22
  -6  -1 -11 6472.13  122.10
  -6   1 -11 6509.59  106.99
  -6  -1 -11 6469.84  105.47
  -6   1 -11 6379.93  113.38
   6   1  11 6463.89  106.50
  -4   0 -15   -2.55   19.08
  -4   0 -15   -2.37    6.83
   4   0  15   -4.16   15.81
  -4   0 -15    5.03   11.43
   4   0  15   -1.50   24.75
  -4   0 -15    3.01   12.29
  -2   1 -17 3206.35   72.25
   2  -1  17 3144.82   62.48
  -2  -1 -17 3097.36   40.80
   2   1  17 3156.38   68.75
  -2  -1 -17 3127.49   55.59
  -2  -1 -17 3130.07   41.31
  -2   1 -17 3208.68   69.51
  -2  -1 -17 3158.01   62.88
  -2   1 -17 3157.63   63.98
  -2   1 -17 3070.30   55.10
   2   1  17 3157.83   63.88
   2  -1  17 3269.39   73.30
   4   3 -15  491.89   49.57
   4   3 -15  575.02   49.30
   4   3 -15  643.61   48.92
  -4   3  15  512.69   17.78
  -4   3  15  510.38   48.37
   4  -3 -15  532.20   17.75
  -4   3  15  503.81   31.47
 -11   1  19  521.37   20.90
  11   1 -19  510.54   32.70
  11   1 -19  491.96   39.23
  11  -1 -19  525.88   20.17
 -11  -1  19  522.14   19.43
  11  -1 -19  481.32   20.66
  11   1 -19  515.13   20.01
 -11   1  19  498.49   25.79
  11   1 -19  585.91   26.90
  11  -1 -19  545.85   26.20
 -11  -1  19  472.45   31.33
 -11  -1  19  495.07   40.27
  11  -1 -19  491.80   30.26
 -11  -1  19  487.81   20.02
 -11   1  19  459.70   25.93
 -11   1  19  475.49   28.48
  -8   0  23  -38.26   20.20
  -8   0  23   -4.76    9.16
  -8   0  23   13.99    9.11
   8   0 -23   59.82   20.24
   8   0 -23   15.42   29.26
  -8  -1  -7  227.32   19.91
   8  -1   7  287.02   34.60
   8  -1   7  245.36   43.61
   8  -1   7  270.10   43.11
   8   1   7  243.59   41.92
   8   1   7  238.14   42.10
  -8   1  -7  237.39   41.46
  -8   1  -7  221.22   43.74
  -8   1  -7  215.18   35.46
  -8  -1  -7  256.12   41.67
  -8  -1  -7  220.30   25.88
   8   1   7  255.16   18.90
  -6   2  20 6028.36   96.14
   6   2 -20 5954.51  115.26
   6   2 -20 6079.11   96.07
  -6   2  20 6104.81   77.32
   6  -2 -20 6037.77   77.28
   6   2 -20 6028.67  117.20
  -6   2  20 6151.66  117.72
  -5   3  15    9.17   25.04
   5   3 -15  -13.62   15.98
   5  -3 -15   -0.24   10.96
  -5   3  15   14.40   24.57
  -5   3  15   -4.71   10.40
   5   3 -15    0.33   16.22
   5   3 -15    9.39   16.52
   5   0 -23   -2.86   20.40
  12   0 -18  400.55   46.63
 -12   0  18  374.96   19.46
  -5   0  23    2.43   18.11
  -5   0  23   -0.68   19.32
   5   0 -23    6.86   18.54
   5   0 -23   11.25   11.28
   5   0 -23   -1.48   17.21
  12   0 -18  393.43   19.11
  12   0 -18  367.34   19.95
 -12   0  18  381.40   19.74
 -12   0  18  365.71   45.27
  -5   0  23   19.73   12.32
   1   2 -18 4111.06   96.23
   1  -2 -18 4023.79   59.45
   1  -2 -18 4117.03   96.18
   1   2 -18 4101.41   92.47
  -1   2  18 3958.00   50.30
  -1   2  18 4001.75   74.47
  -1  -2  18 4039.56   62.74
  -1  -2  18 4025.74   93.73
   1   2 -18 4007.80   96.03
  -1   2  18 4073.39   94.76
   1   2 -18 4168.99   74.13
   1   2 -18 3947.15   52.71
 -12  -1   7  262.73   44.87
  12  -1  -7  254.88   35.10
 -12  -1   7  265.35   32.20
 -12   1   7  275.26   46.02
 -12   1   7  252.06   33.87
  12   1  -7  235.43   23.36
  12  -1  -7  217.43   43.53
  12   1  -7  289.78   28.32
  12   1  -7  305.60   31.23
 -12  -1   7  251.76   23.01
 -12   1   7  226.37   27.26
  12  -1  -7  240.31   44.97
  -5  -2  20    1.27    3.20
   5  -2 -20   17.21    8.07
  -5   2  20   -4.37   28.91
   5   2 -20    3.03   19.84
  -5   2  20   38.87   29.04
  -5   2  20    5.63   11.71
  -5  -2  20    9.52    3.35
   5   2 -20    5.36   31.19
   5   2 -20   15.01   19.00
   8  -3 -11 2474.54   77.69
  -8   3  11 2417.01   63.39
   8  -3 -11 2501.53   64.97
   8   3 -11 2534.44   56.94
   8   3 -11 2488.75   55.04
   8   3 -11 2523.12   49.60
  -8   3  11 2321.41   77.46
  -8  -3  11 2421.61   55.25
  -8   3  11 2409.34   76.61
 -11   2  10 1880.95   49.46
 -11   2  10 2053.01   50.61
   4  -1 -22 8106.64  111.59
  11   2 -10 1919.75   43.00
  11   2 -10 1887.46   37.42
   4  -1 -22 8135.29  108.46
 -11  -2  10 1863.03   37.42
 -11  -2  10 1899.90   49.25
   7   0  10  520.42   47.87
  11  -2 -10 2015.07   49.24
  11   2 -10 1936.87   49.83
  11  -2 -10 1873.86   69.43
  -4  -1  22 8176.72  103.20
  -4  -1  22 8195.34  103.77
   7   0  10  432.47   31.73
 -11   2  10 1902.32   40.58
 -11  -2  10 1986.29   58.40
  -4   1  22 8277.00  139.52
   4  -1 -22 8329.83  121.16
  -4  -1  22 8402.39  136.65
   4   1 -22 7942.48  100.50
  -4   1  22 8203.47  119.76
  -4   1  22 8069.41  106.35
   4   1 -22 8200.55  118.28
  -7   0 -10  454.45   20.71
   4   1 -22 8341.59  137.16
   4  -1 -22 8287.39  109.80
  11  -2 -10 1864.96   40.77
  -7   0 -10  482.39   31.10
   4   1 -22 8239.60  137.97
  -7   0 -10  475.15   50.11
  11  -2 -11 3558.11   67.31
 -11   2  11 3547.69   68.47
  11   2 -11 3573.87   51.94
  11   2 -11 3611.45   64.32
 -11  -2  11 3657.67   69.06
 -11  -2  11 3440.75   61.59
  11  -2 -11 3489.37   55.98
  11  -2 -11 3542.18   67.87
 -11   2  11 3558.67   55.83
 -11   2  11 3530.99   89.47
  11   2 -11 3493.03   68.38
 -11  -2  11 3474.66   51.34
  -8   3   4 6495.63   95.06
  -2   2 -15 7976.15  119.87
   2  -2  15 7827.95  120.69
   8   3  -4 6497.22   89.64
   2   2  15 8015.45  117.60
   8   3  -4 6668.47   97.97
  -8   3   4 6647.98  104.51
   8  -3  -4 6559.60   85.61
  -2   2 -15 7677.62  120.64
  -8  -3   4 6515.11   90.04
   8   3  -4 6530.06  123.84
  -8   3   4 6650.89  125.18
  -2   2 -15 7953.33  119.26
  -2  -2 -15 7705.52  104.18
   8  -3  -4 6672.93  105.84
  -2  -2 -15 7756.37  119.11
  -8  -3   4 6672.92  104.27
  -2   2 -15 7770.56  117.68
   2   2  15 7775.37  121.15
   2  -2  15 7890.12  121.52
   8  -3  -4 6684.30  125.92
   0   3 -13 1671.31   63.41
   0  -3  13 1581.07   31.74
   0  -3 -13 1627.72   43.50
   0   3 -13 1520.20   64.40
   0   3  13 1529.40   61.88
   0   3 -13 1619.72   66.13
   0  -3 -13 1542.11   29.10
   0   3 -13 1548.72   24.64
   0   3 -13 1686.46   65.25
   0  -3  13 1580.80   62.23
   0   3  13 1576.53   28.96
  12  -1 -16  681.12   29.36
 -12  -1  16  693.42   31.13
 -12   1  16  805.59   35.57
 -12   1  16  643.58   47.24
  12   1 -16  708.45   30.29
 -12   1  16  724.14   28.17
  12  -1 -16  630.24   53.26
  12   1 -16  709.87   26.68
  12  -1 -16  625.71   28.87
 -12  -1  16  663.82   26.87
 -12  -1  16  728.94   33.78
  12   1 -16  689.77   34.84
   3   3 -15 3836.83   72.32
 -11  -2   9 1163.20   33.88
  -3   3  15 3771.38   41.29
   3   3 -15 3952.21   73.76
  11   2  -9 1207.54   32.39
  -3   3  15 3862.69   72.47
  11  -2  -9 1159.39   35.88
   3   3 -15 3955.87   95.79
 -11  -2   9 1182.61   24.30
  -3   3  15 3950.97   72.66
 -11   2   9 1248.37   42.83
  11  -2  -9 1343.67   64.40
  11   2  -9 1199.33   35.14
 -11   2   9 1372.61   64.27
  11  -2  -9 1247.04   42.17
  11   2  -9 1311.13   64.28
 -11  -2   9 1257.55   64.71
   3   3 -15 3958.32   72.85
 -11   2   9 1230.50   25.94
  -1   3 -12  265.34   27.81
   1  -3  12  310.07   42.60
   1  -3  12  294.35   21.09
  -1   3 -12  255.39   20.56
  -1  -3 -12  262.21   19.39
  -1   3 -12  258.85   28.18
   1   3  12  282.11   19.44
   1   3  12  235.09   26.12
  -1   3 -12  290.55   26.99
  -1  -3 -12  226.53   25.39
  11   2 -12 1587.48   29.32
 -11   2  12 1619.03   33.03
 -11  -2  12 1681.42   45.44
 -11  -2  12 1603.95   56.22
  11   2 -12 1659.50   58.62
  11  -2 -12 1629.89   44.86
  11   2 -12 1627.49   46.75
  11  -2 -12 1580.46   33.43
 -11   2  12 1599.24   44.55
  11  -2 -12 1655.73   64.73
 -11  -2  12 1578.15   29.37
 -11   2  12 1626.58   45.69
   8   0   8 4647.52  102.26
   8   0   8 4520.49   77.41
   8   0   8 4531.55  100.55
  -8   0  -8 4723.51  103.47
  -8   0  -8 4568.86   82.02
  -8   0  -8 4675.90  102.23
  10   0   3   17.08   30.67
 -10   0  -3   13.76   29.10
  10   0   3   15.84   29.39
 -10   0  -3   -9.77   28.73
  10   0   3  -13.73   12.98
 -10   0  -3    6.42   21.74
   7   2 -20 2743.33   56.83
  -7   2  20 2725.35   53.62
   7   2 -20 2810.33   59.41
   7  -2 -20 2813.17   44.98
   7   2 -20 2764.14   76.85
  -7   2  20 2754.86   56.95
  -7   2  20 2678.20   56.80
   2   1 -2111492.60  161.27
   0   0 -20 1420.79   52.23
   0   0 -20 1411.22   40.24
   2  -1 -2111495.19  156.91
   2  -1 -2111762.42  145.33
   2   1 -2111717.52  161.35
   0   0  20 1369.97   54.54
   0   0  20 1417.43   35.17
   2   1 -2111615.94  176.83
  -2   1  2111936.79  185.41
  -2  -1  2111433.77  159.00
   2   1 -2111459.86  182.12
  -2   1  2111490.58  182.91
  -2   1  2111303.03  141.24
   2   1 -2111453.02  146.72
   0   0 -20 1382.84   37.64
   0   0 -20 1340.56   39.73
   2  -1 -2111683.82  182.34
  -2  -1  2111580.59  162.38
   2  -1 -2111146.99  140.05
  10   0 -22   49.73   19.62
  10   0 -22   32.62   19.39
 -10   0  22   38.72   12.14
  10   0 -22   42.14   18.76
 -10   0  22   29.14   19.20
 -10   0  22   17.41   29.92
  -1   0 -19   23.25   20.14
  10   1   2   -1.14   14.91
 -10   1  -2   27.55   17.07
  10   1   2    3.47    9.51
 -10  -1  -2    0.58   11.00
  10   1   2   13.17   28.15
  -6   0 -1213258.42  208.28
  -1   0 -19   20.33   19.54
  -1   0 -19   29.61   19.97
 -10  -1  -2    3.50   16.66
 -10   1  -2  -16.97   31.10
   6   0  1213065.00  182.15
  10  -1   2   -5.30   16.30
   1   0  19   56.49   19.66
  10  -1   2    0.20   14.65
  -6   0 -1212748.69  179.73
   6   0  1213154.84  186.29
  10  -1   2    5.97   27.35
 -10  -1  -2   11.27   30.38
   1   0  19   26.23   33.25
  -1   0 -19   39.76   12.70
 -10   1  -2    2.29   16.65
  -6   0 -1213113.22  167.23
  10  -2  -2   53.82   37.18
 -10   2   2   32.88   37.80
  10  -2  -2   47.19   38.12
  10   2  -2   58.88   25.34
 -10  -2   2   50.00   20.00
 -10  -2   2   62.02   22.97
  10   2  -2   59.40   38.09
  10  -2  -2   77.69   27.38
 -10   2   2   82.68   38.57
 -10  -2   2   57.74   24.96
  10   2  -2   67.88   20.30
  -5   1 -13   65.86   19.40
   5  -1  13   50.29   18.58
  -5   1 -13   46.23   23.64
   1   3 -14 3621.89   47.31
  -1   3  14 3732.46   69.82
   1   3 -14 3733.40   91.19
  -5  -1 -13   60.88   31.48
   1   3 -14 3699.93   72.01
   1   3 -14 3816.56   71.34
   1   3 -14 3667.60   70.35
   1  -3 -14 3728.22   69.56
   5   1  13   52.18   35.24
   5   1  13    0.48   18.03
  -5  -1 -13   57.73   11.46
   5  -1  13   44.62   33.62
  -5   1 -13   44.64   27.74
  -5  -1 -13   45.63   10.65
  -1  -3  14 3611.78   47.62
  -5  -1 -13   53.19   35.70
  -1   3  14 3762.17   69.78
  -1   3  14 3587.30   42.85
  -1  -3  14 3695.08   69.24
 -10   2  1710510.15  174.99
  10  -2 -1710672.28  153.23
  10   2 -1710460.63  174.30
  10  -2 -1710432.21  145.80
  10   2 -1710645.62  176.45
  10   2 -1710608.96  155.71
 -10  -2  1710533.42  172.69
 -10  -2  1710626.12  178.00
 -10   2  1710429.39  150.31
 -10   2  1710757.85  149.35
   7   3 -14 1545.94   44.61
  10  -1 -21 9665.79  114.64
  10   1 -21 9804.43  144.59
 -10   1  21 9891.60  137.30
  -7   3  14 1445.93   64.21
   7  -3 -14 1459.31   43.60
  -7   3  14 1563.55   64.51
   7   3 -14 1444.83   42.16
  -7   3  14 1509.94   44.59
 -10  -1  21 9624.09  140.77
   7   3 -14 1512.40   64.42
   7  -3 -14 1369.20   62.92
  10  -1 -2110021.30  140.89
  10   1 -21 9842.01  150.95
 -10  -1  21 9682.00  109.83
 -10  -1  21 9979.89  113.11
  10  -1 -21 9906.18  118.10
 -10   1  21 9774.46  135.96
 -10   1  21 9637.80  150.52
  10   1 -2110095.13  156.41
  11   2  -811249.35  187.12
 -11   2   811200.18  141.29
 -11   2   811202.28  186.19
 -11  -2   810980.84  148.66
 -11  -2   810955.60  135.92
  11   2  -811362.44  152.37
  11  -2  -811280.75  184.82
  11   2  -811124.99  137.42
  11  -2  -811423.54  163.70
 -11   2   811300.78  185.98
 -11  -2   811260.34  185.57
  11  -2  -811089.74  151.66
  -3   1 -16 1556.51   38.39
  -3   1 -16 1643.49   68.86
  -3   1 -16 1664.64   40.49
   3   1  16 1704.66   39.95
  -3  -1 -16 1648.16   26.56
   3   1  16 1519.06   47.60
   3  -1  16 1506.70   44.96
   3  -1  16 1680.18   41.60
  -3  -1 -16 1714.79   41.38
  -3  -1 -16 1622.29   26.13
  -3  -1 -16 1466.33   45.98
  -3   1 -16 1613.26   38.75
  11  -2 -13 1432.44   42.29
   6   3 -15 1858.91   47.78
 -11   2  13 1445.90   28.76
 -11  -2  13 1379.48   38.69
  11  -2 -13 1371.97   41.72
  -6   3  15 1903.95   33.86
   6   3 -15 1883.65   49.78
  -6   3  15 1941.00   50.18
 -11  -2  13 1383.51   25.25
 -11   2  13 1366.11   42.58
  11   2 -13 1375.91   24.96
  11   2 -13 1428.20   56.51
  -6   3  15 1881.39   50.34
 -11  -2  13 1435.31   43.70
 -11   2  13 1481.49   63.89
  11   2 -13 1400.67   64.14
  11  -2 -13 1419.04   28.86
   6  -3 -15 1871.27   43.02
   6   3 -15 1874.38   50.78
  11   0   0 3841.00   90.63
  11   0   0 3788.71   79.64
  -4   2  20 8983.12  161.49
  -4  -2  20 9477.26  141.50
  -4   2  20 9140.83  140.44
   4  -2 -20 9129.97   92.27
 -11   0   0 3782.98   71.89
  -4   2  20 9317.68  110.86
   4   2 -20 9346.28  139.33
   4   2 -20 9062.47  136.28
   4   2 -20 9319.31  103.96
 -11   0   0 3901.70   83.56
  -4  -2  20 9314.04  104.72
  11   0   0 3725.93   72.96
   4  -2 -20 9285.10  110.72
 -11   0   0 3793.29   92.62
   4  -2 -20 8893.37   87.98
   4   2 -20 9112.26  160.33
   8  -3 -12 1858.63   40.93
  -8   3  12 1744.20   47.74
  -8  -3  12 1781.97   69.34
   8   3 -12 1883.32   59.89
   8  -3 -12 1798.99   68.52
   8   3 -12 1885.42   67.22
  -8   3  12 1813.96   67.80
  -8   3  12 1850.88   54.72
   8   3 -12 1748.50   69.91
  -2  -2  19    3.35   16.55
  -2   2  19    4.33    8.81
   2   2 -19    8.72   16.22
   2   2 -19   -4.68   17.05
  -2   2  19   -7.98   17.05
   2   2 -19    1.35   10.57
   2  -2 -19  -13.34   17.31
  -2   2  19  -13.02   17.22
   2   2 -19   -8.04   25.74
   2   2 -19    6.86   16.81
  -2  -2  19    6.71   10.83
   2  -2 -19    5.41    9.25
   9   1 -22  761.29   54.49
   2  -3  11 6970.89  109.30
  -2   3 -11 6860.60   89.37
  -2   3 -11 7024.12  131.37
   9  -1 -22  874.74   30.10
  -9  -1  22  815.20   21.75
   9   1 -22  851.41   29.15
   9  -1 -22  830.51   20.50
   2  -3  11 6947.48  101.99
  -9   1  22  765.19   29.87
  -2  -3 -11 6827.33   97.27
   2   3  11 6819.01   97.44
  -9   1  22  835.75   29.19
  -2  -3 -11 7117.87  108.70
  -2   3 -11 7042.67  134.02
  -9  -1  22  828.92   21.84
   9   1 -22  825.71   28.90
  -9  -1  22  751.56   33.97
  -9   1  22  917.65   45.92
   9  -1 -22  823.94   20.62
   2   3  11 6843.42  105.69
  -5  -3  -6 2145.34   46.99
  -5   3  -6 2234.53   61.59
   5   3   6 2223.43   64.31
   5  -3   6 2209.19   46.25
   5   3   6 2152.95   44.32
   5  -3   6 2237.49   48.60
  -5  -3  -6 2162.93   44.82
  -5   3  -6 2170.12   54.16
  -5   3  -6 2185.43   67.14
  12   1  -6  702.73   36.76
  -8   3   3 1243.98   44.53
 -12  -1   6  692.07   54.72
   6   2   9 2284.12   71.70
  -8   3   3 1197.00   29.37
  12  -1  -6  686.43   34.83
  -8  -3   3 1199.73   26.52
 -12   1   6  677.08   35.56
   8   3  -3 1235.78   36.61
 -12   0   4 4455.17   77.54
   1   0 -21   18.48   16.24
   8   3  -3 1189.75   26.60
  12   1  -6  702.85   28.87
   6   2   9 2326.46   48.37
  -6  -2  -9 2354.26   66.38
   6  -2   9 2258.36   53.49
  -8   3   3 1255.77   42.81
  12   0  -4 4433.20   94.23
  -1   0  21   -0.96   27.90
   8   3  -3 1175.78   66.76
   1   0 -21   34.70   19.70
  -6   2  -9 2348.98   73.65
  12   1  -6  691.29   40.04
 -12   1   6  677.45   43.02
 -12   1   6  729.75   35.81
  12   0  -4 4419.37   74.95
  -6  -2  -9 2163.64   70.52
   8  -3  -3 1173.71   43.01
 -12  -1   6  614.44   27.06
   1   0 -21    9.97   19.14
  -6   2  -9 2279.06   71.25
 -12   0   4 4430.17   97.48
   8  -3  -3 1195.88   40.36
   1   0 -21   31.54   26.23
  12  -1  -6  691.32   54.31
 -12   0   4 4353.11   75.35
  -6   2  -9 2260.22   65.26
   8  -3  -3 1224.74   64.24
  -8  -3   3 1148.75   67.78
   6  -2   9 2351.17   67.78
  12   0  -4 4457.79  100.57
  -1   0  21   51.21   24.21
  12  -1  -6  638.11   28.78
 -12  -1   6  715.34   44.86
   0   4   0  736.09   34.97
   0   4   0  709.27   31.43
   0   4   0  718.83   32.90
   0   4   0  705.66   33.51
   0   4   0  691.07   32.18
   0   4   0  716.57   22.68
  -7   3  -1 1874.46   53.78
   7  -3   1 1736.42   47.79
   9  -1   5  -12.45   24.49
  -7  -3  -1 1826.10   49.83
  -7   3  -1 1750.64   48.45
   9  -1   5  -11.75   15.22
   7  -3   1 1788.98   45.27
  -9  -1  -5   -2.56   30.90
   9   1   5   10.33   11.94
  -9   1  -5   29.77   32.31
   9   1   5    5.01   24.80
   7   3   1 1711.94   48.72
  -9   1  -5    2.19   17.49
  -7   3  -1 1821.63   44.21
   9   1   5   -3.53   13.99
   7   3   1 1799.39   30.48
   7  -3   1 1837.82   52.90
   9  -1   5   -0.11   12.48
   7   3   1 1753.14   62.83
  -9  -1  -5   69.31   16.81
  -9   1  -5    7.89   19.71
  -7  -3  -1 1633.16   64.63
  -9  -1  -5   -3.73   20.57
  -2   0 -1818160.88  239.36
   2   0  1818481.81  272.47
  -2   0 -1817995.39  263.72
  -2   0 -1818030.73  226.23
  -2   0 -1818345.17  249.36
   2   0  1818038.52  241.71
  -4  -3  -8    0.91   17.31
   4  -3   8   -6.23   16.27
  -4   3  -8    5.49   18.52
   4  -3   8   -7.09   12.73
  -4   3  -8    0.81   15.40
  -4   3  -8    9.96   28.06
   4   3   8   -8.21   12.64
   4   3   8   10.36    9.45
  -4  -3  -8   -1.67   14.44
 -11   0  21    6.01   18.51
   0   4  -1 6227.20   93.15
   0   4  -1 6348.67   88.44
   0   4   1 6347.23   86.85
   0   4   1 6167.52   83.00
   0   4  -1 6171.17  100.32
   0   4  -1 6107.37   91.21
   0   4   1 6257.87   97.48
   0   4   1 6064.53   82.90
   0   4   1 6449.71   87.55
  11   0 -21    8.63   17.95
   0   4  -1 6449.17  104.25
 -11   0  21   -2.27   18.52
 -11   0  21   26.39   11.22
  11   0 -21   12.30   18.99
   0   4   1 6136.05   93.55
   0   4  -1 6219.19   86.85
  11   0 -21   20.08   11.23
  11   0 -21    3.97   18.61
  -7  -2  -7 1199.57   53.84
   9   0 -23   16.09   27.44
  -7   2  -7 1243.63   38.15
  -7   2  -7 1122.00   39.78
   7  -2   7 1235.87   56.00
   7  -2   7 1190.84   40.27
  -7  -2  -7 1159.51   14.60
  -9   0  23   -1.18    9.74
   9   0 -23   13.66   17.45
  -9   0  23   -1.50   14.29
  -9   0  23    7.87    9.70
  -7   2  -7 1189.79   40.03
   7   2   7 1209.94   55.19
   9   0 -23    9.17   17.53
  -7  -2  -7 1174.87   55.74
   7   2   7 1245.37   38.81
  -3   2 -14  971.31   55.42
  -3   2 -14 1021.12   60.93
   3   2  14 1047.48   58.33
  -3   2 -14  960.03   28.77
   3   2  14  977.14   27.56
   3  -2  14  937.42   58.92
  -3  -2 -14  983.97   40.96
   3  -2  14  999.00   43.20
  -3  -2 -14  928.28   38.98
 -12   1  17 4847.12   94.88
  12  -1 -17 4950.72   74.16
  12   1 -17 4975.33  108.16
 -12   1  17 4867.83   72.57
  12  -1 -17 4848.18   84.42
  12   1 -17 4868.06   70.36
 -12   1  17 5017.08  105.78
  12  -1 -17 4934.59   95.79
 -12  -1  17 4921.43   79.19
 -12  -1  17 4772.52   83.13
 -12  -1  17 4930.67   71.22
  12   1 -17 4999.43   81.10
 -11   2   7  551.12   31.95
 -11   2   7  548.05   35.02
 -11  -2   7  502.55   37.65
 -11   2   7  701.72   56.11
  11  -2  -7  484.19   53.04
  11   2  -7  529.88   55.44
 -11  -2   7  508.18   28.83
 -11  -2   7  507.23   34.83
  11   2  -7  518.41   24.78
  11   2  -7  478.26   19.06
  11  -2  -7  547.33   32.21
  11  -2  -7  527.28   53.96
  -1   4   1  539.36   28.90
   1   4  -1  620.52   22.39
   1   4  -1  554.98   31.52
   1   4  -1  646.13   33.43
  -1   4   1  615.12   33.09
  -1   4   1  583.79   22.04
   1   4  -1  609.22   27.87
  -1   4   1  615.27   32.76
   1   4  -1  630.64   21.84
  -1   4   1  607.41   29.22
   1   4  -1  575.52   27.40
  -9  -2  19 3365.24   66.97
   9   2 -19 3619.66   90.49
   9  -2 -19 3654.53   61.59
  -4   0  23    9.39   21.68
  -9   2  19 3618.13   67.63
  -4   0  23   10.17   19.19
   9  -2 -19 3626.47   67.23
  -9   2  19 3632.51   60.35
   4   0 -23    6.95   18.36
  -9   2  19 3371.19   89.51
   9   2 -19 3561.68   68.88
   4   0 -23    3.18   17.50
  -4   0  23   11.12   20.70
   4   0 -23   -8.65   11.44
   4   0 -23   -2.12   18.67
   9   2 -19 3604.91   67.30
  -9   0  -6 4167.35   98.49
  -9   0  -6 4071.63   78.76
  -9   0  -6 4112.24   77.03
   9   0   6 4025.68   74.51
   9   0   6 4029.20   75.60
   9   0   6 4022.69   75.55
  12   0 -19   -7.94   15.67
 -11   2  14 1767.78   29.78
  11   2 -14 1768.17   29.74
 -11  -1   1 7487.41  120.65
 -11  -1   1 7521.11  143.49
 -11   2  14 1710.30   65.55
  11   2 -14 1779.76   44.53
 -11   1   1 7476.33  118.83
 -12   0  19    2.79   17.88
  11  -2 -14 1707.61   45.53
  11   1  -1 7458.12  104.08
 -11   1   1 7497.20  114.07
 -11  -1   1 7421.79  130.80
  11  -1  -1 7619.32  116.35
  12   0 -19    1.23    9.96
 -11   1   1 7527.62  116.99
 -11  -2  14 1798.61   66.75
  11  -1  -1 7585.14  142.07
  11   1  -1 7353.87  119.27
  11  -2 -14 1807.73   46.57
 -12   0  19   -8.15   28.97
 -12   0  19    7.60   18.32
 -11  -2  14 1584.67   59.66
  12   0 -19   -2.09   15.36
 -11   2  14 1674.80   45.20
  11   1  -1 7642.66  130.95
  12   0 -19    3.77   15.84
  11  -1  -1 7634.85  136.19
  11   2 -14 1764.56   47.71
 -11  -2  14 1762.88   26.19
  11  -2 -14 1749.37   29.94
 -12   0  19   12.93   17.84
   1   4   0  705.16   30.44
  -1   4   0  734.49   22.79
  -1   4   0  709.32   33.30
   1   4   0  687.11   30.51
   1   4   0  784.53   31.94
   1   4   0  695.16   31.47
  -1   4   0  675.95   21.83
   1   4   0  700.30   34.43
   1   4   0  726.71   23.29
  -1   4   0  698.89   22.04
  -1   4   0  695.39   36.57
   1   4  -2 4203.42   78.84
  -1   4   2 4126.31   63.87
   1   4  -2 4272.26   57.32
  -1   4   2 4159.54   58.29
   1   4  -2 4278.10   77.12
  -1   4   2 4251.81   68.29
   1   4  -2 4310.03   66.84
  -1   4   2 4183.31   62.08
  -1   4   2 4249.15   64.70
   1   4  -2 4402.70   78.58
   1   4  -2 4359.94   66.68
   9   2   2 1181.60   40.55
   0   4   2  395.90   20.47
   0   4  -2  391.49   31.87
   0   4   2  382.38   17.55
  -9   2  -2 1235.25   61.54
   9  -2   2 1180.17   52.49
   0   4   2  365.23   17.82
  -9  -2  -2 1201.45   29.03
   0   4   2  358.21   27.19
   0   4  -2  382.35   16.94
   0   4  -2  399.00   33.08
  -9   2  -2 1239.54   41.74
   9   2   2 1225.25   29.18
  -9  -2  -2 1226.77   59.91
   0   4  -2  387.59   22.52
   0   4  -2  358.65   17.52
  -9  -2  -2 1133.09   34.40
  -9   2  -2 1117.20   36.48
   9  -2   2 1204.62   60.71
   9  -2   2 1236.27   41.07
   0   4   2  419.12   27.15
   0   4   2  342.33   32.25
   9   2   2 1220.15   49.44
   0   4  -2  406.80   35.43
   6  -3   4 2351.35   65.21
   6   3   4 2379.87   65.29
  -6   3  -4 2436.03   56.98
  -6   3  -4 2342.11   48.68
   6  -3   4 2376.53   67.73
  -6  -3  -4 2242.40   65.57
   2   3 -15 5153.61   89.36
  -6   3  -4 2358.11   65.62
   2   3 -15 5178.67   89.81
  -6  -3  -4 2299.03   47.40
   6   3   4 2262.76   61.27
  -2   3  15 5274.06   89.54
  -2   3  15 5444.97  114.54
  -2  -3  15 5106.43   54.29
  -2  -3  15 5205.17   89.49
   2   3 -15 5304.24  113.71
   2   3 -15 5327.03  114.10
   5   2  11  120.41   19.69
  -5   2 -11  118.92   20.28
  -5  -2 -11  143.20   39.47
   5  -2  11  111.20   33.69
  -5   2 -11  146.23   26.57
  -5  -2 -11  118.63   32.98
   5   2  11  135.61   25.16
   5  -2  11  111.94   41.12
  -5   2 -11  149.11   38.81
  13   0 -1220432.20  273.35
  -8   2  20  720.50   52.04
 -13   0  1220392.34  286.39
 -13   0  1220556.17  305.68
   8   2 -20  785.78   52.07
   8  -2 -20  771.30   36.35
   8   2 -20  753.32   51.26
   8   2 -20  793.76   37.24
  13   0 -1220485.76  280.39
  13   0 -1220631.36  287.83
  -8   2  20  815.84   35.70
  -8   2  20  755.58   33.78
 -13   0  1220509.69  273.06
 -11   1  20 2955.03   71.57
  11   1 -20 2932.22   70.24
 -11  -1  20 2937.16   70.79
 -11  -1  20 2876.95   44.21
  11  -1 -20 3029.19   78.06
 -11  -1  20 2882.88   82.03
 -11  -1  20 2874.51   37.54
 -11   1  20 2878.50   57.87
  11  -1 -20 2919.99   44.41
 -11   1  20 2827.23   53.25
  11  -1 -20 2899.75   54.70
  11   1 -20 3015.87   56.18
  11  -1 -20 2909.20   45.16
  11   1 -20 2956.98   62.30
  13   0 -13   -4.74   14.77
  -1   4  -1   51.65   13.35
   1   4   1   46.86   22.22
  -1   4  -1   63.05   26.30
  13   0 -13   23.25   23.20
  -1   4  -1   64.68   14.48
   1   4   1   80.78   19.38
  13   0 -13   13.85   32.12
  -1   4  -1   43.69   13.17
   1   4   1   67.75   21.83
   1   4   1   46.80   21.78
 -13   0  13    3.81   15.42
 -13   0  13   10.09   14.74
   1   4   1   63.42   19.06
  -1   4  -1  136.56   23.39
 -13   0  13   11.65   19.81
   1   4   1   46.66   21.14
   1   4  -3  115.22   28.61
  -1   4   3   81.89   17.00
   5   0  14 1288.55   58.38
   1   4  -3   93.66   17.19
  -5   0 -14 1251.18   42.08
   1   4  -3  120.60   18.65
   5   0  14 1288.80   41.67
  -1   4   3   87.38   16.86
   1   4  -3   91.64   28.14
  -5   0 -14 1286.79   58.16
   1   4  -3  110.77   18.37
  -1   4   3  118.70   12.24
  -1   4   3   92.32   14.22
  -1   4   3   98.53   19.15
  -1   4   3   99.46   13.88
  -5   0 -14 1316.29   28.21
   1   4  -3  101.89   28.35
   7   1 -23  614.63   49.66
   7  -1 -23  677.43   20.85
   7  -1 -23  658.08   20.38
  -7  -1  23  621.97   22.58
  -7   1  23  636.03   22.75
   7   1 -23  669.93   27.74
   7  -1 -23  634.47   36.17
   7   1 -23  616.82   28.11
  -7   1  23  591.71   28.37
  -7   1  23  826.24   43.06
  -7  -1  23  618.22   22.75
   6   1 -23  870.76   31.17
   6   1 -23  861.40   46.95
   6  -1 -23  900.14   18.57
  -6   1  23  947.01   47.98
  -6  -1  23  900.30   27.88
   6   1 -23  914.10   35.10
   6  -1 -23  856.35   36.06
  -6   1  23  941.97   32.78
  -6  -1  23  903.01   27.04
  -6   1  23  897.77   34.96
   6  -1 -23  885.16   24.43
 -13   0  11   -0.31   25.58
  13   0 -11   45.39   21.32
  13   0 -11   -5.80   30.64
 -13   0  11    3.66   20.14
 -13   0  11   12.46   16.17
  13   0 -11    0.08   27.77
   8   3 -13  225.07   24.97
  -8   3  13  287.19   45.47
  -8  -3  13  404.15   46.05
  -8   3  13  312.44   33.29
  -8   3  13  250.56   28.27
   8   3 -13  271.41   28.85
   8   3 -13  375.79   45.13
   8  -3 -13  327.70   44.54
   8  -3 -13  284.46   32.49
 -13   0  14 2069.56   43.66
 -13   0  14 2219.85   44.59
  -2   0  22 8335.75  129.07
   2   0 -22 8331.61  133.73
 -13   0  14 2045.33   73.61
  13   0 -14 2122.78   53.44
   2   0 -22 8394.57  113.36
   2   0 -22 8335.84  123.11
  -2   0  22 8333.02  136.63
   2   0 -22 8201.96  115.30
  13   0 -14 2128.74   42.28
   3   1 -22  594.06   31.80
  -3  -1  22  667.12   33.36
  -3   1  22  913.82   51.77
   3   1 -22 1013.46   52.66
   3   1 -22  593.98   31.34
   3  -1 -22  670.44   30.61
  -3  -1  22  856.98   50.44
   3   1 -22  909.71   54.10
  -3   1  22  640.99   28.71
  -3   1  22  895.44   54.66
   3  -1 -22  997.63   52.51
   3  -1 -22  837.60   29.17
   0   4   3 5665.86   74.63
   0   4  -3 5720.47  100.98
   0   4   3 5676.00   83.70
   0   4   3 5734.52   85.08
   0   4  -3 5609.19   96.70
   0   4   3 5629.97   82.02
   0   4  -3 5828.80  103.69
   0   4  -3 5583.95   82.28
   0   4   3 5740.54   97.07
   0   4  -3 5724.50   84.51
   0   4  -3 5729.86   84.38
   0   4   3 5588.42   83.60
  -3  -3 -10 9493.87  137.22
   8   3  -214854.29  186.21
  -3  -3 -10 9381.45  159.90
   3  -3  10 9476.76  140.97
  -3   3 -10 9607.68  140.31
  -8  -3   214919.49  209.20
  -8  -3   214856.42  199.73
   8  -3  -215086.37  211.25
  -8   3   215056.00  238.11
  -3   3 -10 9205.67  137.99
   8  -3  -215017.38  206.72
   8  -3  -215106.19  213.31
   3   3  10 9380.67  138.25
  -8   3   215140.48  210.35
  -3   3 -10 9502.93  144.49
   3  -3  10 9477.47  126.34
   8   3  -214810.84  229.95
   8   3  -215128.22  192.38
   3   3  10 9375.54  122.37
  -8   3   215112.25  208.17
  -2   4   2  154.39   20.48
   2   4  -2  135.99   24.50
  -2   4   2  145.73   26.83
  -2   4   2  150.87   17.60
  -2   4   2  233.80   20.82
   2   4  -2  169.20   18.75
   2   4  -2  171.10   15.79
   2   4  -2  113.57   17.40
   2   4  -2  150.75   19.10
   2   4  -2  134.84   28.46
  -2   4   2  139.84   17.76
 -11  -2   6 1194.61   39.26
 -11   2   6 1214.10   43.66
  11   2  -6 1153.80   38.73
  11   2  -6 1161.55   43.59
  11  -2  -6 1192.45   42.32
 -11  -2   6 1269.31   42.79
 -11   2   6 1220.78   30.48
 -11  -2   6 1160.67   31.60
  11  -2  -6 1214.42   30.57
 -11   2   6 1205.28   65.11
  11   2  -6 1221.06   31.54
  11  -2  -6 1258.07   43.21
  -8  -2  -5 1202.04   22.77
   8   2   5 1183.80   22.69
  -8   2  -5 1207.52   41.01
   8  -2   5 1153.23   60.05
   8   2   5 1161.42   39.60
   8  -2   5 1229.72   40.34
   8   2   5 1230.10   54.09
  -8  -2  -5 1213.31   39.06
  -8   2  -5 1202.25   57.69
  -8   2  -5 1108.88   59.70
  -8  -2  -5 1185.96   53.96
   8  -2   5 1231.15   38.58
   3   0  17  -22.11   29.24
  -3   0 -17   11.74   24.40
  -3   0 -17   -0.42    8.80
  -3   0 -17   -0.92   14.33
  -3   0 -17   -5.11   15.45
   3   0  17  -10.67   19.86
  -5   3  16  970.11   19.75
  -5   3  16  971.31   60.01
   5   3 -16 1003.89   39.63
   5  -3 -16 1011.15   27.16
  -5   3  16  948.60   38.88
   5   3 -16  989.18   40.21
   5   3 -16 1042.55   60.04
  -2   4   1 1162.35   36.02
   2   4  -1 1205.03   37.46
  -2   4   1 1205.26   35.74
   2   4  -1 1199.49   42.22
   2   4  -1 1156.00   24.59
   2   4  -1 1231.80   36.84
  -2   4   1 1188.97   30.01
  -2   4   1 1265.35   42.64
   2   4  -1 1204.74   33.65
   2   4  -1 1142.04   30.43
  -2   4   1 1196.52   31.69
   4   3 -16 2928.09   83.80
   4   3 -16 2895.44   62.24
  -4   3  16 3115.77   84.06
   4  -3 -16 2881.44   39.94
  -4   3  16 2864.28   39.61
   4   3 -16 3061.09   84.05
  -4   3  16 2950.55   63.25
 -12   1   5 9745.40  166.95
 -12   1   5 9591.74  135.24
   2   4  -3  490.88   35.62
  -2   4   3  414.15   15.38
   2   4  -3  444.32   21.94
   2   4  -3  402.57   35.48
   2   4  -3  396.47   20.26
  -2   4   3  417.30   34.71
  12   1  -5 9795.39  150.96
  12   1  -5 9429.68  166.53
  -2   4   3  418.12   30.74
  -2   4   3  386.89   23.36
 -12  -1   5 9331.57  146.85
 -12  -1   5 9466.06  142.06
  12  -1  -5 9743.84  144.06
  12  -1  -5 9772.66  144.37
  12   1  -5 9714.18  149.81
  -2   4   3  440.66   34.56
 -12  -1   5 9583.85  149.97
 -12   1   5 9484.57  164.80
  12  -1  -5 9410.59  151.97
   2   4  -3  394.12   14.74
   2   4  -3  398.62   31.81
  10   2  -1 1582.30   68.84
   1   4   2 4259.76   62.01
  -1   4  -2 4372.54   66.66
   1   4   2 4385.27   68.75
 -10   2   1 1603.79   47.68
  10   2  -1 1635.59   40.02
  -1   4  -2 4361.79   73.95
  10  -2  -1 1587.13   53.92
   1   4   2 4346.19   65.05
 -10   2   1 1663.28   68.39
  10  -2  -1 1669.88   68.95
   1   4   2 4444.68   79.04
   1   4   2 4280.01   67.30
  -1   4  -2 4306.17   78.71
 -10  -2   1 1585.72   37.38
  10  -2  -1 1619.77   46.63
  -1   4  -2 4245.06   71.95
  -1   4  -2 4309.17   70.04
 -10   2   1 1649.57   55.44
   1   4   2 4363.26   74.60
 -10  -2   1 1596.95   46.95
 -10  -2   1 1629.28   39.99
  10   2  -1 1633.90   37.70
 -13   0  10  902.90   37.63
  13   0 -10  843.57   56.14
 -13   0  10  920.46   33.26
 -13   0  10  862.01   31.94
  13   0 -10  915.98   45.98
  13   0 -10  945.96   50.35
 -11  -2  15  532.51   11.45
 -11  -2  15  604.82   12.43
  11   2 -15  667.97   50.25
  11  -2 -15  618.31   16.30
 -11  -2  15  582.27   31.39
  11  -2 -15  658.43   34.11
 -11   2  15  625.14   33.21
 -11  -2  15  587.92   51.85
  11  -2 -15  600.28   49.02
 -11   2  15  630.74   32.28
  11   2 -15  582.01   32.97
 -11   2  15  608.71   16.18
  11   2 -15  667.52   34.48
   1   4  -4 2223.95   41.65
  -1   4   4 2358.05   60.15
  -1   4   4 2299.68   59.35
  -1   4   4 2356.86   44.41
  -1   4   4 2272.95   43.61
   1   4  -4 2248.49   60.11
   1   4  -4 2311.86   61.30
  -1   4   4 2335.41   49.04
   1   4  -4 2407.70   47.16
   1   4  -4 2367.03   61.12
  -1   4   4 2386.91   47.75
   1   4  -4 2359.79   43.10
  -4  -1 -15 1037.89   39.10
  10  -2 -18  368.23   29.66
  -7   3  15  255.16   27.38
  -4   1 -15 1061.80   34.65
  -7   3  15  307.27   45.45
 -10  -2  18  274.20   30.03
   7   3 -15  335.45   46.64
  -4  -1 -15 1014.51   50.68
   7   3 -15  303.49   29.44
  -7   3  15  260.51   28.72
  10  -2 -18  311.41   25.60
 -10  -2  18  286.04   49.95
 -10   2  18  235.48   31.04
   7   3 -15  227.36   42.18
 -10   2  18  364.80   29.83
  10   2 -18  341.30   50.23
  10   2 -18  313.96   32.08
   7  -3 -15  263.76   27.46
   4  -1  15 1003.29   35.37
  -4  -1 -15 1020.98   21.30
  10   2 -18  294.65   49.25
   4   1  15 1015.27   33.04
  -4   1 -15 1094.24   31.95
 -10   2  18  344.14   25.19
  -4  -1 -15 1047.32   21.63
  -4   1 -15 1136.44   41.14
   4  -1  15 1035.90   38.83
   4   1  15 1091.06   60.07
  -3  -2  20   93.35   37.95
   3  -2 -20  108.09   39.58
   3   2 -20   83.37   13.14
   3   2 -20   80.70   38.48
  -3  -2  20   88.77   13.71
   3   2 -20   80.96   38.25
   3  -2 -20  110.24    8.83
   3  -2 -20   90.52   10.20
  -3   2  20   77.86   24.35
  -3   2  20   96.00   38.84
   3  -2 -20   81.49    9.91
   3   2 -20   86.35   23.89
  -3   2  20   83.22   10.17
   3   2 -20   -8.74   25.32
 -13   0  15    1.86   12.02
 -13   0  15   -4.49   19.60
  13   0 -15   33.09   19.70
  13   0 -15    1.96   12.80
 -13   0  15    3.58   16.90
  13   0 -15   -3.36   14.26
  -2   4   0  504.91   32.47
   2   4   0  516.76   21.99
  -2   4   0  466.96   29.30
  -2   4   0  446.71   32.46
   2   4   0  464.78   27.46
  -2   4   0  486.54   36.92
   2   4   0  480.95   32.47
   2   4   0  458.74   18.10
   2  -4   0  421.24   32.59
  -2   4   0  426.83   19.39
   2   4   0  481.27   26.65
   2   4   0  455.78   26.55
  -8  -1  23   30.07   12.45
   8  -1 -23   48.27   25.09
   8   1 -23   39.46   16.34
  -8   1  23   48.97   14.81
  -8   1  23   38.58   27.50
   8  -1 -23   31.38   11.51
   8  -1 -23   45.54   11.44
   8   1 -23   21.65   20.67
  -8  -1  23   13.54   12.53
   8   1 -23   40.41   16.62
  -8   1  23   62.97   27.36
  -8  -1  23   42.71   19.67
  -2   4   4 1398.95   33.49
   2   4  -4 1410.20   31.40
  -2   4   4 1443.88   25.69
   2   4  -4 1436.77   52.10
  -2   4   4 1530.39   42.64
   2   4  -4 1419.93   47.39
   2   4  -4 1398.04   36.21
  -2   4   4 1407.08   50.49
  -2   4   4 1458.44   50.64
   2   4  -4 1440.77   48.66
   2   4  -4 1375.95   31.44
  12   1 -18   -7.42   26.52
  12  -1 -18   10.22    8.25
 -12  -1  18   18.26   12.89
 -12   1  18  -18.14   16.19
  12  -1 -18  -10.38   31.19
  12  -1 -18    4.28   25.88
 -12  -1  18   -3.63   15.65
   5   1 -23 7887.91   97.85
  12   1 -18   18.67   12.86
  -5  -1  23 7964.05  115.70
 -12  -1  18   12.45   13.26
  12  -1 -18    0.89   13.86
  -5   1  23 8019.65  134.28
   5   1 -23 7799.46  114.10
  -5  -1  23 7864.73   98.27
  -5   1  23 7904.01  133.23
 -12   1  18   21.95   13.83
 -12  -1  18   22.36   30.98
   5   1 -23 7904.58  136.68
   5   1 -23 7984.43  133.41
   5  -1 -23 7892.76  103.91
   5  -1 -23 7872.65  102.75
  12   1 -18   -6.04   19.51
 -12   1  18   -6.15   15.70
   5  -1 -23 7867.47  113.27
 -12   1  18   16.79   30.55
  12   1 -18    0.57   15.13
  -5  -1  23 7813.01  106.87
  12   0  -3   17.67   30.97
 -12   0   3   -0.13   28.61
  12   0  -3   -2.00   15.73
  12   0  -3   12.36   17.50
 -12   0   3   19.32   26.24
 -12   0   3   -8.68   28.85
  -7   0  2420158.18  266.94
  -7   0  2420389.47  261.66
  -7   0  2420604.81  276.28
   7   0 -2420396.45  272.05
   7   0 -2420524.32  273.10
   7   0 -2420370.52  271.99
   0   4   4 1566.75   27.70
   7  -1  10 3010.79   67.30
  -7  -1 -10 2946.06   90.46
   7  -1  10 3026.50   67.48
   0   4  -4 1608.20   37.57
   7   1  10 3075.77   67.70
  -7  -1 -10 2988.07   89.38
  -7   1 -10 2876.61   76.87
   0   4   4 1653.07   37.37
  -7  -1 -10 3102.94   50.30
   0   4  -4 1517.01   51.00
   0   4  -4 1687.91   57.06
   0   4  -4 1614.58   39.38
   0   4   4 1531.36   36.06
   0   4   4 1641.71   38.43
   0   4  -4 1576.22   36.70
  -7   1 -10 2994.71   69.48
   0   4   4 1601.40   36.59
   0   4  -4 1632.94   52.88
   7   1  10 2921.60   86.47
  -7   1 -10 3015.91   64.94
   0   4   4 1578.38   37.56
   7  -3   2 2985.09   85.91
  -7  -3  -2 2936.54   66.18
  -7  -3  -2 2947.30   58.19
   7   3   2 2925.23   65.14
   7   3   2 3033.58   76.98
   7  -3   2 2971.91   69.25
   7  -3   2 2897.53   58.38
  -7   3  -2 2945.97   59.13
  -7   3  -2 2956.14   63.46
  -7   3  -2 2982.80   69.66
   7   3   2 2896.90   38.10
  -6   3  16 2982.62   64.10
   6   3 -16 2952.68   63.42
   6   3 -16 2949.66   61.97
  -6   3  16 3005.52   85.66
   6  -3 -16 2901.09   43.86
   6   3 -16 2907.20   86.40
  -6   3  16 2866.78   52.81
   4  -2  13 2617.76   50.48
  -4   2 -13 2551.98   56.69
  -4   2 -13 2532.39   49.24
  -4   2 -13 2598.90   60.55
  -4  -2 -13 2497.84   48.75
   4   2  13 2555.40   58.68
   4  -2  13 2490.83   80.70
  -4  -2 -13 2613.69   58.14
   4   2  13 2553.86   47.77
  13   0  -9   10.83   23.65
  13   0  -9   -3.91   27.78
 -13   0   9    1.58   13.62
 -13   0   9   -3.06   13.47
  13   0  -9    2.14   15.84
 -13   0   9    9.54   25.34
  -6   0  24 6204.60   87.73
   3   3 -16  118.94   26.01
   6   0 -24 6156.01   85.92
   6   0 -24 6079.28   85.46
   3   3 -16  121.13   41.50
   3   3 -16  125.08   40.77
   6   0 -24 6191.47   91.77
   3   3 -16  108.84   26.03
  -3   3  16  117.49   24.87
  -3   3  16  103.88   25.00
  -6   0  24 6008.65   86.46
   1   4   3 8056.11  110.18
  -1   4  -3 7667.14  110.19
   1   4   3 7949.86  105.79
   1   4   3 7816.87  103.47
  -1   4  -3 7910.53  130.59
   1   4   3 7759.49  111.64
  -1   4  -3 7897.76  124.79
   1  -4   3 7748.36  111.99
   1   4   3 7996.44  103.33
   1   4   3 8001.56  123.75
  -1   4  -3 8030.26  114.31
  -1   4  -3 7869.98  109.56
   6  -2 -21 5790.70   85.12
   2   4   1 1240.54   38.72
   2   4   1 1209.41   41.99
  -6   2  21 5833.18   95.87
  -6   2  21 5782.97   84.00
  -2   4  -1 1211.83   29.46
   2   4   1 1187.07   38.43
  -2   4  -1 1201.86   29.15
   6   2 -21 5880.39   95.79
   2   4   1 1221.28   29.78
   6   2 -21 5742.73  116.54
   2   4   1 1190.03   32.90
  -2   4  -1 1274.48   50.46
  -6   2  21 5882.30   95.98
  -2   4  -1 1205.18   40.64
  -2   4  -1 1160.14   29.64
   2  -4   1 1177.93   41.65
   6   2 -21 5897.95   97.41
   2   4   1 1273.35   25.12
  -8  -1  -8  899.93   57.77
  -8   1  -8  907.48   56.98
   8  -1   8  907.91   47.70
  -8   1  -8 1105.22   61.05
  -8  -1  -8  942.98   38.70
   8  -1   8  895.57   39.55
  -8  -1  -8  883.59   20.88
   8   1   8  850.37   57.02
   8  -1   8  962.47   39.80
  -8   1  -8  882.38   33.13
   8   1   8  904.34   27.22
   8   1   8  940.72   59.00
   0   3 -14 1080.24   42.86
   0   3 -14 1144.94   61.45
   0  -3 -14 1096.77   25.46
   0   3  14 1140.20   40.58
   0  -3  14 1026.29   59.53
   0   3  14 1078.70   25.31
   0   3 -14 1033.66   27.40
   0  -3  14 1068.94   28.16
   0  -3 -14 1018.27   41.02
   0   3 -14 1085.14   41.27
   0   3 -14 1071.66   61.79
   1   4  -5 2239.89   46.93
  -1   4   5 2278.36   60.68
  -1   4   5 2269.42   41.60
  -1   4   5 2280.34   46.19
   1   4  -5 2257.79   62.86
   1   4  -5 2233.86   47.54
  -1   4   5 2206.42   44.39
  -1   4   5 2202.20   41.44
   1   4  -5 2310.45   62.83
  -1   4   5 2327.74   45.96
   1   4  -5 2255.15   40.53
   1   4  -5 2184.53   39.41
  10  -1   3 1514.17   64.46
 -10   1  -3 1425.96   40.98
 -10   1  -3 1435.96   63.93
 -10  -1  -3 1446.52   46.40
 -10  -1  -3 1508.46   42.56
  10   1   3 1531.54   42.50
  10   1   3 1508.75   41.10
  10   1   3 1494.50   67.99
  10  -1   3 1436.91   40.32
 -10  -1  -3 1478.45   62.48
  10  -1   3 1501.45   46.85
 -10   1  -3 1381.15   67.10
 -13   0  1612507.56  179.72
  -2   4   5 7505.68   97.92
   2   4  -5 7669.22   96.39
 -13   0  1612619.97  182.67
   2   4  -5 7661.24  109.41
   2   4  -5 7660.37  111.47
  -2   4   5 7674.02  110.95
 -13   0  1612745.01  184.23
   2   4  -5 7455.05   87.30
  -2   4   5 7679.95   98.21
   2   4  -5 7602.18  127.31
  13   0 -1612782.21  182.00
  -2   4   5 7508.99   98.20
  -2   4   5 7688.76  126.34
   2   4  -5 7553.96  108.00
  13   0 -1612543.61  203.28
  13   0 -1612636.84  169.30
  -8   3  14   20.32   22.81
 -12   0  20  216.19   17.06
  -8   3  14    6.70   20.40
  -8  -3  14    7.03   34.85
  11   0   1    3.94   19.64
  11   0   1    7.08   24.39
   8  -3 -14    4.51   23.68
  -1  -3 -13  896.55   36.76
 -10   0  -4   42.18   25.79
  12   0 -20  323.13   45.53
   8   3 -14   24.81   31.16
  11   0   1   29.40   34.05
 -12   0  20  291.48   17.80
  -8   3  14   11.30   34.68
  12   0 -20  234.34   17.55
 -10   0  -4    6.54   36.01
  -1   3 -13  850.18   59.72
  -1  -3 -13  884.91   27.70
 -12   0  20  258.98   27.20
 -11   0  -1    9.54   15.00
   1  -3  13  843.66   29.37
  -1   3 -13  868.43   20.84
 -12   0  20  198.78   27.40
   8   3 -14   36.47   22.65
  12   0 -20  259.06   28.15
   8  -3 -14   20.19   21.18
   1  -3  13  826.53   55.92
   1   3  13  899.58   55.66
 -10   0  -4   12.91   36.13
   8   3 -14   16.08   35.53
  -1   3 -13  883.58   38.97
  10   0   4   17.87   21.76
  -1   3 -13  872.26   57.17
   1   3  13  933.84   27.39
  10   0   4    1.64   33.53
  10   0   4   22.55   23.03
 -11   0  -1    4.08   30.70
  12   0 -20  218.23   17.17
 -11   0  -1   -3.95   19.59
  -9  -3   9  961.10   29.58
 -11  -2   5 1239.94   67.10
 -11   2   5 1121.34   31.21
  11  -2  -5 1208.95   44.83
  -9   3   9 1053.86   35.93
   9  -3  -9 1015.73   39.02
  11  -2  -5 1164.09   44.78
  11   2  -5 1182.03   29.95
  -9   3   9  998.06   22.32
  11   2  -5 1242.09   43.90
 -11  -2   5 1148.03   41.46
  -9  -3   9 1048.76   39.09
  11   2  -5 1198.29   44.80
  11  -2  -5 1162.22   45.73
 -11   2   5 1203.23   43.88
  -9   3   9 1050.18   38.69
   9  -3  -9 1043.80   36.01
 -11  -2   5 1159.57   30.75
   9   3  -9 1041.23   59.70
   9   3  -9 1042.96   44.40
   9  -3  -9 1039.68   22.61
 -11   2   5 1178.68   66.68
   0   1 -20   38.78   34.55
   0  -1 -20   32.34   11.96
   0   1  20   19.52   13.75
   9  -3  -8   16.97   20.24
   0   2  18  117.48   26.69
  -8   0  24  396.38   19.58
   0  -1 -20   30.52   23.80
   0  -1 -20   37.38   20.83
  -8   0  24  491.71   30.13
   9  -3  -8   18.33   11.88
   9  -3  -8   18.21   30.19
   9   3  -8   20.72   22.35
   9   3  -8   10.86   33.68
   8   0 -24  474.72   29.40
   8   0 -24  406.72   18.92
  -8   0  24  423.98   38.63
   9   3  -8   12.70    9.42
   0   1 -20   50.99   27.38
   8   0 -24  449.96   40.99
   0   1 -20   31.51   17.20
   0  -1 -20   36.07   11.49
   0  -1  20   23.34   24.50
   0  -1  20   24.25   19.72
   0   1  20   63.28   21.62
   0   2 -18  127.92   25.80
   0  -2  18  108.35   39.80
   0   1 -20   21.79   23.43
   9   3  -8   16.73    9.17
  -9  -3   8   14.23    9.37
  -9   3   8   19.01   12.13
   0   2  18  112.08   11.81
  -9   3   8   26.79   20.49
   0  -2  18  124.15   22.10
  -9  -3   8   14.17   21.54
   0  -2 -18  142.42   40.89
  -9   3   8   18.46   18.57
   0   2 -18  112.77   23.93
   0   2  18  144.09   40.13
  -9  -3   8   12.88   33.91
   0  -2 -18  116.60   19.89
   0   2 -18  103.84   37.69
   0   2 -18  125.68   21.03
 -10   1  22  696.61   28.88
  10   1 -22  617.43   29.55
  10   1 -22  618.22   36.68
 -10  -1  22  612.61   34.61
  10   1 -22  726.95   44.64
 -10  -1  22  682.80   15.26
 -10  -1  22  725.92   22.04
  10  -1 -22  672.73   20.68
  10  -1 -22  681.05   31.55
  10  -1 -22  696.54   20.33
 -10   1  22  630.66   29.90
 -10   1  22  794.78   47.49
  -1   1 -19 8472.98  136.34
   1   1  19 8544.02  153.12
  -1   1 -19 8423.09  131.96
  -6  -1 -12 8778.52  107.57
  -6   1 -12 8841.70  138.31
  -1   1 -19 8357.09  148.83
  -6   1 -12 8627.34  151.75
   6   1  12 8917.25  139.01
   6  -1  12 8852.78  161.93
   6  -1  12 8813.35  134.59
   1  -1  19 8447.98  146.30
  -1   1 -19 8333.46  119.63
  -1  -1 -19 8202.06   97.54
   6   1  12 8819.41  130.89
  -6  -1 -12 8891.28  155.46
  -6  -1 -12 8658.46  158.66
   1  -1  19 8528.68  135.60
  -1  -1 -19 8306.17   98.36
  -6   1 -12 8645.23  142.60
  -1  -1 -19 8351.67  117.26
  -1  -1 -19 8409.89  148.00
   1   1  19 8193.17  113.18
   1  -2  17  245.44   28.06
  -1   2 -17  253.78   42.67
  -1   2 -17  248.18   26.86
  -1  -2 -17  221.63   26.44
  -1   2 -17  330.49   47.90
   1   2  17  222.48   25.20
   1   2  17  244.90   29.92
  -1   2 -17  244.04   27.57
   1  -2  17  277.01   18.16
  -1  -2 -17  237.18   29.57
  10   0 -23    7.36   16.83
  10   0 -23    1.09    9.96
 -10   0  23   -0.80   30.80
  10   0 -23    6.66   17.13
 -10   0  23   35.81   12.31
 -10   0  23   14.15   20.50
   5   2 -21   91.23   39.18
   5  -3   7  568.01   29.66
  -5   2  21  154.60   16.93
  -5  -3  -7  636.51   39.38
  -5   3  -7  584.75   30.61
   5   3   7  621.19   29.18
   5   2 -21  143.27   40.86
  -5  -3  -7  566.37   28.97
  -5   2  21  100.98   42.54
   5  -3   7  588.10   40.98
   5   2 -21   99.62   40.79
   5  -2 -21   95.75   16.51
  -5   3  -7  603.71   25.66
  -5   2  21   83.73   41.66
  -5   3  -7  547.47   34.19
   5   3   7  606.93   38.98
  11  -2 -16 3921.04   70.97
  11   2 -16 3841.22   72.30
 -11  -2  16 3779.31   69.79
 -11   2  16 3872.39   71.74
 -11  -2  16 3877.83   93.67
  11   2 -16 4004.27   95.84
  11  -2 -16 3848.85   71.44
 -11   2  16 4034.29   91.26
 -11   2  16 3898.28   72.38
  11   2 -16 3885.89   92.29
  -8   3   1   21.56   19.83
   8   3  -1   -3.70   32.32
   8  -3  -1  -23.92   34.19
   7   2 -21 3488.43   68.01
  -8   3   1    8.79   13.79
  -8   3   1   -3.58   21.79
  -8  -3   1   14.34   12.53
  -7   2  21 3547.88   68.82
   8  -3  -1   18.67   13.22
  -7   2  21 3533.41   52.96
   8   3  -1    7.87   19.02
   8   3  -1    4.49   13.38
   7   2 -21 3630.86   70.15
   8  -3  -1    6.33   33.90
   7   2 -21 3530.27   70.94
  -8  -3   1   28.33   19.81
   7  -2 -21 3529.99   64.77
  -7   2  21 3573.42   68.70
  -3   4   3 4867.43   91.38
   9   3 -10   37.92   21.19
   3   4  -3 4951.69   93.62
   3   4  -3 4967.37   70.21
   3   4  -3 4933.84   71.14
   3  -4  -3 4878.76   92.35
   3   4  -3 5053.83   85.83
   9  -3 -10    6.45   29.25
   9   3 -10   22.64   16.24
   3   4  -3 4873.85   69.22
  -3   4   3 4868.59   88.60
  -9  -3  10   26.57   15.72
   9  -3 -10   23.20    7.96
   9   3 -10   14.36   21.15
  -9  -3  10   34.01   21.46
  -3   4   3 4820.47   63.38
   3   4  -3 5011.94   93.92
  -9   3  10   34.21   21.08
   9  -3 -10   27.87   34.38
  -3   4   3 4913.44   92.80
  -3   4   3 4985.87   72.59
  -9   3  10   23.45   30.64
   9   3  -7 2884.60   82.77
  -9  -3   7 2706.38   41.74
  -9   3   7 2876.28   80.00
   9  -3  -7 2744.99   46.67
  -9  -3   7 2682.23   58.61
  -9  -3   7 2877.21   82.00
  -9   3   7 2854.69   77.50
  -9   3   7 2704.84   46.36
   9   3  -7 2712.29   35.38
   9   3  -7 2852.12   62.38
   9  -3  -7 2797.60   59.32
   9  -3  -7 2827.74   59.96
   1   3 -15 2246.23   55.95
   1   3 -15 2284.18   56.54
  -1  -3  15 2220.62   34.69
   1   3 -15 2290.30   56.47
   1   3 -15 2185.50   34.10
   1  -3 -15 2294.29   55.98
  -1  -3  15 2350.71   77.68
  -1   3  15 2218.30   55.23
   1   3 -15 2263.11   79.72
   3   4  -2 3226.75   60.62
   3   4  -2 3207.61   55.95
  -3   4   2 3216.58   56.29
   3   4  -2 3125.02   53.36
  -3   4   2 3101.79   70.70
   3   4  -2 3226.02   61.29
   3   4  -2 3213.73   53.44
  -3   4   2 3131.78   56.15
   3   4  -2 3153.61   71.61
   3  -4  -2 3172.80   55.91
  -3   4   2 3254.47   56.36
  -3   4   2 3240.01   70.77
   3   0 -23    7.78   19.72
   3   0 -23   -8.10   11.41
   3   0 -23    7.09   12.68
   3   0 -23   11.53   20.20
  -3   0  23    2.55   21.80
  -3   0  23   12.56   20.17
  -3   0  23   -5.56   22.83
  11   0 -22  348.31   18.90
  11   1   0  665.32   38.01
  11   1   0  534.52   62.64
  11   0 -22  362.69   27.29
  11   1   0  592.73   33.21
 -11   1   0  543.22   36.31
 -11   0  22  364.07   28.27
 -11  -1   0  664.61   38.70
 -11  -1   0  607.32   33.31
  11  -1   0  582.93   33.84
  11   0 -22  418.10   46.32
 -11   1   0  682.64   39.11
 -11   0  22  320.82   27.44
  11  -1   0  616.60   38.17
 -11   1   0  623.31   52.84
 -11   0  22  348.35   43.86
  11  -1   0  680.91   35.10
[truncated: 1,192,972 more chars]
