# Supplementary material for: Crystal structures of three hydrogen-bonded 1:2 compounds of chloranilic acid with 2-pyridone, 3-hy­droxy­pyridine and 4-hyroxypyridine
Source: Acta Crystallogr E Crystallogr Commun. 2017 Sep 29;73(Pt 10):1546–50. doi: 10.1107/S2056989017013536 (PMC5730315; doi:10.1107/S2056989017013536)
Supplement: Supplementary file 2 [file e-73-01546-Isup2.hkl]

#
# h,k,l, Fc-squared, Fo-squared, sigma(Fo-squared), status flag
#
data_I
_shelx_title ' 09040412'
_shelx_refln_list_code          4
_shelx_F_calc_maximum      112.54
_exptl_crystal_F_000       408.00
_reflns_d_resolution_high  0.7108

loop_
 _space_group_symop_operation_xyz
 'x, y, z'
 '-x, y, -z+1/2'
 '-x, -y, -z'
 'x, -y, z-1/2'

_cell_length_a    11.9402
_cell_length_b     3.7005
_cell_length_c    21.7919
_cell_angle_alpha  90.000
_cell_angle_beta  121.278
_cell_angle_gamma  90.000

_shelx_F_squared_multiplier     1.000

loop_
 _refln_index_h
 _refln_index_k
 _refln_index_l
 _refln_F_squared_calc
 _refln_F_squared_meas
 _refln_F_squared_sigma
 _refln_observed_status
   2   0   0          7.17          6.68         0.15 o
   3   0   0       2640.05       2660.39        20.73 o
   4   0   0       1949.52       2008.41         9.67 o
   5   0   0       1896.12       1919.06         9.41 o
   6   0   0       1522.96       1723.94         8.53 o
   7   0   0          0.92          2.28         0.48 o
   8   0   0       1714.53       1744.07         9.12 o
   9   0   0         11.69         17.93         0.53 o
  10   0   0        221.97        192.12         1.41 o
  11   0   0        180.82        184.13         1.60 o
  12   0   0         53.29         54.57         0.99 o
  13   0   0        134.93        139.81         1.49 o
  14   0   0        117.85        112.36         1.47 o
   0   1   0       1217.47       1322.69         5.37 o
   1   1   0       5703.08       6007.94        22.71 o
   2   1   0       2109.50       2243.84         7.51 o
   3   1   0        423.20        439.94         1.45 o
   4   1   0        384.75        385.25         1.28 o
   5   1   0         93.17        115.95         0.57 o
   6   1   0        247.69        256.73         0.97 o
   7   1   0         30.13         26.72         0.32 o
   8   1   0          3.50          2.65         0.25 o
   9   1   0         35.59         29.30         0.50 o
  10   1   0        114.34        105.89         0.77 o
  11   1   0         34.27         30.29         0.58 o
  12   1   0          5.13          4.93         0.46 o
  13   1   0          0.36          0.85         0.37 o
  14   1   0          4.24          4.10         0.54 o
   0   2   0       1772.24       1865.62        10.51 o
   1   2   0       1794.70       1908.21         6.23 o
   2   2   0        299.91        328.23         1.08 o
   3   2   0         22.62         14.51         0.26 o
   4   2   0        598.88        565.76         2.06 o
   5   2   0        335.16        313.67         1.18 o
   6   2   0        523.94        530.60         1.95 o
   7   2   0          9.75          9.44         0.44 o
   8   2   0         74.31         73.61         0.58 o
   9   2   0        309.66        313.39         1.40 o
  10   2   0         42.68         40.66         0.52 o
  11   2   0        130.08        127.15         0.89 o
  12   2   0         67.24         71.83         0.75 o
  13   2   0         54.86         58.44         0.86 o
   0   3   0        214.41        201.54         1.35 o
   1   3   0         98.25         90.63         0.52 o
   2   3   0         16.50         22.33         0.29 o
   3   3   0        397.14        400.35         1.40 o
   4   3   0        592.06        594.38         2.00 o
   5   3   0         12.65         12.91         0.37 o
   6   3   0          2.82          3.91         0.35 o
   7   3   0        454.80        453.10         1.99 o
   8   3   0         66.64         63.09         0.56 o
   9   3   0        131.40        130.50         0.97 o
  10   3   0         16.96         17.57         0.60 o
  11   3   0          1.43          2.50         0.44 o
   0   4   0         36.81         34.55         0.60 o
   1   4   0         37.60         34.42         0.40 o
   2   4   0         23.29         22.64         0.36 o
   3   4   0         32.43         31.36         0.39 o
   4   4   0        130.12        127.28         0.75 o
   5   4   0        137.11        131.30         0.93 o
   6   4   0          9.87         10.18         0.39 o
   7   4   0          6.11          6.12         0.49 o
   8   4   0        207.13        197.20         1.41 o
   9   4   0        115.54        117.52         1.10 o
   0   5   0        128.23        132.85         1.26 o
   1   5   0        145.63        146.24         0.96 o
   2   5   0          1.30          1.68         0.38 o
   3   5   0         37.54         37.37         0.96 o
   4   5   0          7.51          9.83         1.30 o
 -14   1   1         26.79         28.97         0.59 o
 -13   1   1         61.49         65.45         0.77 o
 -12   1   1         74.58         72.42         0.67 o
 -11   1   1        368.66        364.02         1.72 o
 -10   1   1       1250.21       1216.01         4.66 o
  -9   1   1          4.21          6.33         0.26 o
  -8   1   1        709.58        688.15         2.58 o
  -7   1   1         26.62         26.29         0.34 o
  -6   1   1        341.94        291.20         1.06 o
  -5   1   1        466.53        440.79         1.51 o
  -4   1   1        296.64        289.21         0.95 o
  -3   1   1          3.32         10.42         0.15 o
  -2   1   1       6491.21       6715.73        32.65 o
  -1   1   1        150.91        143.01         0.49 o
   0   1   1        100.45        107.39         0.48 o
   1   1   1       6543.25       6791.41        27.41 o
   2   1   1        113.20         94.93         0.39 o
   3   1   1       3150.55       3282.58        11.70 o
   4   1   1       3920.75       4283.01        16.04 o
   5   1   1        123.75        110.63         0.61 o
   6   1   1          5.11          5.88         0.19 o
   7   1   1        926.48        877.89         3.17 o
   8   1   1          1.55          1.79         0.25 o
   9   1   1        377.09        379.50         1.61 o
  10   1   1          1.95          2.88         0.35 o
  11   1   1        528.59        504.44         2.38 o
  12   1   1         43.54         40.64         0.64 o
  13   1   1         11.92         12.46         0.53 o
 -13   2   1          0.03          0.19         0.34 o
 -12   2   1        331.91        343.92         1.69 o
 -11   2   1         15.76         12.68         0.41 o
 -10   2   1         82.41         78.44         0.66 o
  -9   2   1         83.09         82.06         0.59 o
  -8   2   1        242.10        227.66         1.14 o
  -7   2   1        142.38        141.69         0.71 o
  -6   2   1        373.81        351.28         1.33 o
  -5   2   1         15.09         14.00         0.28 o
  -4   2   1         18.99         22.60         0.25 o
  -3   2   1        890.44        890.13         4.06 o
  -2   2   1        275.99        277.31         0.92 o
  -1   2   1        746.99        726.85         2.27 o
   0   2   1         12.08          7.53         0.14 o
   1   2   1         52.88         53.35         0.35 o
   2   2   1        357.22        393.32         1.35 o
   3   2   1          8.70          4.74         0.16 o
   4   2   1        929.14        941.64         3.42 o
   5   2   1         51.83         52.83         0.38 o
   6   2   1         71.86         64.34         0.49 o
   7   2   1       2023.45       2003.54         7.58 o
   8   2   1          5.85          5.70         0.27 o
   9   2   1         44.49         44.85         0.60 o
  10   2   1          2.67          1.75         0.29 o
  11   2   1         80.67         85.58         0.78 o
  12   2   1         19.70         24.73         0.82 o
 -12   3   1         13.80         13.62         0.63 o
 -11   3   1        256.33        262.88         1.68 o
 -10   3   1        248.74        248.00         1.58 o
  -9   3   1         79.64         75.37         0.68 o
  -8   3   1          0.38          0.46         0.26 o
  -7   3   1        568.14        557.81         2.34 o
  -6   3   1        285.28        281.49         1.18 o
  -5   3   1        106.85        100.62         0.60 o
  -4   3   1        422.76        430.18         1.58 o
  -3   3   1          4.50          4.60         0.22 o
  -2   3   1        766.04        806.11         2.74 o
  -1   3   1        499.88        500.63         2.18 o
   0   3   1         20.30         17.16         0.29 o
   1   3   1        102.65        106.24         0.61 o
   2   3   1          4.96          5.08         0.31 o
   3   3   1        310.24        324.71         1.19 o
   4   3   1        155.29        148.18         0.79 o
   5   3   1        164.49        161.49         0.83 o
   6   3   1       1016.83       1020.17         4.09 o
   7   3   1         91.94         86.48         0.81 o
   8   3   1         66.09         66.61         0.74 o
   9   3   1          1.78          1.76         0.36 o
  10   3   1         29.09         30.84         0.71 o
  11   3   1         10.45         11.32         0.62 o
  -9   4   1         12.56         11.61         0.58 o
  -8   4   1         43.03         38.00         0.64 o
  -7   4   1        121.91        118.06         0.94 o
  -6   4   1          5.78          5.73         0.42 o
  -5   4   1          1.73          2.09         0.24 o
  -4   4   1          0.41          0.70         0.24 o
  -3   4   1         83.45         80.57         0.52 o
  -2   4   1         59.99         57.64         0.49 o
  -1   4   1         30.59         29.18         0.40 o
   0   4   1        301.87        302.48         1.52 o
   1   4   1          3.18          3.24         0.27 o
   2   4   1         60.25         58.85         0.47 o
   3   4   1        406.49        405.66         1.63 o
   4   4   1        321.57        307.85         1.28 o
   5   4   1         56.37         55.98         0.64 o
   6   4   1         41.21         40.31         0.60 o
   7   4   1         75.31         76.31         0.86 o
   8   4   1        540.73        537.20         2.88 o
  -4   5   1          0.01          1.11         0.67 o
  -3   5   1          1.47          1.61         0.50 o
  -2   5   1         18.49         17.99         0.54 o
  -1   5   1         18.67         19.77         0.51 o
   0   5   1         37.64         35.29         0.53 o
   1   5   1         34.81         33.58         0.58 o
   2   5   1         15.17         16.05         0.44 o
   3   5   1         33.98         32.63         0.67 o
 -14   0   2         55.00         58.51         1.12 o
 -13   0   2         90.04         96.95         1.14 o
 -12   0   2        206.83        189.44         1.42 o
 -11   0   2       1333.82       1272.18         7.26 o
 -10   0   2         12.92         23.26         0.64 o
  -9   0   2        416.87        364.04         2.17 o
  -8   0   2       2591.07       2624.74        13.89 o
  -7   0   2        656.29        585.51         2.94 o
  -6   0   2          6.07          5.69         0.39 o
  -5   0   2       2399.92       2695.28        13.50 o
  -4   0   2       3488.90       3720.46        18.97 o
  -3   0   2       3006.01       2858.32        13.87 o
  -2   0   2        411.74        389.33         1.62 o
   1   0   2      10589.25       9087.80       188.99 o
   2   0   2        752.66        778.15         3.95 o
   3   0   2        225.85        204.10         0.94 o
   4   0   2        445.00        449.31         2.30 o
   5   0   2       1497.14       1482.68         7.25 o
   6   0   2        348.93        371.84         2.04 o
   7   0   2        107.96         94.95         0.79 o
   8   0   2       2150.46       2094.11        11.19 o
   9   0   2        643.24        627.33         3.40 o
  10   0   2          4.31          5.14         0.43 o
  11   0   2        694.70        703.59         4.26 o
  12   0   2          0.94          0.92         0.51 o
  13   0   2          2.23          1.53         0.62 o
 -14   1   2          0.62          0.82         0.41 o
 -13   1   2         16.30         19.13         0.56 o
 -12   1   2          1.79          2.19         0.36 o
 -11   1   2        248.49        262.32         1.28 o
 -10   1   2        584.70        552.42         2.32 o
  -9   1   2         17.93         22.40         0.62 o
  -8   1   2        111.62        103.16         0.60 o
  -7   1   2         43.36         42.86         0.34 o
  -6   1   2        845.90        879.40         2.98 o
  -5   1   2         62.18         64.22         0.34 o
  -4   1   2         20.07         13.97         0.24 o
  -3   1   2        139.57        129.31         0.44 o
  -2   1   2          0.28          2.14         0.26 o
  -1   1   2          6.87          6.70         0.12 o
   0   1   2       5753.27       6037.00        22.86 o
   1   1   2        152.65        121.31         0.50 o
   2   1   2        108.11         91.93         0.37 o
   3   1   2        101.68        102.83         0.43 o
   4   1   2        355.06        361.86         1.24 o
   5   1   2         43.73         59.94         0.39 o
   6   1   2         58.82         53.04         0.41 o
   7   1   2         15.94         16.33         0.33 o
   8   1   2        879.88        866.28         3.33 o
   9   1   2        493.91        483.75         2.00 o
  10   1   2          0.08          0.17         0.22 o
  11   1   2        197.81        198.40         1.20 o
  12   1   2          0.12          0.68         0.38 o
  13   1   2         53.78         55.91         0.73 o
 -13   2   2          0.93          1.20         0.37 o
 -12   2   2        545.09        541.17         3.13 o
 -11   2   2          0.28          1.70         0.34 o
 -10   2   2          2.96          2.89         0.40 o
  -9   2   2          6.36          7.26         0.35 o
  -8   2   2         86.16         73.20         0.50 o
  -7   2   2        411.55        405.57         1.58 o
  -6   2   2        226.42        236.60         0.95 o
  -5   2   2          0.13          0.60         0.14 o
  -4   2   2       2073.59       2245.28         9.00 o
  -3   2   2         52.80         38.28         0.29 o
  -2   2   2        141.47        184.62         0.70 o
  -1   2   2        896.17        973.21         3.08 o
   0   2   2         12.66          8.36         0.14 o
   1   2   2        467.54        489.22         2.54 o
   2   2   2       1352.18       1424.03         7.14 o
   3   2   2        341.04        309.21         1.17 o
   4   2   2         15.65         14.35         0.34 o
   5   2   2        131.67        114.84         0.56 o
   6   2   2         18.09         14.99         0.36 o
   7   2   2       2037.35       2008.65         7.59 o
   8   2   2        202.16        192.71         0.99 o
   9   2   2         63.64         57.97         0.57 o
  10   2   2        699.02        697.24         2.95 o
  11   2   2        146.74        152.03         1.28 o
  12   2   2        104.13        108.39         1.17 o
 -12   3   2        268.51        276.64         1.79 o
 -11   3   2        184.99        187.94         1.37 o
 -10   3   2          0.01          0.30         0.32 o
  -9   3   2        196.38        190.74         1.15 o
  -8   3   2        728.36        727.07         3.04 o
  -7   3   2        457.03        451.85         1.98 o
  -6   3   2        342.67        327.38         1.34 o
  -5   3   2         10.68         11.69         0.31 o
  -4   3   2        672.84        675.07         2.36 o
  -3   3   2        486.14        485.79         1.71 o
  -2   3   2        185.27        185.73         0.82 o
  -1   3   2          1.34          1.96         0.18 o
   0   3   2          6.11          5.77         0.21 o
   1   3   2          7.89         13.57         0.22 o
   2   3   2        165.22        157.90         0.68 o
   3   3   2          0.31          0.40         0.13 o
   4   3   2         71.07         68.49         0.40 o
   5   3   2         44.85         43.18         0.37 o
   6   3   2          1.12          1.86         0.31 o
   7   3   2        145.38        142.44         0.89 o
   8   3   2         17.28         22.30         2.13 o
   9   3   2          1.14          1.44         0.33 o
  10   3   2         31.19         31.49         0.89 o
  11   3   2         76.19         80.99         1.03 o
  -9   4   2         58.79         59.03         0.94 o
  -8   4   2         71.88         68.73         0.84 o
  -7   4   2        334.50        327.26         1.65 o
  -6   4   2        114.26        119.19         0.75 o
  -5   4   2         23.81         24.70         0.39 o
  -4   4   2        309.55        299.09         1.27 o
  -3   4   2        152.47        154.59         0.83 o
  -2   4   2          6.25          7.78         0.35 o
  -1   4   2        200.56        205.83         0.98 o
   0   4   2         18.12         18.43         0.31 o
   1   4   2        208.02        209.84         1.02 o
   2   4   2         20.56         21.81         0.33 o
   3   4   2         55.46         55.51         0.49 o
   4   4   2        195.62        190.64         1.15 o
   5   4   2          1.25          1.47         0.30 o
   6   4   2         12.08         13.97         0.50 o
   7   4   2         59.42         58.55         0.75 o
   8   4   2         18.02         18.50         0.94 o
  -4   5   2        111.78        107.11         1.29 o
  -3   5   2        180.91        180.28         1.82 o
  -2   5   2        162.17        163.78         1.33 o
  -1   5   2          1.22          2.63         0.42 o
   0   5   2         33.91         37.73         0.77 o
   1   5   2         47.62         48.45         0.76 o
   2   5   2         89.58         92.56         0.80 o
   3   5   2        376.01        362.86         2.30 o
 -14   1   3        196.68        205.64         1.39 o
 -13   1   3         96.63         95.02         0.89 o
 -12   1   3          2.62          1.81         0.34 o
 -11   1   3         41.50         40.91         0.56 o
 -10   1   3         48.03         48.30         0.50 o
  -9   1   3        240.62        255.33         1.18 o
  -8   1   3        927.43        954.61         3.43 o
  -7   1   3        458.78        420.26         1.51 o
  -6   1   3        812.31        902.68         3.10 o
  -5   1   3        945.04        858.24         2.79 o
  -4   1   3       3036.28       3139.73        11.15 o
  -3   1   3        505.90        487.10         2.47 o
  -2   1   3       2176.03       2333.84         7.42 o
  -1   1   3      12664.31      12363.67        58.55 o
   0   1   3      11070.68      10636.36        44.02 o
   1   1   3       2322.17       2401.01         9.44 o
   2   1   3          5.90          8.02         0.17 o
   3   1   3        855.01        915.68         3.13 o
   4   1   3         32.88         26.95         0.23 o
   5   1   3       1383.59       1401.49         4.87 o
   6   1   3       1855.68       1805.84         6.54 o
   7   1   3          6.84          7.84         0.30 o
   8   1   3         57.37         60.96         0.53 o
   9   1   3          3.36          4.24         0.37 o
  10   1   3         70.43         71.52         0.68 o
  11   1   3        302.71        317.03         1.64 o
  12   1   3        107.29        113.19         0.94 o
  13   1   3         46.84         44.99         0.73 o
 -14   2   3          3.63          4.21         0.52 o
 -13   2   3          4.62          2.23         0.43 o
 -12   2   3          1.83          3.04         0.37 o
 -11   2   3          9.81          9.55         0.39 o
 -10   2   3         31.23         29.91         0.44 o
  -9   2   3        135.64        132.13         0.81 o
  -8   2   3        411.48        385.76         1.54 o
  -7   2   3         10.00         11.25         0.26 o
  -6   2   3         15.75         15.48         0.24 o
  -5   2   3         45.66         52.23         0.66 o
  -4   2   3       3312.36       3537.55        14.87 o
  -3   2   3         53.07         67.23         0.35 o
  -2   2   3        609.84        666.81         2.35 o
  -1   2   3        681.38        690.14         2.34 o
   0   2   3          1.38          0.35         0.11 o
   1   2   3        249.91        293.79         1.02 o
   2   2   3         10.07          4.46         0.18 o
   3   2   3        144.40        150.14         0.81 o
   4   2   3        110.24         98.94         0.85 o
   5   2   3         41.28         37.62         0.44 o
   6   2   3        255.19        262.60         1.10 o
   7   2   3         49.22         45.72         0.45 o
   8   2   3         10.50          9.07         0.34 o
   9   2   3         35.41         34.75         0.49 o
  10   2   3         56.39         52.82         0.96 o
  11   2   3         35.87         34.75         0.73 o
  12   2   3         11.87         13.78         0.68 o
 -12   3   3          6.68          8.86         0.64 o
 -11   3   3         29.92         31.41         0.57 o
 -10   3   3        233.14        229.80         1.22 o
  -9   3   3        701.47        690.81         2.84 o
  -8   3   3         55.39         58.38         0.55 o
  -7   3   3          0.99          0.96         0.28 o
  -6   3   3        116.48        114.82         0.61 o
  -5   3   3        658.04        660.70         2.29 o
  -4   3   3          0.58          0.82         0.21 o
  -3   3   3       2149.90       2224.38         8.62 o
  -2   3   3        142.98        149.52         0.69 o
  -1   3   3        481.72        495.84         1.82 o
   0   3   3         73.39         65.07         0.40 o
   1   3   3         94.00         79.78         0.50 o
   2   3   3         27.64         25.32         0.26 o
   3   3   3          3.43          3.29         0.17 o
   4   3   3         16.48         14.94         0.46 o
   5   3   3        296.17        288.35         1.23 o
   6   3   3         68.52         68.70         0.48 o
   7   3   3         90.92         83.79         0.94 o
   8   3   3          1.09          0.91         0.33 o
   9   3   3         20.09         22.34         0.55 o
  10   3   3        190.32        192.87         1.43 o
  -9   4   3          0.73          0.49         0.43 o
  -8   4   3        168.68        168.70         1.31 o
  -7   4   3        367.52        368.67         1.94 o
  -6   4   3          0.23          0.42         0.23 o
  -5   4   3        246.72        238.02         1.05 o
  -4   4   3         23.34         24.27         0.34 o
  -3   4   3        240.93        238.51         1.11 o
  -2   4   3         18.70         19.99         0.34 o
  -1   4   3          5.15          4.99         0.24 o
   0   4   3        277.48        275.20         1.22 o
   1   4   3        381.87        382.34         1.57 o
   2   4   3         14.23         14.54         0.32 o
   3   4   3        163.91        164.14         0.96 o
   4   4   3          9.17         10.60         0.43 o
   5   4   3         84.94         87.69         0.78 o
   6   4   3         61.93         59.90         0.71 o
   7   4   3          8.17          7.61         0.54 o
   8   4   3         51.46         53.14         0.73 o
  -4   5   3          1.39          2.56         0.72 o
  -3   5   3         58.49         56.80         0.73 o
  -2   5   3         81.02         75.81         0.81 o
  -1   5   3         10.30         10.67         0.50 o
   0   5   3          8.22          8.51         0.54 o
   1   5   3          8.07          8.88         0.80 o
   2   5   3         32.33         32.93         0.78 o
 -15   0   4        282.31        295.81         2.68 o
 -14   0   4        209.46        219.58         1.92 o
 -13   0   4        142.65        149.69         1.50 o
 -12   0   4        227.70        214.16         1.67 o
 -11   0   4        537.73        497.23         2.95 o
 -10   0   4       2092.13       1976.17        10.69 o
  -9   0   4         11.04         20.74         0.51 o
  -8   0   4        125.66        142.45         0.94 o
  -7   0   4        221.24        275.64         1.39 o
  -6   0   4         98.97        140.42         0.83 o
  -5   0   4       2479.89       2419.21        11.90 o
  -4   0   4       2107.11       2305.55        11.06 o
  -3   0   4        551.69        581.31         3.24 o
  -2   0   4       4105.83       3966.45        28.97 o
  -1   0   4       1612.55       1663.60         7.32 o
   0   0   4       3702.82       3872.04        54.19 o
   1   0   4        550.84        496.35         3.04 o
   2   0   4        995.36       1127.78         5.88 o
   3   0   4      12335.38      12191.42       136.21 o
   4   0   4        850.08        797.14         3.82 o
   5   0   4         17.45         12.50         0.38 o
   6   0   4        124.74        121.51         0.85 o
   7   0   4          2.21          3.80         0.35 o
   8   0   4          0.21          0.14         0.33 o
   9   0   4       1086.15       1074.26         5.98 o
  10   0   4          1.74          0.91         0.54 o
  11   0   4         43.93         40.12         0.91 o
  12   0   4         13.40         12.96         0.83 o
  13   0   4          8.27          8.33         0.74 o
 -15   1   4         41.53         50.76         0.78 o
 -14   1   4          9.97         11.51         0.57 o
 -13   1   4         11.70         11.67         0.47 o
 -12   1   4         98.55        103.93         0.82 o
 -11   1   4        258.39        236.04         1.18 o
 -10   1   4         36.84         41.33         0.46 o
  -9   1   4         19.92         15.02         0.32 o
  -8   1   4         47.24         51.49         0.41 o
  -7   1   4         22.79         25.58         0.29 o
  -6   1   4        463.20        509.58         1.71 o
  -5   1   4         59.39         68.39         0.41 o
  -4   1   4          9.06         11.49         0.16 o
  -3   1   4       2915.93       3055.41        10.60 o
  -2   1   4       1205.77       1321.32         5.86 o
  -1   1   4       1782.89       1883.27         6.16 o
   0   1   4       2490.65       2837.21        10.55 o
   1   1   4        462.26        493.42         1.79 o
   2   1   4         23.27         26.59         0.19 o
   3   1   4       1019.91       1082.80         4.03 o
   4   1   4         65.59         69.35         0.37 o
   5   1   4        474.98        497.69         1.77 o
   6   1   4        249.73        230.59         1.00 o
   7   1   4        975.10        939.56         3.54 o
   8   1   4         17.99         16.23         0.37 o
   9   1   4          6.79          7.05         0.33 o
  10   1   4         67.73         67.13         0.70 o
  11   1   4          1.97          2.76         0.41 o
  12   1   4         23.51         24.88         0.61 o
 -14   2   4         36.06         34.66         0.61 o
 -13   2   4         48.42         54.72         0.73 o
 -12   2   4          1.32          1.84         0.37 o
 -11   2   4        555.90        559.40         2.38 o
 -10   2   4         27.48         30.04         0.53 o
  -9   2   4        449.80        418.82         1.72 o
  -8   2   4         26.12         24.93         0.42 o
  -7   2   4         33.38         26.35         0.29 o
  -6   2   4        245.65        234.61         1.06 o
  -5   2   4        835.12        835.72         2.84 o
  -4   2   4       2557.83       2868.81        11.13 o
  -3   2   4        421.51        433.99         1.37 o
  -2   2   4         55.84         43.16         0.25 o
  -1   2   4       1631.51       1756.92         5.48 o
   0   2   4       1958.43       2069.84         7.15 o
   1   2   4         68.37         71.29         0.33 o
   2   2   4        218.30        212.28         0.78 o
   3   2   4        729.36        733.55         3.86 o
   4   2   4       1889.94       1993.18        10.75 o
   5   2   4          8.99          9.41         0.23 o
   6   2   4        226.46        213.95         1.02 o
   7   2   4         32.83         31.31         0.37 o
   8   2   4        376.60        372.05         1.61 o
   9   2   4         10.39         12.27         0.36 o
  10   2   4          0.51          0.77         0.46 o
  11   2   4         50.09         50.06         0.94 o
 -12   3   4         18.48         25.07         0.71 o
 -11   3   4         73.94         73.11         0.63 o
 -10   3   4          4.98          6.47         0.33 o
  -9   3   4          4.30          4.62         0.31 o
  -8   3   4        334.75        319.26         1.49 o
  -7   3   4        106.19        104.78         0.63 o
  -6   3   4        240.57        237.83         0.98 o
  -5   3   4         30.36         33.57         0.31 o
  -4   3   4        329.82        323.61         1.21 o
  -3   3   4         34.02         39.28         0.32 o
  -2   3   4        140.99        140.75         0.64 o
  -1   3   4        615.11        621.41         2.40 o
   0   3   4        269.33        258.11         0.99 o
   1   3   4         27.49         28.12         0.33 o
   2   3   4          0.45          0.34         0.15 o
   3   3   4        303.93        302.67         1.15 o
   4   3   4        192.65        188.58         0.85 o
   5   3   4         90.22         86.44         0.97 o
   6   3   4        116.98        113.30         0.95 o
   7   3   4        162.21        160.22         1.15 o
   8   3   4         95.44         98.61         0.96 o
   9   3   4         11.90         11.58         0.56 o
  10   3   4         23.36         21.68         0.72 o
 -10   4   4         15.97         16.10         0.89 o
  -9   4   4          0.74          0.92         0.55 o
  -8   4   4          1.13          0.56         0.31 o
  -7   4   4        524.12        514.47         4.95 o
  -6   4   4         24.44         27.59         0.64 o
  -5   4   4        310.28        299.88         1.23 o
  -4   4   4          1.17          0.83         0.23 o
  -3   4   4         11.78         12.38         0.33 o
  -2   4   4         69.21         69.04         0.55 o
  -1   4   4        113.21        112.77         0.70 o
   0   4   4         77.69         77.33         0.58 o
   1   4   4          7.32          7.21         0.37 o
   2   4   4         23.22         23.89         0.39 o
   3   4   4         40.50         38.89         0.54 o
   4   4   4        183.94        185.39         1.12 o
   5   4   4         10.74         10.66         0.47 o
   6   4   4          0.08          0.47         0.38 o
   7   4   4          4.79          5.74         0.58 o
  -4   5   4         35.59         36.55         0.69 o
  -3   5   4         16.50         18.57         0.61 o
  -2   5   4        269.16        267.26         1.79 o
  -1   5   4        187.73        188.45         1.54 o
   0   5   4         28.49         30.51         0.75 o
   1   5   4          0.71          1.35         0.49 o
   2   5   4         95.20         99.71         1.32 o
 -15   1   5        403.26        432.00         2.28 o
 -14   1   5          1.80          1.85         0.37 o
 -13   1   5         91.65         93.88         0.79 o
 -12   1   5        469.72        464.78         2.10 o
 -11   1   5        216.86        188.29         0.98 o
 -10   1   5        514.99        475.11         1.90 o
  -9   1   5         26.99         26.02         0.34 o
  -8   1   5        357.97        337.83         1.33 o
  -7   1   5       1187.49       1193.71         4.20 o
  -6   1   5        185.32        201.55         0.77 o
  -5   1   5       1913.30       2135.03         7.38 o
  -4   1   5          0.10          0.59         0.12 o
  -3   1   5          0.29          2.97         0.16 o
  -2   1   5       1056.96       1012.27         3.52 o
  -1   1   5         61.29         60.21         0.25 o
   0   1   5         37.94         39.70         0.18 o
   1   1   5       2549.81       2805.88        11.36 o
   2   1   5       1116.78       1146.32         4.34 o
   3   1   5        449.80        374.62         1.36 o
   4   1   5        369.49        395.63         1.39 o
   5   1   5        152.99        140.59         0.72 o
   6   1   5        943.81        928.90         3.38 o
   7   1   5       2380.83       2337.51         8.98 o
   8   1   5         35.24         34.05         0.46 o
   9   1   5          0.16          0.45         0.24 o
  10   1   5        271.99        279.06         1.45 o
  11   1   5        117.98        121.19         1.00 o
  12   1   5         72.41         74.49         0.94 o
 -14   2   5          7.80         11.05         0.56 o
 -13   2   5         26.20         25.40         0.53 o
 -12   2   5        536.10        533.38         2.51 o
 -11   2   5         57.49         56.99         0.57 o
 -10   2   5         84.77         72.37         0.58 o
  -9   2   5        679.00        657.90         2.47 o
  -8   2   5         68.09         70.12         0.53 o
  -7   2   5        184.23        174.39         0.78 o
  -6   2   5        421.93        420.30         1.49 o
  -5   2   5         26.64         30.59         0.27 o
  -4   2   5        395.89        390.13         1.25 o
  -3   2   5        789.53        821.70         3.24 o
  -2   2   5         66.95         72.39         0.41 o
  -1   2   5         28.40         33.48         0.22 o
   0   2   5       3671.80       4076.59        15.22 o
   1   2   5          0.36          1.67         0.12 o
   2   2   5         73.19         67.42         0.50 o
   3   2   5        287.87        269.08         1.19 o
   4   2   5        224.27        234.04         1.12 o
   5   2   5         35.38         33.48         0.87 o
   6   2   5        414.12        400.57         1.70 o
   7   2   5        313.13        312.01         1.48 o
   8   2   5         60.47         57.98         0.52 o
   9   2   5          0.43          1.20         0.34 o
  10   2   5        292.16        291.57         1.82 o
  11   2   5         12.49         14.24         0.84 o
 -12   3   5         33.59         34.17         0.56 o
 -11   3   5        105.99        106.68         0.88 o
 -10   3   5          7.38          7.73         0.33 o
  -9   3   5        169.71        158.79         0.83 o
  -8   3   5        120.02        115.30         1.07 o
  -7   3   5         60.55         60.53         0.48 o
  -6   3   5        459.37        454.95         1.67 o
  -5   3   5         12.58         12.28         0.23 o
  -4   3   5        616.64        615.98         2.13 o
  -3   3   5          7.09          4.71         0.16 o
  -2   3   5        243.32        252.77         1.04 o
  -1   3   5        222.93        223.10         0.99 o
   0   3   5         13.96         16.11         0.22 o
   1   3   5         55.37         54.35         0.36 o
   2   3   5        949.34        948.91         3.24 o
   3   3   5        143.90        141.20         0.75 o
   4   3   5        116.03        115.71         0.87 o
   5   3   5        323.91        322.07         1.81 o
   6   3   5        213.74        213.98         1.30 o
   7   3   5        171.65        168.29         1.25 o
   8   3   5        129.40        129.60         1.07 o
   9   3   5         19.04         18.47         0.63 o
  10   3   5        115.96        113.54         1.12 o
 -10   4   5         35.85         35.82         0.97 o
  -9   4   5         25.87         26.45         0.77 o
  -8   4   5        216.95        217.59         1.61 o
  -7   4   5        249.45        249.66         1.56 o
  -6   4   5        374.57        362.79         2.01 o
  -5   4   5         13.39         12.82         0.37 o
  -4   4   5        276.29        267.20         1.24 o
  -3   4   5        143.94        144.57         0.75 o
  -2   4   5        366.59        368.01         1.53 o
  -1   4   5        113.52        108.93         0.65 o
   0   4   5          3.11          3.72         0.24 o
   1   4   5         14.40         15.03         0.32 o
   2   4   5        315.88        307.13         1.45 o
   3   4   5        345.25        341.18         1.65 o
   4   4   5          0.01          0.06         0.27 o
   5   4   5          0.28          0.66         0.45 o
   6   4   5        121.05        123.17         1.18 o
   7   4   5         45.84         44.88         0.86 o
  -4   5   5          4.96          5.62         0.70 o
  -3   5   5        190.65        190.93         1.40 o
  -2   5   5        160.94        162.17         1.58 o
  -1   5   5         99.59         96.92         1.17 o
   0   5   5          0.02         -0.01         0.41 o
   1   5   5          6.21          7.21         0.85 o
 -15   0   6        127.88        148.95         1.82 o
 -14   0   6         56.86         54.74         1.15 o
 -13   0   6        204.96        205.74         1.51 o
 -12   0   6        669.98        681.57         3.85 o
 -11   0   6        137.27        112.62         2.46 o
 -10   0   6        127.49        116.29         0.98 o
  -9   0   6        178.45        178.60         1.16 o
  -8   0   6       3499.20       3680.93        19.68 o
  -7   0   6          0.53          1.99         0.21 o
  -6   0   6        915.58       1049.30         4.88 o
  -5   0   6       3957.74       3997.43        20.73 o
  -4   0   6       5000.00       4888.22        28.47 o
  -3   0   6        118.27        103.26         0.55 o
  -2   0   6        228.83        184.35         0.71 o
  -1   0   6       1037.26       1187.39         5.24 o
   0   0   6       2835.54       2694.60        14.34 o
   1   0   6       2629.16       2610.16        16.29 o
   2   0   6          3.50          3.91         0.43 o
   3   0   6        334.11        376.62         1.82 o
   4   0   6        388.71        432.33         2.11 o
   5   0   6        682.16        584.44         3.05 o
   6   0   6       1286.85       1288.81         6.75 o
   7   0   6       1299.26       1244.54         6.67 o
   8   0   6          5.95          5.96         0.39 o
   9   0   6        199.70        196.91         1.56 o
  10   0   6        121.68        121.97         1.17 o
  11   0   6        935.28        999.90         6.62 o
  12   0   6          7.01          7.95         0.69 o
 -15   1   6          5.59          3.99         0.54 o
 -14   1   6          0.19          0.24         0.31 o
 -13   1   6          0.62          0.42         0.30 o
 -12   1   6         36.09         32.91         0.50 o
 -11   1   6         42.67         36.86         0.54 o
 -10   1   6        114.21         88.43         0.61 o
  -9   1   6        204.96        194.60         0.86 o
  -8   1   6       1209.85       1206.88         4.28 o
  -7   1   6        482.21        529.50         1.88 o
  -6   1   6         22.84         22.40         0.22 o
  -5   1   6        506.29        587.28         1.87 o
  -4   1   6        722.68        751.19         4.28 o
  -3   1   6        217.30        223.23         0.84 o
  -2   1   6        513.15        541.15         3.51 o
  -1   1   6       2907.21       3244.21        11.94 o
   0   1   6        127.49        131.12         0.88 o
   1   1   6        139.27        153.53         0.79 o
   2   1   6        216.51        243.86         0.92 o
   3   1   6        110.93        118.02         0.54 o
   4   1   6         81.49        104.11         0.51 o
   5   1   6         36.57         38.92         0.32 o
   6   1   6         51.14         46.05         0.43 o
   7   1   6        106.92        100.77         0.71 o
   8   1   6         16.87         15.69         0.45 o
   9   1   6          9.77          9.13         0.34 o
  10   1   6          8.05          9.13         0.44 o
  11   1   6         75.99         76.51         0.95 o
  12   1   6        117.99        127.47         1.27 o
 -14   2   6        119.75        124.49         1.07 o
 -13   2   6         58.24         56.89         0.66 o
 -12   2   6        235.43        233.69         1.26 o
 -11   2   6         57.75         58.40         0.53 o
 -10   2   6        150.96        143.91         0.84 o
  -9   2   6        631.50        670.39         2.54 o
  -8   2   6       1371.41       1341.01         4.88 o
  -7   2   6        128.39        116.01         0.59 o
  -6   2   6        266.15        285.23         1.03 o
  -5   2   6        596.45        578.44         1.84 o
  -4   2   6       1790.32       1928.19        12.19 o
  -3   2   6       2348.94       2580.46        12.59 o
  -2   2   6        323.85        381.38         1.36 o
  -1   2   6        545.11        550.16         1.99 o
   0   2   6       1895.98       2015.07         7.02 o
   1   2   6        259.48        238.70         1.19 o
   2   2   6         53.79         50.40         0.44 o
   3   2   6         23.43         20.58         0.34 o
   4   2   6         38.02         39.07         0.48 o
   5   2   6       1233.95       1220.46         4.96 o
   6   2   6          8.19          8.31         0.30 o
   7   2   6         45.86         46.81         0.48 o
   8   2   6          7.40          6.83         0.50 o
   9   2   6         12.41         12.65         0.53 o
  10   2   6         94.14         97.97         1.03 o
  11   2   6        108.12        112.97         1.23 o
 -13   3   6          0.94          1.19         0.43 o
 -12   3   6          9.56         10.07         0.44 o
 -11   3   6         36.21         36.36         0.56 o
 -10   3   6         14.91         13.84         0.36 o
  -9   3   6          9.28         11.33         0.34 o
  -8   3   6        564.60        537.17         2.07 o
  -7   3   6          0.64          1.09         0.16 o
  -6   3   6          0.84          1.49         0.18 o
  -5   3   6        347.58        339.51         1.24 o
  -4   3   6          0.09          0.71         0.15 o
  -3   3   6        449.30        438.05         1.54 o
  -2   3   6         21.90         22.03         0.33 o
  -1   3   6          7.77          5.84         0.23 o
   0   3   6        235.46        243.94         1.02 o
   1   3   6          3.60          1.93         0.16 o
   2   3   6          1.04          0.82         0.25 o
   3   3   6          6.14          7.34         0.31 o
   4   3   6        178.15        168.51         0.97 o
   5   3   6        107.31        105.96         0.83 o
   6   3   6         10.21         10.10         0.52 o
   7   3   6         27.72         27.91         0.61 o
   8   3   6         82.91         83.21         0.97 o
   9   3   6         50.62         52.66         0.85 o
 -10   4   6          2.48          2.17         0.66 o
  -9   4   6         78.22         80.17         1.00 o
  -8   4   6          4.44          4.89         0.50 o
  -7   4   6         24.73         22.77         0.68 o
  -6   4   6        244.28        237.70         1.42 o
  -5   4   6         70.76         63.22         0.75 o
  -4   4   6        386.87        380.83         2.12 o
  -3   4   6        126.41        123.33         0.87 o
  -2   4   6        102.42         97.07         0.62 o
  -1   4   6          4.79          5.06         0.24 o
   0   4   6         33.26         32.59         0.39 o
   1   4   6        149.02        148.34         0.87 o
   2   4   6          7.96          8.65         0.31 o
   3   4   6        346.88        334.14         1.79 o
   4   4   6         37.88         37.06         0.61 o
   5   4   6         58.19         57.83         0.79 o
   6   4   6         37.00         37.85         0.70 o
   7   4   6         19.08         20.16         0.63 o
  -4   5   6         67.77         70.98         0.98 o
  -3   5   6          0.88          1.37         0.47 o
  -2   5   6         35.28         35.30         0.87 o
  -1   5   6         46.20         45.17         0.97 o
   0   5   6         88.18         94.12         1.06 o
   1   5   6        182.46        187.85         1.78 o
 -15   1   7        240.50        248.14         1.54 o
 -14   1   7        398.13        416.64         2.05 o
 -13   1   7          1.78          2.53         0.35 o
 -12   1   7         15.71         12.50         0.44 o
 -11   1   7         52.78         55.29         0.55 o
 -10   1   7       1742.19       1642.30         6.16 o
  -9   1   7        388.99        343.48         1.37 o
  -8   1   7        324.64        316.48         1.21 o
  -7   1   7        191.78        214.32         0.82 o
  -6   1   7        250.93        247.13         0.87 o
  -5   1   7       2319.16       2454.98         8.51 o
  -4   1   7       3171.39       3404.38        12.09 o
  -3   1   7        276.37        301.13         1.14 o
  -2   1   7        388.76        326.24         2.19 o
  -1   1   7       3676.08       3974.24        15.80 o
   0   1   7          5.50         15.36         0.29 o
   1   1   7       1318.32       1360.45         5.23 o
   2   1   7        595.41        611.37         2.78 o
   3   1   7       2297.52       2358.93        10.45 o
   4   1   7        121.78        115.71         0.62 o
   5   1   7         39.88         38.13         0.37 o
   6   1   7         87.30         81.79         0.57 o
   7   1   7         31.50         25.78         0.39 o
   8   1   7          9.97         11.78         0.44 o
   9   1   7        281.82        291.18         1.43 o
  10   1   7         41.92         43.45         0.60 o
  11   1   7         12.54         13.98         0.82 o
 -14   2   7          8.38          8.91         0.45 o
 -13   2   7         11.99         14.31         0.51 o
 -12   2   7          5.53          6.84         0.38 o
 -11   2   7         31.31         25.24         0.49 o
 -10   2   7          4.77          4.20         0.24 o
  -9   2   7        277.97        247.72         1.09 o
  -8   2   7         26.27         26.05         0.48 o
  -7   2   7         11.99         13.45         0.21 o
  -6   2   7        269.38        270.25         0.99 o
  -5   2   7        213.57        202.27         0.77 o
  -4   2   7        269.28        282.31         1.05 o
  -3   2   7         31.00         40.82         0.28 o
  -2   2   7         47.33         57.00         0.38 o
  -1   2   7       3004.43       3319.35        11.60 o
   0   2   7        192.86        193.13         0.82 o
   1   2   7        632.84        680.37         2.56 o
   2   2   7        309.12        326.52         1.45 o
   3   2   7        221.41        226.50         1.11 o
   4   2   7         35.47         36.57         0.52 o
   5   2   7        326.83        320.31         1.77 o
   6   2   7         60.69         62.27         0.82 o
   7   2   7         56.56         57.22         0.54 o
   8   2   7          2.24          2.06         0.43 o
   9   2   7         32.05         32.11         0.64 o
  10   2   7          8.85          7.43         0.57 o
 -13   3   7         34.00         33.35         0.80 o
 -12   3   7         27.88         27.26         0.62 o
 -11   3   7         40.73         44.75         0.61 o
 -10   3   7          0.08          0.66         0.21 o
  -9   3   7        141.30        133.78         1.09 o
  -8   3   7          8.67          9.25         0.28 o
  -7   3   7          0.91          1.35         0.16 o
  -6   3   7        341.57        333.61         1.23 o
  -5   3   7        657.08        648.20         2.18 o
  -4   3   7         16.91         14.73         0.33 o
  -3   3   7         90.82         96.46         0.45 o
  -2   3   7         69.77         66.67         0.39 o
  -1   3   7        406.28        414.08         2.12 o
   0   3   7       1250.42       1274.52         4.33 o
   1   3   7         31.38         30.66         0.49 o
   2   3   7          2.85          3.53         0.28 o
   3   3   7        179.74        189.85         1.09 o
   4   3   7        130.50        133.23         0.90 o
   5   3   7         28.18         28.65         0.52 o
   6   3   7        168.42        157.61         1.14 o
   7   3   7         75.89         77.96         0.94 o
   8   3   7        154.41        162.11         1.35 o
   9   3   7          1.29          1.97         0.52 o
 -10   4   7        160.63        158.24         1.45 o
  -9   4   7         39.03         40.24         0.75 o
  -8   4   7         60.39         55.26         0.83 o
  -7   4   7        101.52         98.02         0.94 o
  -6   4   7          1.75          2.65         0.38 o
  -5   4   7        331.15        324.17         1.82 o
  -4   4   7        307.69        309.73         1.96 o
  -3   4   7        141.01        142.13         1.37 o
  -2   4   7        589.85        590.12         2.66 o
  -1   4   7        329.87        326.44         1.36 o
   0   4   7         37.17         37.94         0.44 o
   1   4   7          2.84          2.88         0.26 o
   2   4   7          1.98          1.36         0.27 o
   3   4   7        304.21        294.64         1.88 o
   4   4   7        467.19        456.98         2.29 o
   5   4   7         11.66         10.64         0.50 o
   6   4   7         27.25         24.68         0.68 o
  -4   5   7         26.66         27.19         0.82 o
  -3   5   7          0.53          0.85         0.54 o
  -2   5   7        220.58        218.97         1.77 o
  -1   5   7         22.66         23.04         0.93 o
   0   5   7          2.22          2.33         0.53 o
 -16   0   8        149.42        157.99         1.90 o
 -15   0   8        151.19        156.40         1.54 o
 -14   0   8          2.28          2.80         0.54 o
 -13   0   8         50.75         58.55         0.90 o
 -12   0   8        605.87        592.43         3.45 o
 -11   0   8        270.79        257.21         1.67 o
 -10   0   8         99.18        109.64         0.95 o
  -9   0   8        123.53        120.70         0.89 o
  -8   0   8          0.46          0.30         0.20 o
  -7   0   8       3068.48       3417.11        17.93 o
  -6   0   8         20.42         22.14         0.51 o
  -5   0   8         34.19         51.62         0.38 o
  -4   0   8       3020.49       3351.27        16.92 o
  -3   0   8       1466.27       1564.80         7.20 o
  -2   0   8        140.70        174.56         0.75 o
  -1   0   8       5242.37       5545.57        35.66 o
   0   0   8         30.13         34.72         0.70 o
   1   0   8       4528.98       5191.13        33.75 o
   2   0   8        117.05         85.52         0.61 o
   3   0   8       1993.25       2038.84        11.17 o
   4   0   8        515.16        523.75         3.40 o
   5   0   8        333.78        291.48         1.70 o
   6   0   8       2290.90       2316.47        12.48 o
   7   0   8       1535.71       1503.61         8.29 o
   8   0   8        232.22        222.82         1.83 o
   9   0   8         87.71         89.76         1.12 o
  10   0   8        150.12        156.53         1.82 o
  11   0   8         13.33         11.35         0.80 o
 -15   1   8         32.52         33.97         0.61 o
 -14   1   8          0.01          0.08         0.29 o
 -13   1   8          1.02          0.77         0.35 o
 -12   1   8        183.11        161.71         0.93 o
 -11   1   8        119.33        118.00         0.70 o
 -10   1   8         34.32         31.90         0.58 o
  -9   1   8        579.88        603.76         2.25 o
  -8   1   8          0.01          0.86         0.16 o
  -7   1   8        138.68        152.58         0.63 o
  -6   1   8         55.72         79.94         0.37 o
  -5   1   8         13.17         16.14         0.28 o
  -4   1   8         38.13         53.30         0.35 o
  -3   1   8       2144.31       2400.21         8.25 o
  -2   1   8       1132.13       1267.13         5.11 o
  -1   1   8        234.58        236.89         0.76 o
   0   1   8        873.25        961.39         3.58 o
   1   1   8          4.59          4.92         0.16 o
   2   1   8          0.78          0.39         0.12 o
   3   1   8        425.37        418.08         2.40 o
   4   1   8          1.35          2.14         0.21 o
   5   1   8         10.44         10.93         0.27 o
   6   1   8        207.51        194.69         0.98 o
   7   1   8          3.71          4.98         0.31 o
   8   1   8         42.85         44.14         0.56 o
   9   1   8          1.77          2.23         0.33 o
  10   1   8         47.49         49.87         0.82 o
  11   1   8         28.74         33.13         0.86 o
 -14   2   8         53.38         54.41         0.64 o
 -13   2   8         48.21         48.80         0.60 o
 -12   2   8        304.70        307.92         1.46 o
 -11   2   8        586.07        541.86         2.23 o
 -10   2   8          0.64          1.00         0.23 o
  -9   2   8         36.87         34.43         0.42 o
  -8   2   8        490.93        498.30         1.81 o
  -7   2   8        134.70        123.03         0.56 o
  -6   2   8        146.75        139.50         0.57 o
  -5   2   8          4.20          1.33         0.12 o
  -4   2   8        141.91        134.28         0.72 o
  -3   2   8        378.25        380.78         1.66 o
  -2   2   8        189.60        169.38         0.74 o
  -1   2   8         49.54         39.89         0.45 o
   0   2   8         78.55         82.14         0.42 o
   1   2   8        173.21        182.25         0.85 o
   2   2   8        439.66        423.80         1.84 o
   3   2   8        461.06        441.87         1.94 o
   4   2   8         37.44         39.11         0.47 o
   5   2   8          1.02          1.82         0.41 o
   6   2   8        322.71        323.57         1.67 o
   7   2   8        129.24        131.49         1.02 o
   8   2   8        274.97        277.32         1.83 o
   9   2   8          4.95          4.34         0.48 o
  10   2   8         12.77         10.18         0.74 o
 -13   3   8        125.00        128.08         1.37 o
 -12   3   8         84.07         84.33         0.97 o
 -11   3   8        116.52        109.72         0.90 o
 -10   3   8         10.44          7.72         0.34 o
  -9   3   8          0.56          0.81         0.19 o
  -8   3   8         39.19         38.33         0.36 o
  -7   3   8        133.97        123.19         0.62 o
  -6   3   8        537.66        543.33         2.17 o
  -5   3   8          0.07          0.11         0.12 o
  -4   3   8          7.83          7.62         0.18 o
  -3   3   8        196.86        187.75         0.80 o
  -2   3   8        165.08        161.91         0.70 o
  -1   3   8        911.92        918.41         3.55 o
   0   3   8        643.83        667.67         2.66 o
   1   3   8         50.26         48.13         0.43 o
   2   3   8        340.36        325.59         1.44 o
   3   3   8        820.97        802.32         3.38 o
   4   3   8          0.01          0.01         0.23 o
   5   3   8        147.73        145.31         0.97 o
   6   3   8         92.00         92.09         0.95 o
   7   3   8         19.89         19.38         0.66 o
   8   3   8         97.11         93.48         0.98 o
 -10   4   8         11.55          8.84         0.62 o
  -9   4   8          6.35          6.56         0.47 o
  -8   4   8          3.99          4.30         0.53 o
  -7   4   8        118.85        114.07         0.99 o
  -6   4   8         35.25         36.44         0.56 o
  -5   4   8        165.11        166.34         1.28 o
  -4   4   8        127.63        125.01         1.21 o
  -3   4   8        235.91        245.66         1.74 o
  -2   4   8        294.95        295.31         2.14 o
  -1   4   8        121.94        121.26         1.29 o
   0   4   8         72.08         68.15         0.52 o
   1   4   8          1.72          2.41         0.25 o
   2   4   8        362.00        360.73         1.77 o
   3   4   8         12.03         11.66         0.45 o
   4   4   8        257.17        242.81         1.63 o
   5   4   8         55.53         56.10         0.76 o
   6   4   8         38.20         38.07         0.67 o
  -3   5   8          7.91          6.27         0.71 o
  -2   5   8         90.87         95.77         1.45 o
  -1   5   8        161.78        165.21         1.94 o
 -16   1   9          5.48          3.63         0.76 o
 -15   1   9          3.17          3.93         0.54 o
 -14   1   9         70.60         76.76         0.71 o
 -13   1   9        686.04        675.89         2.87 o
 -12   1   9        451.67        463.29         1.93 o
 -11   1   9          7.69          3.71         0.33 o
 -10   1   9         48.28         48.53         0.47 o
  -9   1   9       2614.83       2609.40         9.79 o
  -8   1   9        805.25        785.07         2.74 o
  -7   1   9       1115.06       1070.81         3.64 o
  -6   1   9         32.56         46.84         0.74 o
  -5   1   9       3575.66       3836.47        13.49 o
  -4   1   9       1216.03       1320.08         4.99 o
  -3   1   9        160.26        149.86         0.72 o
  -2   1   9        312.89        320.34         1.01 o
  -1   1   9         79.38         85.19         0.35 o
   0   1   9         33.74         20.19         0.21 o
   1   1   9        649.02        583.54         2.11 o
   2   1   9        746.16        809.97         3.21 o
   3   1   9        138.89        133.57         0.75 o
   4   1   9        155.94        149.24         0.78 o
   5   1   9         53.44         58.82         0.54 o
   6   1   9        861.34        839.72         3.63 o
   7   1   9        655.83        642.39         2.92 o
   8   1   9          2.67          1.98         0.32 o
   9   1   9          0.66          0.47         0.35 o
  10   1   9        548.44        583.36         3.40 o
 -15   2   9          5.47          6.22         0.54 o
 -14   2   9          2.47          3.24         0.38 o
 -13   2   9         10.71          9.07         0.43 o
 -12   2   9         70.49         70.92         0.65 o
 -11   2   9         68.15         58.95         0.81 o
 -10   2   9        865.08        811.08         3.09 o
  -9   2   9        614.30        591.16         2.19 o
  -8   2   9        208.57        209.35         0.84 o
  -7   2   9          6.38         10.01         0.20 o
  -6   2   9        165.17        158.09         0.66 o
  -5   2   9        134.08        141.80         0.70 o
  -4   2   9          0.06          0.24         0.20 o
  -3   2   9        331.84        311.24         1.66 o
  -2   2   9        221.00        226.92         0.77 o
  -1   2   9        846.52        922.88         2.84 o
   0   2   9        318.13        331.58         1.27 o
   1   2   9          3.88          8.27         0.36 o
   2   2   9         25.17         27.97         0.38 o
   3   2   9        477.24        445.03         2.04 o
   4   2   9          0.22          0.27         0.27 o
   5   2   9         44.29         44.03         0.64 o
   6   2   9        112.54        111.17         1.03 o
   7   2   9          1.12          0.70         0.36 o
   8   2   9        180.23        189.07         1.58 o
   9   2   9         96.06         94.38         1.18 o
  10   2   9         92.67         96.79         2.03 o
 -13   3   9         63.55         64.08         1.06 o
 -12   3   9          0.14          0.39         0.45 o
 -11   3   9        234.17        232.42         1.80 o
 -10   3   9          3.14          3.12         0.31 o
  -9   3   9         47.35         49.59         0.50 o
  -8   3   9        554.57        525.08         1.92 o
  -7   3   9        126.14        122.09         0.68 o
  -6   3   9         73.09         75.54         0.73 o
  -5   3   9        159.16        155.10         1.00 o
  -4   3   9        207.67        212.01         1.22 o
  -3   3   9        772.04        762.05         3.73 o
  -2   3   9        256.68        247.41         1.18 o
  -1   3   9        114.05        117.95         0.60 o
   0   3   9        573.49        579.22         2.17 o
   1   3   9        209.27        204.60         0.98 o
   2   3   9        364.92        350.57         1.65 o
   3   3   9         62.94         56.60         1.23 o
   4   3   9          0.25          0.10         0.27 o
   5   3   9        319.90        314.42         1.82 o
   6   3   9        171.65        168.44         1.20 o
   7   3   9          5.06          6.72         0.50 o
   8   3   9          7.10          5.92         0.56 o
 -10   4   9         18.26         22.04         0.74 o
  -9   4   9        105.01        106.87         1.16 o
  -8   4   9        169.70        168.94         1.27 o
  -7   4   9         26.86         29.52         0.63 o
  -6   4   9         65.97         67.56         0.82 o
  -5   4   9          2.71          2.93         0.62 o
  -4   4   9         15.26         15.72         0.60 o
  -3   4   9         77.13         80.36         0.94 o
  -2   4   9          2.43          2.93         0.41 o
  -1   4   9          4.33          4.63         0.52 o
   0   4   9         15.76         18.13         0.61 o
   1   4   9         12.71         15.18         0.32 o
   2   4   9          3.04          2.24         0.33 o
   3   4   9         30.09         30.58         0.60 o
   4   4   9         28.07         25.21         0.85 o
   5   4   9         85.27         89.01         1.07 o
 -16   0  10         44.72         46.73         1.04 o
 -15   0  10        296.63        307.34         2.33 o
 -14   0  10        312.89        329.53         2.39 o
 -13   0  10         56.42         43.54         0.79 o
 -12   0  10        967.66        917.93         5.04 o
 -11   0  10        222.58        210.48         1.39 o
 -10   0  10       1190.72       1155.09         6.04 o
  -9   0  10       3802.10       3802.16        20.80 o
  -8   0  10       1161.00       1156.95         5.71 o
  -7   0  10          1.84          4.82         0.57 o
  -6   0  10        210.72        242.58         1.21 o
  -5   0  10       3422.88       3588.38        16.01 o
  -4   0  10       7837.38       7868.72        38.74 o
  -3   0  10       3186.81       3733.39        16.61 o
  -2   0  10       4473.04       4762.69        25.29 o
  -1   0  10       1782.12       1815.77         9.52 o
   0   0  10          2.62          0.84         0.17 o
   1   0  10        122.18        106.92         0.63 o
   2   0  10        922.86       1028.44         5.80 o
   3   0  10          5.40          6.70         0.39 o
   4   0  10        368.37        368.13         2.46 o
   5   0  10        103.34         75.68         0.80 o
   6   0  10        904.38        796.79         4.78 o
   7   0  10         25.79         22.49         0.67 o
   8   0  10         38.36         39.10         0.95 o
   9   0  10         90.62         99.66         1.94 o
  10   0  10         71.15         64.04         1.62 o
 -16   1  10          7.78          7.90         0.51 o
 -15   1  10         38.16         41.81         0.63 o
 -14   1  10         75.14         72.91         0.79 o
 -13   1  10         36.10         34.31         0.58 o
 -12   1  10         73.95         65.94         0.68 o
 -11   1  10        165.90        146.18         0.82 o
 -10   1  10        152.09        135.78         0.68 o
  -9   1  10        152.30        147.63         0.70 o
  -8   1  10          6.64          6.17         0.29 o
  -7   1  10        197.04        186.46         0.84 o
  -6   1  10        206.98        209.60         0.85 o
  -5   1  10        200.96        174.23         0.67 o
  -4   1  10        298.85        314.01         1.06 o
  -3   1  10         18.73         24.89         0.22 o
  -2   1  10        176.99        212.19         0.69 o
  -1   1  10         27.91         25.80         0.20 o
   0   1  10        128.53        141.28         0.67 o
   1   1  10        947.73       1018.08         3.79 o
   2   1  10        376.38        385.84         1.56 o
   3   1  10          0.60          0.25         0.14 o
   4   1  10          1.30          0.64         0.24 o
   5   1  10        215.79        195.72         1.03 o
   6   1  10         15.04         20.27         0.90 o
   7   1  10        158.95        146.09         1.07 o
   8   1  10         45.23         40.19         0.59 o
   9   1  10         19.06         22.65         0.80 o
  10   1  10          6.71          6.57         0.63 o
 -15   2  10        273.43        282.83         1.98 o
 -14   2  10         11.39         11.01         0.47 o
 -13   2  10        135.96        142.83         0.96 o
 -12   2  10          2.23          3.48         0.29 o
 -11   2  10         87.27         92.89         0.70 o
 -10   2  10        309.35        282.35         1.20 o
  -9   2  10        220.86        214.77         0.91 o
  -8   2  10        542.94        536.22         1.89 o
  -7   2  10         83.75         88.20         0.50 o
  -6   2  10          4.26          5.85         0.52 o
  -5   2  10        935.69        895.37         3.49 o
  -4   2  10        857.26        838.97         3.69 o
  -3   2  10         87.52         94.16         0.63 o
  -2   2  10         91.85         93.11         0.39 o
  -1   2  10        108.96         98.87         0.38 o
   0   2  10       1064.70       1076.71         4.09 o
   1   2  10         20.22         18.21         0.97 o
   2   2  10          6.71          7.56         0.30 o
   3   2  10         13.73         17.26         0.35 o
   4   2  10        185.05        186.80         1.07 o
   5   2  10         98.22         95.67         0.83 o
   6   2  10         84.33         81.91         0.90 o
   7   2  10          1.22          2.07         0.44 o
   8   2  10         67.58         81.86         0.98 o
   9   2  10        133.02        140.03         1.34 o
 -13   3  10         95.38         99.37         1.35 o
 -12   3  10         58.44         57.39         0.93 o
 -11   3  10         15.81         17.47         0.81 o
 -10   3  10         51.45         49.36         0.71 o
  -9   3  10          0.69          1.22         0.26 o
  -8   3  10         92.88         94.66         0.98 o
  -7   3  10         35.04         32.77         0.52 o
  -6   3  10         27.12         23.94         0.77 o
  -5   3  10       1609.39       1626.35         7.62 o
  -4   3  10         21.97         23.14         0.53 o
  -3   3  10         37.05         40.54         1.26 o
  -2   3  10       1207.78       1252.91         4.65 o
  -1   3  10        340.43        336.89         1.64 o
   0   3  10        463.91        472.47         1.86 o
   1   3  10         46.76         47.46         0.44 o
   2   3  10         56.00         52.65         0.57 o
   3   3  10        468.95        457.05         2.22 o
   4   3  10        190.71        187.96         1.26 o
   5   3  10          3.97          4.10         0.40 o
   6   3  10          0.00         -0.06         0.40 o
   7   3  10         33.87         36.87         0.79 o
 -10   4  10         13.02         15.14         0.65 o
  -9   4  10         31.67         32.42         0.81 o
  -8   4  10          0.68          0.82         0.40 o
  -7   4  10          0.07          0.02         0.30 o
  -6   4  10        285.70        280.87         1.77 o
  -5   4  10          0.17          1.28         0.52 o
  -4   4  10        321.45        316.71         2.17 o
  -3   4  10        256.43        254.41         2.23 o
  -2   4  10          8.93         10.23         0.56 o
  -1   4  10        232.07        233.53         2.14 o
   0   4  10        234.30        230.47         1.91 o
   1   4  10        101.31         97.52         1.07 o
   2   4  10         14.92         14.54         0.51 o
   3   4  10         14.06         13.55         0.50 o
   4   4  10        110.42        107.81         1.04 o
   5   4  10         33.61         34.28         0.80 o
 -16   1  11          6.42          4.19         0.55 o
 -15   1  11         92.66         99.23         0.85 o
 -14   1  11        148.61        144.02         0.98 o
 -13   1  11        113.98        122.42         0.86 o
 -12   1  11        539.56        519.08         2.17 o
 -11   1  11        124.40        130.17         0.78 o
 -10   1  11          3.28          3.89         0.21 o
  -9   1  11          0.22          0.44         0.16 o
  -8   1  11         55.41         52.20         0.37 o
  -7   1  11        722.34        707.58         2.40 o
  -6   1  11        616.87        591.87         2.06 o
  -5   1  11       1169.34       1264.19         6.07 o
  -4   1  11        112.88        122.60         0.51 o
  -3   1  11          1.24          1.62         0.12 o
  -2   1  11        246.25        214.48         0.73 o
  -1   1  11       2894.73       3180.02        12.63 o
   0   1  11         14.72         10.58         0.21 o
   1   1  11         22.37         31.11         0.40 o
   2   1  11       1552.23       1572.32         6.15 o
   3   1  11        525.98        502.09         2.07 o
   4   1  11         21.82         32.97         0.75 o
   5   1  11         47.49         47.97         0.57 o
   6   1  11        286.62        310.06         1.66 o
   7   1  11        696.64        685.02         3.22 o
   8   1  11        130.50        128.89         1.21 o
   9   1  11          3.04          2.02         0.56 o
 -15   2  11        188.56        207.54         1.78 o
 -14   2  11          0.01          0.32         0.29 o
 -13   2  11          2.69          2.34         0.29 o
 -12   2  11         46.79         39.21         0.48 o
 -11   2  11        170.34        171.36         0.87 o
 -10   2  11         64.02         58.96         0.45 o
  -9   2  11          0.38          0.22         0.15 o
  -8   2  11          2.35          3.03         0.14 o
  -7   2  11        320.27        305.11         1.50 o
  -6   2  11        169.85        168.10         0.96 o
  -5   2  11        687.06        683.17         2.90 o
  -4   2  11         32.95         36.60         0.47 o
  -3   2  11        309.79        307.03         1.50 o
  -2   2  11        111.55         94.97         0.54 o
  -1   2  11       1025.56       1051.39         3.70 o
   0   2  11          1.40          3.35         0.48 o
   1   2  11          8.12         12.11         0.47 o
   2   2  11        484.25        450.98         2.10 o
   3   2  11        229.55        198.97         1.19 o
   4   2  11        134.12        129.73         0.93 o
   5   2  11          6.60          6.20         0.45 o
   6   2  11         15.68         17.15         0.78 o
   7   2  11          0.32          0.81         0.44 o
   8   2  11          5.76          5.73         0.81 o
   9   2  11          5.68          5.75         1.12 o
 -13   3  11          2.70          3.60         0.65 o
 -12   3  11         62.46         60.78         1.10 o
 -11   3  11        181.53        179.19         1.52 o
 -10   3  11        300.27        291.09         1.71 o
  -9   3  11          9.59         10.16         0.55 o
  -8   3  11        126.61        119.57         1.00 o
  -7   3  11         32.92         37.60         0.55 o
  -6   3  11        961.73        941.33         4.39 o
  -5   3  11          3.18          4.65         0.56 o
  -4   3  11         59.81         63.96         0.68 o
  -3   3  11        265.72        254.83         1.45 o
  -2   3  11        779.07        770.75         2.63 o
  -1   3  11          0.90          0.99         0.14 o
   0   3  11         15.07         15.07         0.31 o
   1   3  11          7.73          8.79         0.45 o
   2   3  11        348.71        335.43         1.71 o
   3   3  11        469.90        451.92         2.26 o
   4   3  11          2.11          2.06         0.37 o
   5   3  11          6.87          8.13         0.52 o
   6   3  11          7.41          5.52         0.55 o
   7   3  11         10.70         10.53         0.81 o
 -10   4  11         30.13         29.94         0.77 o
  -9   4  11         35.27         35.78         0.74 o
  -8   4  11          1.22          1.58         0.43 o
  -7   4  11        137.12        136.59         1.25 o
  -6   4  11        429.54        430.41         2.66 o
  -5   4  11          0.32          1.08         0.47 o
  -4   4  11         53.41         54.48         0.89 o
  -3   4  11         35.92         34.94         0.87 o
  -2   4  11        291.89        297.11         2.18 o
  -1   4  11        650.96        652.16         4.23 o
   0   4  11        189.62        187.61         2.11 o
   1   4  11         18.32         20.88         0.84 o
   2   4  11        239.86        250.97         2.14 o
   3   4  11         31.06         32.26         0.74 o
   4   4  11         85.51         83.91         0.96 o
 -16   0  12        180.85        187.31         2.25 o
 -15   0  12         14.65         24.39         1.01 o
 -14   0  12         87.40         88.97         1.18 o
 -13   0  12        998.81        993.12         5.61 o
 -12   0  12        356.11        373.86         2.25 o
 -11   0  12        198.95        191.31         1.40 o
 -10   0  12        787.08        723.13         3.79 o
  -9   0  12       2982.11       3027.21        16.19 o
  -8   0  12       2161.37       2099.20        13.40 o
  -7   0  12        532.54        571.53         2.78 o
  -6   0  12         18.99         18.61         0.27 o
  -5   0  12       1849.42       2143.88         9.74 o
  -4   0  12        423.17        395.63         1.83 o
  -3   0  12       2480.95       2777.94        13.96 o
  -2   0  12          7.80          9.18         0.20 o
  -1   0  12       1411.32       1396.80         7.43 o
   0   0  12        204.64        135.53         0.75 o
   1   0  12         10.57          8.28         1.18 o
   2   0  12       1389.00       1405.68         7.81 o
   3   0  12        135.73        150.19         1.12 o
   4   0  12          2.22          0.40         0.43 o
   5   0  12         10.23          8.69         0.52 o
   6   0  12        660.97        632.73         3.97 o
   7   0  12         88.68        103.72         1.15 o
   8   0  12         90.81         91.91         1.47 o
   9   0  12         61.47         63.16         1.56 o
 -16   1  12          7.52          7.24         0.54 o
 -15   1  12         19.28         19.58         0.50 o
 -14   1  12         17.40         20.74         0.43 o
 -13   1  12        128.84        128.96         0.85 o
 -12   1  12         27.89         26.61         0.43 o
 -11   1  12        117.73        102.84         0.65 o
 -10   1  12        284.68        286.37         1.17 o
  -9   1  12          0.35          0.15         0.16 o
  -8   1  12         18.25         15.29         0.42 o
  -7   1  12         11.63          9.44         0.21 o
  -6   1  12          4.99          6.42         0.17 o
  -5   1  12         59.22         63.66         0.39 o
  -4   1  12        748.71        825.13         3.76 o
  -3   1  12        218.60        225.13         1.18 o
  -2   1  12          5.39          4.15         0.14 o
  -1   1  12         75.39         58.52         0.40 o
   0   1  12        772.69        788.93         2.87 o
   1   1  12        132.27        122.20         0.69 o
   2   1  12        325.24        307.61         1.30 o
   3   1  12         64.33         63.72         0.73 o
   4   1  12          6.83          4.28         0.24 o
   5   1  12         54.28         55.64         0.60 o
   6   1  12        440.80        425.75         2.13 o
   7   1  12          7.84          6.67         0.63 o
   8   1  12         14.66         18.46         0.59 o
   9   1  12          1.78          2.34         0.50 o
 -15   2  12          0.11          0.98         0.50 o
 -14   2  12        186.88        188.74         1.16 o
 -13   2  12         82.49         82.41         0.73 o
 -12   2  12        145.90        140.26         0.78 o
 -11   2  12         75.85         78.01         0.56 o
 -10   2  12          0.80          0.95         0.18 o
  -9   2  12         97.29         85.01         0.76 o
  -8   2  12       1238.25       1194.84         5.00 o
  -7   2  12        726.72        711.23         3.03 o
  -6   2  12        301.01        310.70         1.47 o
  -5   2  12         19.28         20.65         0.63 o
  -4   2  12        237.58        229.07         1.21 o
  -3   2  12        772.44        763.15         3.70 o
  -2   2  12        932.66        921.08         3.56 o
  -1   2  12         68.80         58.44         0.38 o
   0   2  12         89.11         81.11         0.76 o
   1   2  12       1273.67       1268.55         5.44 o
   2   2  12         92.56         82.87         0.74 o
   3   2  12        667.15        631.93         2.89 o
   4   2  12         22.85         18.96         0.49 o
   5   2  12        444.81        438.42         2.29 o
   6   2  12        499.02        485.95         2.61 o
   7   2  12         73.74         68.25         0.97 o
   8   2  12         16.14         17.55         1.15 o
 -13   3  12        206.18        215.07         2.04 o
 -12   3  12        194.96        193.66         1.46 o
 -11   3  12        317.68        318.23         1.92 o
 -10   3  12          0.01          0.01         0.35 o
  -9   3  12        144.50        148.57         1.16 o
  -8   3  12         85.82         88.31         0.93 o
  -7   3  12          2.66          4.24         0.39 o
  -6   3  12         87.95         84.60         0.78 o
  -5   3  12          0.85          0.90         0.34 o
  -4   3  12         27.47         26.00         0.45 o
  -3   3  12         18.63         17.48         0.53 o
  -2   3  12         19.01         18.25         0.24 o
  -1   3  12         75.65         79.21         0.52 o
   0   3  12         22.57         22.04         0.45 o
   1   3  12         12.22         13.01         0.37 o
   2   3  12          1.66          3.00         0.34 o
   3   3  12        205.74        211.35         1.32 o
   4   3  12         30.45         30.13         0.67 o
   5   3  12         22.69         25.82         0.62 o
   6   3  12        201.70        215.72         1.56 o
 -10   4  12         40.07         42.25         0.93 o
  -9   4  12          2.57          1.66         0.47 o
  -8   4  12        164.89        167.08         1.40 o
  -7   4  12         39.55         40.72         0.76 o
  -6   4  12         54.55         52.80         0.94 o
  -5   4  12          0.74          0.73         0.40 o
  -4   4  12          4.21          4.92         0.64 o
  -3   4  12         91.88         97.06         1.24 o
  -2   4  12         15.28         17.94         0.72 o
  -1   4  12         13.35         12.07         0.88 o
   0   4  12        136.88        135.99         1.97 o
   1   4  12        140.12        144.93         1.52 o
   2   4  12         13.64         14.87         0.73 o
   3   4  12          1.60          1.62         0.67 o
 -16   1  13          0.07          0.56         0.39 o
 -15   1  13         81.39         80.61         0.77 o
 -14   1  13         38.67         43.72         0.53 o
 -13   1  13        371.23        375.87         1.81 o
 -12   1  13        228.61        217.80         1.08 o
 -11   1  13          2.37          3.42         0.26 o
 -10   1  13        927.09        917.29         3.39 o
  -9   1  13       2578.93       2602.66        10.16 o
  -8   1  13         94.21         91.45         0.59 o
  -7   1  13        283.92        247.98         0.78 o
  -6   1  13        411.96        390.77         1.39 o
  -5   1  13       1743.62       1799.93         9.13 o
  -4   1  13       2690.53       2864.40        10.79 o
  -3   1  13        661.39        648.79         2.08 o
  -2   1  13        419.35        401.32         1.31 o
  -1   1  13        429.93        424.28         1.68 o
   0   1  13         19.71         17.85         0.25 o
   1   1  13        108.64         89.56         0.52 o
   2   1  13        110.44         90.00         0.58 o
   3   1  13         23.44         15.09         0.29 o
   4   1  13        338.22        302.88         1.32 o
   5   1  13          1.39          2.33         0.27 o
   6   1  13          9.27         11.32         0.33 o
   7   1  13          7.68         10.87         0.76 o
   8   1  13         10.21         13.67         0.64 o
   9   1  13         45.92         48.75         1.05 o
 -15   2  13         31.50         29.79         0.68 o
 -14   2  13          6.78          6.46         0.46 o
 -13   2  13        253.25        254.00         1.41 o
 -12   2  13         42.02         42.51         0.47 o
 -11   2  13         73.21         68.02         0.50 o
 -10   2  13         26.75         27.83         0.44 o
  -9   2  13         15.71         18.08         0.44 o
  -8   2  13          0.44         -0.02         0.27 o
  -7   2  13        370.54        366.94         1.65 o
  -6   2  13        787.92        745.80         3.12 o
  -5   2  13        181.54        177.27         1.11 o
  -4   2  13          0.05          0.40         0.23 o
  -3   2  13        386.40        392.45         1.83 o
  -2   2  13        548.02        540.82         1.87 o
  -1   2  13          0.24          0.76         0.18 o
   0   2  13        184.90        191.91         0.90 o
   1   2  13        298.85        313.58         1.52 o
   2   2  13        351.29        318.89         1.70 o
   3   2  13         12.90         14.45         1.13 o
   4   2  13        135.14        123.97         0.89 o
   5   2  13          1.31          1.85         0.37 o
   6   2  13        254.16        264.21         1.83 o
   7   2  13        146.55        156.90         1.40 o
   8   2  13          8.41          5.44         0.77 o
 -13   3  13        348.65        351.45         2.82 o
 -12   3  13         45.53         51.19         0.89 o
 -11   3  13         60.96         62.11         0.98 o
 -10   3  13        266.50        263.72         1.63 o
  -9   3  13        133.94        138.28         1.40 o
  -8   3  13         11.63         14.19         0.75 o
  -7   3  13          3.94          4.76         0.35 o
  -6   3  13         65.72         65.98         0.73 o
  -5   3  13        976.33        977.46         4.88 o
  -4   3  13         21.86         20.74         0.57 o
  -3   3  13         61.97         63.19         0.76 o
  -2   3  13          1.83          2.37         0.15 o
  -1   3  13        116.83        115.38         0.75 o
   0   3  13         78.77         76.28         0.67 o
   1   3  13         42.90         42.69         0.52 o
   2   3  13        276.01        280.97         1.60 o
   3   3  13        331.48        325.90         1.81 o
   4   3  13          7.30          8.27         0.51 o
   5   3  13         41.49         43.36         0.78 o
   6   3  13        176.92        184.48         1.42 o
 -10   4  13          9.62         10.37         0.64 o
  -9   4  13        223.80        221.87         1.61 o
  -8   4  13         95.33         94.02         1.26 o
  -7   4  13          1.25          1.47         0.48 o
  -6   4  13         78.78         76.01         1.32 o
  -5   4  13        567.76        568.88         4.99 o
  -4   4  13        125.53        124.83         1.43 o
  -3   4  13          0.08          0.68         0.50 o
  -2   4  13         63.88         65.33         1.13 o
  -1   4  13        295.56        294.46         2.37 o
   0   4  13        239.28        250.13         2.07 o
   1   4  13         26.65         27.65         0.89 o
   2   4  13         16.86         17.33         0.84 o
   3   4  13        217.12        222.54         2.69 o
 -16   0  14         26.69         30.36         0.93 o
 -15   0  14        121.96        121.20         1.33 o
 -14   0  14        176.53        161.18         1.47 o
 -13   0  14        108.89        103.15         1.17 o
 -12   0  14        214.24        220.11         1.62 o
 -11   0  14        441.12        450.62         2.54 o
 -10   0  14       1682.18       1638.27         8.68 o
  -9   0  14       1126.08       1106.01         5.61 o
  -8   0  14          0.53          0.95         0.17 o
  -7   0  14        534.98        522.88         2.27 o
  -6   0  14       1914.16       1929.77        12.24 o
  -5   0  14        649.81        628.57         3.04 o
  -4   0  14        362.97        392.82         1.73 o
  -3   0  14         50.29         57.47         0.43 o
  -2   0  14        422.19        440.36         2.33 o
  -1   0  14       1432.26       1494.37         8.16 o
   0   0  14       2107.13       2083.61        10.60 o
   1   0  14        703.46        713.94         4.03 o
   2   0  14        576.81        560.06         3.40 o
   3   0  14         84.13         86.26         0.83 o
   4   0  14          0.12          3.04         0.44 o
   5   0  14         82.19         62.66         0.89 o
   6   0  14         24.65         24.08         1.07 o
   7   0  14        130.73        129.61         1.62 o
   8   0  14        592.08        626.04         4.64 o
 -16   1  14        188.17        200.01         1.43 o
 -15   1  14          9.31         11.35         0.42 o
 -14   1  14          4.76          4.42         0.41 o
 -13   1  14          0.09          0.46         0.23 o
 -12   1  14         96.89         97.39         0.66 o
 -11   1  14        354.46        349.38         1.49 o
 -10   1  14         11.22         11.10         0.34 o
  -9   1  14       1127.33       1108.84         4.02 o
  -8   1  14        279.78        249.25         0.94 o
  -7   1  14         40.74         43.25         0.28 o
  -6   1  14          1.31          1.35         0.12 o
  -5   1  14        823.59        867.03         3.83 o
  -4   1  14         26.40         25.78         0.21 o
  -3   1  14         32.21         29.06         0.24 o
  -2   1  14        787.94        771.75         2.56 o
  -1   1  14         44.60         40.35         0.36 o
   0   1  14          5.59          7.27         0.21 o
   1   1  14        198.17        192.16         0.80 o
   2   1  14          1.58          1.17         0.17 o
   3   1  14        357.91        309.16         1.38 o
   4   1  14          2.58          3.99         0.26 o
   5   1  14         27.06         29.35         0.46 o
   6   1  14         48.71         43.07         0.75 o
   7   1  14         34.54         36.75         0.80 o
   8   1  14         12.72         10.40         1.20 o
 -15   2  14        388.23        402.23         2.71 o
 -14   2  14         61.82         63.44         0.96 o
 -13   2  14         16.09         17.62         0.94 o
 -12   2  14         71.59         73.77         0.60 o
 -11   2  14         89.49         84.86         0.63 o
 -10   2  14        289.74        280.61         0.99 o
  -9   2  14         70.42         72.71         0.39 o
  -8   2  14        309.25        333.18         1.61 o
  -7   2  14        797.54        722.98         3.07 o
  -6   2  14        894.77        870.72         3.79 o
  -5   2  14        274.19        257.77         1.43 o
  -4   2  14         53.98         63.85         0.89 o
  -3   2  14        342.20        327.64         1.44 o
  -2   2  14        852.31        839.29         2.96 o
  -1   2  14        397.33        391.37         1.51 o
   0   2  14        224.75        219.41         1.08 o
   1   2  14        146.17        146.60         0.86 o
   2   2  14       1048.41        996.46         4.52 o
   3   2  14         47.13         47.22         0.65 o
   4   2  14         96.43         95.88         0.83 o
   5   2  14         18.06         18.70         0.54 o
   6   2  14         35.12         33.38         0.97 o
   7   2  14         84.12         78.09         1.05 o
 -13   3  14         31.24         33.08         0.86 o
 -12   3  14         64.47         64.15         1.04 o
 -11   3  14        103.00         98.13         1.00 o
 -10   3  14        162.80        164.18         1.15 o
  -9   3  14         90.72         86.47         0.85 o
  -8   3  14          1.37          0.81         0.41 o
  -7   3  14         69.30         71.94         0.94 o
  -6   3  14         41.15         41.81         0.66 o
  -5   3  14        254.24        255.85         1.58 o
  -4   3  14         54.26         53.03         0.64 o
  -3   3  14         20.43         19.98         0.34 o
  -2   3  14        440.47        439.35         2.21 o
  -1   3  14        175.61        177.84         0.93 o
   0   3  14         51.83         52.10         0.52 o
   1   3  14         12.44         15.34         0.60 o
   2   3  14         65.69         66.87         0.68 o
   3   3  14         27.80         30.19         0.63 o
   4   3  14        180.53        184.33         1.38 o
   5   3  14         11.75         12.61         0.52 o
 -10   4  14        110.81        112.00         1.31 o
  -9   4  14         22.14         22.67         0.79 o
  -8   4  14         22.95         19.61         0.87 o
  -7   4  14         47.15         47.78         0.84 o
  -6   4  14         54.42         55.48         0.84 o
  -5   4  14          8.37          8.45         0.88 o
  -4   4  14        102.31        101.02         1.21 o
  -3   4  14         92.48         96.30         1.32 o
  -2   4  14          1.79          2.17         0.62 o
  -1   4  14         24.74         26.57         0.94 o
   0   4  14         13.00         15.61         1.03 o
   1   4  14          0.54          1.02         0.70 o
   2   4  14         31.19         34.64         0.98 o
 -16   1  15        132.85        125.46         1.24 o
 -15   1  15          4.83          4.04         0.43 o
 -14   1  15        103.35        110.36         0.79 o
 -13   1  15        241.21        236.13         1.18 o
 -12   1  15        141.57        135.35         0.80 o
 -11   1  15        317.05        318.48         1.32 o
 -10   1  15          1.71          2.44         0.19 o
  -9   1  15       1978.86       1896.67         5.96 o
  -8   1  15        968.42        915.16         2.78 o
  -7   1  15        113.06        105.13         0.47 o
  -6   1  15         14.24          9.61         0.20 o
  -5   1  15         95.39         97.10         0.57 o
  -4   1  15        900.97        945.16         3.52 o
  -3   1  15        980.40        971.43         3.20 o
  -2   1  15       2634.03       2625.28        10.15 o
  -1   1  15         52.24         51.46         0.41 o
   0   1  15        121.76        103.75         0.57 o
   1   1  15          3.18          2.17         0.22 o
   2   1  15       1419.21       1402.98         5.23 o
   3   1  15        467.54        427.15         1.83 o
   4   1  15         54.98         50.67         0.49 o
   5   1  15        207.57        190.95         1.29 o
   6   1  15        190.89        195.14         1.48 o
   7   1  15         32.74         33.17         0.74 o
 -15   2  15        134.63        149.23         1.74 o
 -14   2  15         42.17         45.27         0.95 o
 -13   2  15        298.94        298.60         3.17 o
 -12   2  15         90.25         95.09         0.85 o
 -11   2  15         29.37         28.80         0.46 o
 -10   2  15         62.65         59.65         0.44 o
  -9   2  15          0.06          0.82         0.31 o
  -8   2  15         36.04         26.54         0.51 o
  -7   2  15        151.14        167.87         1.01 o
  -6   2  15         26.77         24.89         0.48 o
  -5   2  15         99.54         98.68         0.78 o
  -4   2  15         26.56         26.55         0.46 o
  -3   2  15        397.64        393.71         1.28 o
  -2   2  15        203.20        206.89         0.92 o
  -1   2  15          0.03          0.03         0.15 o
   0   2  15         35.43         38.32         0.49 o
   1   2  15          1.46          2.84         0.37 o
   2   2  15        352.42        379.49         1.81 o
   3   2  15         33.48         28.60         0.78 o
   4   2  15         41.06         36.69         0.68 o
   5   2  15        182.26        185.06         1.27 o
   6   2  15        238.54        245.55         1.73 o
 -13   3  15        179.94        189.64         1.68 o
 -12   3  15         76.47         72.32         0.88 o
 -11   3  15         52.49         55.17         0.79 o
 -10   3  15         67.72         64.77         0.80 o
  -9   3  15          0.03          2.21         0.83 o
  -8   3  15        547.54        547.82         2.89 o
  -7   3  15         12.68         13.40         0.61 o
  -6   3  15         90.53         91.53         0.83 o
  -5   3  15          0.01          0.02         0.27 o
  -4   3  15         27.20         25.59         0.74 o
  -3   3  15        182.87        187.30         1.36 o
  -2   3  15        256.22        252.30         1.62 o
  -1   3  15        110.66        108.58         0.81 o
   0   3  15        193.31        195.37         1.06 o
   1   3  15        157.22        160.21         0.97 o
   2   3  15          4.15          4.66         0.44 o
   3   3  15        464.90        448.23         2.71 o
   4   3  15          0.45          0.68         0.37 o
   5   3  15         38.81         38.53         0.74 o
 -10   4  15          7.10          8.09         0.58 o
  -9   4  15          8.38          8.82         0.62 o
  -8   4  15        134.76        133.07         1.47 o
  -7   4  15         19.49         21.67         0.82 o
  -6   4  15         59.71         60.89         1.02 o
  -5   4  15          8.29          9.78         0.98 o
  -4   4  15         86.29         89.15         1.19 o
  -3   4  15        154.77        165.10         1.64 o
  -2   4  15          1.97          1.56         0.68 o
  -1   4  15          3.78          3.19         0.87 o
   0   4  15          6.31          6.29         0.91 o
   1   4  15         65.26         70.19         1.40 o
 -16   0  16        154.27        158.70         1.58 o
 -15   0  16          1.29          1.11         0.44 o
 -14   0  16        156.11        159.72         1.38 o
 -13   0  16        615.51        612.47         3.61 o
 -12   0  16        278.75        266.41         1.79 o
 -11   0  16         96.30         97.49         1.08 o
 -10   0  16       1340.52       1324.86         6.90 o
  -9   0  16          9.06          9.61         0.33 o
  -8   0  16       2035.33       1988.00         8.90 o
  -7   0  16         17.55         17.66         0.58 o
  -6   0  16        551.24        562.27         2.80 o
  -5   0  16        412.90        400.33         2.04 o
  -4   0  16       1267.34       1229.04         5.22 o
  -3   0  16        975.79        993.00         4.50 o
  -2   0  16        309.00        294.75         2.87 o
  -1   0  16        577.17        538.41         3.16 o
   0   0  16       1027.02        994.61         5.12 o
   1   0  16        229.02        211.19         1.42 o
   2   0  16        624.05        581.42         3.30 o
   3   0  16         51.85         48.89         0.66 o
   4   0  16         33.99         34.75         0.62 o
   5   0  16        236.72        248.25         1.99 o
   6   0  16         23.08         17.86         0.62 o
   7   0  16          0.09          0.03         0.53 o
 -16   1  16          2.05          2.43         0.44 o
 -15   1  16         16.72         15.59         0.47 o
 -14   1  16         11.78         14.81         0.41 o
 -13   1  16        209.31        209.63         1.14 o
 -12   1  16         32.46         33.78         0.54 o
 -11   1  16          0.44          1.25         0.22 o
 -10   1  16        919.87        919.88         3.15 o
  -9   1  16         27.03         21.42         0.52 o
  -8   1  16        266.90        282.61         1.02 o
  -7   1  16         23.94         17.55         0.23 o
  -6   1  16         52.23         46.72         0.51 o
  -5   1  16        153.29        149.83         0.63 o
  -4   1  16          5.16          8.65         0.32 o
  -3   1  16         90.46         87.00         0.47 o
  -2   1  16        802.83        783.26         2.99 o
  -1   1  16        334.27        330.52         1.38 o
   0   1  16        200.67        193.22         0.82 o
   1   1  16         68.80         57.58         0.46 o
   2   1  16          1.08          0.34         0.23 o
   3   1  16         84.92         78.61         0.94 o
   4   1  16          2.94          2.74         0.46 o
   5   1  16          0.01          0.25         0.42 o
   6   1  16         24.17         28.58         0.75 o
   7   1  16         36.79         40.69         0.91 o
 -15   2  16          3.74          4.88         0.59 o
 -14   2  16        228.00        220.39         1.83 o
 -13   2  16        674.87        709.62         3.88 o
 -12   2  16        607.09        611.23         3.14 o
 -11   2  16        190.89        188.28         1.20 o
 -10   2  16        537.41        526.42         2.51 o
  -9   2  16        560.18        577.47         2.59 o
  -8   2  16         98.85        109.26         0.86 o
  -7   2  16        390.75        405.14         1.95 o
  -6   2  16        262.73        263.49         1.50 o
  -5   2  16        611.56        604.86         2.97 o
  -4   2  16        746.59        728.52         3.49 o
  -3   2  16         34.54         30.22         0.29 o
  -2   2  16          9.84         10.06         0.20 o
  -1   2  16          7.36          7.23         0.26 o
   0   2  16          1.19          1.58         0.24 o
   1   2  16        561.68        552.80         2.47 o
   2   2  16         18.30         20.47         0.55 o
   3   2  16         30.07         26.82         0.48 o
   4   2  16         17.72         22.33         0.62 o
   5   2  16          7.31          9.12         0.59 o
   6   2  16         19.65         22.06         0.80 o
 -13   3  16         61.85         73.10         1.03 o
 -12   3  16         19.19         17.74         0.62 o
 -11   3  16          0.78          0.98         0.44 o
 -10   3  16         84.28         81.38         1.09 o
  -9   3  16        237.22        231.56         1.56 o
  -8   3  16         41.02         38.94         0.67 o
  -7   3  16         38.88         38.20         0.70 o
  -6   3  16        145.12        141.80         1.11 o
  -5   3  16         48.19         47.75         0.61 o
  -4   3  16        140.75        141.34         1.40 o
  -3   3  16          6.04          5.54         0.56 o
  -2   3  16          3.64          4.52         0.50 o
  -1   3  16         70.77         74.22         0.83 o
   0   3  16        118.01        121.59         1.03 o
   1   3  16         70.87         73.09         0.71 o
   2   3  16         21.83         20.61         0.50 o
   3   3  16         34.51         39.86         1.15 o
   4   3  16        113.24        115.97         0.98 o
  -9   4  16          4.40          5.26         0.63 o
  -8   4  16         80.90         79.95         0.94 o
  -7   4  16         89.08         88.11         1.25 o
  -6   4  16         52.02         49.87         1.22 o
  -5   4  16         67.46         70.69         1.19 o
  -4   4  16         54.33         54.44         1.08 o
  -3   4  16         23.90         22.48         0.87 o
  -2   4  16          4.33          4.64         0.80 o
  -1   4  16          0.75          0.53         0.56 o
   0   4  16         13.38         14.78         1.05 o
 -16   1  17         18.66         17.51         0.54 o
 -15   1  17        206.33        206.27         1.19 o
 -14   1  17        160.98        159.76         1.01 o
 -13   1  17        150.03        149.75         1.16 o
 -12   1  17        243.20        237.71         1.15 o
 -11   1  17         58.34         57.53         0.44 o
 -10   1  17        113.58        115.33         0.91 o
  -9   1  17        810.89        829.88         2.88 o
  -8   1  17         21.37         13.87         0.24 o
  -7   1  17        214.84        189.22         0.76 o
  -6   1  17       1686.55       1580.33         6.82 o
  -5   1  17        275.54        294.26         1.38 o
  -4   1  17         46.97         49.15         0.44 o
  -3   1  17        128.93        120.50         0.60 o
  -2   1  17        321.77        312.05         1.37 o
  -1   1  17       1789.20       1777.68         6.57 o
   0   1  17        139.14        134.75         0.70 o
   1   1  17        197.17        184.51         0.90 o
   2   1  17        166.62        152.30         0.80 o
   3   1  17         58.43         62.11         0.76 o
   4   1  17         35.92         34.46         0.65 o
   5   1  17         30.57         34.71         0.72 o
   6   1  17        138.08        146.96         1.36 o
 -15   2  17        107.04        118.54         1.34 o
 -14   2  17         48.46         50.76         0.98 o
 -13   2  17         62.29         59.98         0.88 o
 -12   2  17        129.17        122.88         1.37 o
 -11   2  17          5.23          5.93         0.54 o
 -10   2  17        534.95        512.02         2.48 o
  -9   2  17        742.61        713.38         3.18 o
  -8   2  17          7.37          9.92         0.47 o
  -7   2  17         10.17          8.98         0.37 o
  -6   2  17        343.17        345.80         1.95 o
  -5   2  17        288.83        304.69         1.69 o
  -4   2  17        495.76        464.58         1.93 o
  -3   2  17          7.83          7.13         0.15 o
  -2   2  17        120.02        121.77         0.57 o
  -1   2  17        205.81        204.94         1.21 o
   0   2  17         30.93         31.78         0.49 o
   1   2  17          9.18         12.22         0.42 o
   2   2  17          3.07          2.31         0.39 o
   3   2  17         40.87         44.64         0.65 o
   4   2  17         97.61        100.25         0.92 o
   5   2  17         54.66         56.42         0.84 o
 -13   3  17         84.43         90.26         1.29 o
 -12   3  17         15.32         14.99         0.82 o
 -11   3  17         30.22         30.64         0.70 o
 -10   3  17        384.92        383.70         2.32 o
  -9   3  17        370.52        349.02         2.24 o
  -8   3  17         45.05         42.55         0.81 o
  -7   3  17        234.07        227.06         1.85 o
  -6   3  17         75.63         70.61         0.76 o
  -5   3  17        217.96        214.53         1.47 o
  -4   3  17         65.35         68.72         1.01 o
  -3   3  17         62.39         58.25         1.10 o
  -2   3  17        286.11        286.75         1.98 o
  -1   3  17        214.17        224.50         1.64 o
   0   3  17         25.32         26.37         0.66 o
   1   3  17         44.70         39.17         0.82 o
   2   3  17          9.85         14.93         1.35 o
   3   3  17        111.93        120.38         1.05 o
  -9   4  17         15.89         16.07         0.82 o
  -8   4  17         34.04         32.49         0.76 o
  -7   4  17        127.24        133.13         2.13 o
  -6   4  17        348.96        362.06         2.73 o
  -5   4  17        153.89        158.02         1.86 o
  -4   4  17          9.80          9.51         0.73 o
  -3   4  17          8.96         10.70         0.84 o
  -2   4  17        124.30        124.57         1.76 o
  -1   4  17         16.37         16.39         0.94 o
 -16   0  18        367.67        386.78         2.69 o
 -15   0  18         18.29         14.78         0.67 o
 -14   0  18         30.13         29.08         0.92 o
 -13   0  18          1.34          1.98         0.60 o
 -12   0  18         19.42         18.41         0.45 o
 -11   0  18       1915.16       1862.41        12.87 o
 -10   0  18         19.66         17.77         0.54 o
  -9   0  18        306.41        273.22         2.07 o
  -8   0  18        559.42        477.97         3.17 o
  -7   0  18         36.45         34.59         0.45 o
  -6   0  18        876.52        855.07         4.23 o
  -5   0  18        213.62        198.61         1.25 o
  -4   0  18        201.64        194.54         1.09 o
  -3   0  18       3571.92       3668.81        20.13 o
  -2   0  18       3392.66       3427.79        20.46 o
  -1   0  18        294.27        275.16         1.59 o
   0   0  18        401.68        396.30         2.30 o
   1   0  18        717.82        705.53         3.94 o
   2   0  18        921.61        880.05         4.89 o
   3   0  18        949.94        926.50         5.15 o
   4   0  18         13.46         11.96         0.69 o
   5   0  18        196.69        193.85         1.91 o
   6   0  18        148.30        148.18         2.16 o
 -16   1  18          5.76          7.04         0.46 o
 -15   1  18          4.82          3.42         0.36 o
 -14   1  18         16.85         15.41         0.46 o
 -13   1  18        368.24        378.11         1.74 o
 -12   1  18          0.08          0.27         0.19 o
 -11   1  18          7.51          9.18         0.24 o
 -10   1  18         85.90         81.38         0.46 o
  -9   1  18         54.51         42.87         0.40 o
  -8   1  18          5.08         11.35         0.36 o
  -7   1  18          0.79          4.85         0.19 o
  -6   1  18         68.53         58.88         0.86 o
  -5   1  18         42.77         39.92         0.34 o
  -4   1  18        145.09        143.80         0.58 o
  -3   1  18        380.07        360.69         1.41 o
  -2   1  18        180.26        174.36         0.90 o
  -1   1  18         65.64         63.73         1.61 o
   0   1  18        218.95        211.19         0.95 o
   1   1  18        175.92        176.15         0.91 o
   2   1  18         30.99         24.15         0.47 o
   3   1  18          5.35          4.22         0.41 o
   4   1  18          0.46          0.87         0.36 o
   5   1  18          6.24          6.76         0.47 o
   6   1  18        142.69        154.59         1.44 o
 -15   2  18         14.85         14.87         0.94 o
 -14   2  18        168.49        181.54         1.47 o
 -13   2  18         28.90         29.42         0.70 o
 -12   2  18        427.28        437.76         2.38 o
 -11   2  18        193.72        195.64         1.32 o
 -10   2  18         13.78         15.61         0.56 o
  -9   2  18        120.58        119.44         1.01 o
  -8   2  18        213.90        218.27         1.34 o
  -7   2  18        216.51        208.66         1.33 o
  -6   2  18         82.31         87.20         0.80 o
  -5   2  18         90.15         79.48         0.75 o
  -4   2  18          6.38          5.90         0.18 o
  -3   2  18        918.66        921.98         3.39 o
  -2   2  18        195.87        192.64         1.19 o
  -1   2  18        194.52        195.11         1.01 o
   0   2  18          5.91          5.75         0.33 o
   1   2  18         15.58         19.22         0.50 o
   2   2  18        298.33        292.10         1.75 o
   3   2  18        189.50        191.88         1.25 o
   4   2  18        134.94        146.68         1.20 o
   5   2  18         94.63         99.99         1.02 o
 -13   3  18         23.18         24.77         1.55 o
 -12   3  18        108.33        111.77         1.22 o
 -11   3  18         79.37         79.20         0.97 o
 -10   3  18         47.25         47.60         1.19 o
  -9   3  18         67.39         68.23         1.32 o
  -8   3  18        118.28        121.93         1.11 o
  -7   3  18         43.35         46.78         1.05 o
  -6   3  18        281.41        284.21         1.83 o
  -5   3  18         36.63         33.92         0.74 o
  -4   3  18         15.65         17.74         0.93 o
  -3   3  18         43.61         49.00         1.04 o
  -2   3  18         82.74         79.65         1.15 o
  -1   3  18         44.75         41.40         0.97 o
   0   3  18         36.59         38.42         1.14 o
   1   3  18        119.10        122.22         1.36 o
   2   3  18         77.05         79.07         0.98 o
   3   3  18          4.72          5.57         0.57 o
  -8   4  18          2.59          3.83         0.94 o
  -7   4  18        443.46        464.41         3.96 o
  -6   4  18         22.88         23.63         0.99 o
  -5   4  18         97.40         96.28         1.49 o
  -4   4  18          1.47          2.02         0.70 o
  -3   4  18         63.86         65.36         1.22 o
  -2   4  18         12.77         12.33         0.92 o
 -16   1  19        113.93        113.12         1.05 o
 -15   1  19         29.74         35.49         0.80 o
 -14   1  19        581.86        610.13         2.61 o
 -13   1  19       1051.18       1044.26         3.61 o
 -12   1  19        319.13        319.14         1.21 o
 -11   1  19         28.08         24.66         0.31 o
 -10   1  19         18.38         18.58         0.33 o
  -9   1  19        215.99        230.19         0.96 o
  -8   1  19        667.63        701.99         2.54 o
  -7   1  19         86.15         84.52         0.58 o
  -6   1  19         68.33         66.64         0.47 o
  -5   1  19        231.58        205.51         0.91 o
  -4   1  19        327.37        342.82         1.16 o
  -3   1  19         35.64         33.11         0.36 o
  -2   1  19        678.28        668.87         2.67 o
  -1   1  19          7.69          7.42         0.25 o
   0   1  19        326.15        311.17         1.34 o
   1   1  19        399.09        404.79         1.74 o
   2   1  19        236.29        240.81         1.31 o
   3   1  19          3.04          2.18         0.42 o
   4   1  19          2.04          1.86         0.39 o
   5   1  19         64.05         64.87         0.88 o
 -15   2  19          0.21          0.10         0.49 o
 -14   2  19         42.04         46.60         0.76 o
 -13   2  19          2.54          1.92         0.43 o
 -12   2  19        296.15        295.20         2.29 o
 -11   2  19         80.98         76.64         1.23 o
 -10   2  19        565.32        553.29         2.70 o
  -9   2  19        184.02        173.20         1.40 o
  -8   2  19         84.08         75.99         0.96 o
  -7   2  19          1.84          2.07         0.34 o
  -6   2  19         20.94         17.45         0.45 o
  -5   2  19          3.23          3.84         0.38 o
  -4   2  19        719.70        735.82         3.00 o
  -3   2  19         63.89         67.40         1.06 o
  -2   2  19          0.03          0.02         0.19 o
  -1   2  19          6.71          7.73         0.31 o
   0   2  19          2.04          1.86         0.30 o
   1   2  19         45.44         46.35         0.63 o
   2   2  19         38.45         35.72         0.68 o
   3   2  19         44.57         43.28         0.65 o
   4   2  19         58.10         62.69         1.04 o
 -13   3  19        612.58        622.70         3.38 o
 -12   3  19         35.27         35.11         0.71 o
 -11   3  19          4.74          4.57         0.61 o
 -10   3  19        119.04        116.28         1.14 o
  -9   3  19        432.54        429.32         2.85 o
  -8   3  19        111.84        111.20         1.19 o
  -7   3  19        198.28        198.85         1.45 o
  -6   3  19        129.78        127.77         1.25 o
  -5   3  19        680.41        673.51         4.58 o
  -4   3  19         79.72         78.64         1.33 o
  -3   3  19         88.16         92.18         1.14 o
  -2   3  19          8.71          7.38         0.70 o
  -1   3  19          2.56          1.59         0.61 o
   0   3  19         35.52         40.01         0.98 o
   1   3  19        118.42        118.67         1.60 o
   2   3  19         37.81         38.64         1.01 o
  -7   4  19          1.76          1.00         0.73 o
  -6   4  19          9.01         11.40         1.23 o
  -5   4  19        108.05        114.91         1.55 o
  -4   4  19          5.91          9.44         1.28 o
 -16   0  20         96.07         99.00         1.29 o
 -15   0  20        122.06        120.30         1.14 o
 -14   0  20        476.97        468.12         2.96 o
 -13   0  20        631.27        659.60         3.39 o
 -12   0  20          9.98         11.90         0.61 o
 -11   0  20          2.38          2.20         0.32 o
 -10   0  20       1494.59       1514.75         8.07 o
  -9   0  20         74.24         88.04         0.76 o
  -8   0  20        122.61        136.47         1.21 o
  -7   0  20        596.86        467.20         2.50 o
  -6   0  20        688.20        725.85         3.73 o
  -5   0  20        368.64        341.21         1.59 o
  -4   0  20         51.64         48.90         0.65 o
  -3   0  20        332.27        324.95         1.72 o
  -2   0  20        987.28        950.35         6.22 o
  -1   0  20        373.23        375.93         2.41 o
   0   0  20         64.03         67.42         0.82 o
   1   0  20         89.65         90.91         1.05 o
   2   0  20         23.28         17.78         0.58 o
   3   0  20        191.13        179.41         1.50 o
   4   0  20          2.00          3.19         0.54 o
   5   0  20        235.83        257.75         3.04 o
 -16   1  20         24.28         30.17         0.84 o
 -15   1  20          0.86          0.87         0.41 o
 -14   1  20          0.42          0.75         0.26 o
 -13   1  20          2.48          3.11         0.37 o
 -12   1  20        161.69        165.18         0.89 o
 -11   1  20        146.51        141.03         0.71 o
 -10   1  20        279.69        266.73         1.21 o
  -9   1  20         81.73         71.76         0.55 o
  -8   1  20         70.50         56.62         0.42 o
  -7   1  20         89.53         83.99         0.51 o
  -6   1  20          1.02          4.83         0.21 o
  -5   1  20        175.06        153.59         0.80 o
  -4   1  20         48.18         53.56         0.39 o
  -3   1  20        220.10        208.93         0.98 o
  -2   1  20          0.03         -0.14         0.18 o
  -1   1  20         61.35         61.15         0.55 o
   0   1  20          1.97          1.61         0.25 o
   1   1  20          2.57          3.04         0.40 o
   2   1  20        122.33        119.59         1.05 o
   3   1  20         27.21         30.34         1.01 o
   4   1  20          0.00          0.53         0.40 o
 -15   2  20        174.97        178.07         1.42 o
 -14   2  20         86.48         84.43         0.97 o
 -13   2  20         12.48         12.46         0.62 o
 -12   2  20        208.77        199.92         1.68 o
 -11   2  20        101.96        104.36         1.06 o
 -10   2  20        172.50        170.67         1.17 o
  -9   2  20        365.05        349.77         2.07 o
  -8   2  20         38.29         37.61         0.74 o
  -7   2  20        143.62        133.69         1.03 o
  -6   2  20        307.15        293.53         1.74 o
  -5   2  20          0.21          0.39         0.15 o
  -4   2  20        479.46        445.27         2.12 o
  -3   2  20          3.41          4.36         0.20 o
  -2   2  20        323.29        326.59         1.42 o
  -1   2  20        204.94        208.30         1.08 o
   0   2  20        104.83        109.51         0.86 o
   1   2  20          2.30          1.94         0.34 o
   2   2  20          9.96         12.49         0.74 o
   3   2  20          3.97          4.62         0.43 o
 -12   3  20         17.60         18.30         0.72 o
 -11   3  20        262.18        257.41         1.83 o
 -10   3  20        297.86        295.26         2.12 o
  -9   3  20        397.37        394.45         2.45 o
  -8   3  20         42.33         42.50         0.91 o
  -7   3  20        180.74        181.21         1.54 o
  -6   3  20        623.07        628.56         4.33 o
  -5   3  20        180.74        181.33         2.23 o
  -4   3  20         83.48         80.84         1.26 o
  -3   3  20          3.92          3.03         0.60 o
  -2   3  20         11.34         11.68         0.78 o
  -1   3  20         33.04         33.26         1.39 o
   0   3  20         39.19         37.47         1.22 o
   1   3  20         21.93         20.89         0.84 o
 -16   1  21        208.30        212.01         1.51 o
 -15   1  21         31.40         29.05         0.73 o
 -14   1  21          0.16          0.41         0.34 o
 -13   1  21          6.00          9.46         0.49 o
 -12   1  21        430.64        425.67         1.67 o
 -11   1  21        167.22        157.64         0.76 o
 -10   1  21        491.84        475.89         1.88 o
  -9   1  21         31.42         29.62         0.47 o
  -8   1  21         97.59         94.16         0.55 o
  -7   1  21        166.11        175.34         0.81 o
  -6   1  21        916.70        865.72         3.29 o
  -5   1  21        212.29        219.04         0.92 o
  -4   1  21         74.69         74.36         0.50 o
  -3   1  21       1295.24       1282.91         4.92 o
  -2   1  21        547.68        558.30         2.08 o
  -1   1  21        184.89        182.87         0.96 o
   0   1  21          0.95          0.91         0.32 o
   1   1  21         82.58         79.27         0.88 o
   2   1  21        411.39        427.85         2.33 o
   3   1  21        475.95        487.37         2.49 o
   4   1  21         21.45         21.02         0.84 o
 -14   2  21         14.69         11.03         0.62 o
 -13   2  21          0.41          0.85         0.53 o
 -12   2  21        104.04        102.42         1.05 o
 -11   2  21          0.04         -0.07         0.39 o
 -10   2  21         55.99         59.71         0.83 o
  -9   2  21         54.71         52.81         0.89 o
  -8   2  21          4.76          3.17         0.40 o
  -7   2  21        165.22        171.80         1.20 o
  -6   2  21        297.33        282.48         1.73 o
  -5   2  21          7.26          5.98         0.56 o
  -4   2  21        106.30        100.60         1.10 o
  -3   2  21        115.10        110.90         0.87 o
  -2   2  21          8.43          8.77         0.36 o
  -1   2  21         16.72         14.25         0.38 o
   0   2  21          0.69          0.82         0.27 o
   1   2  21         38.78         39.71         0.63 o
   2   2  21          1.53          1.50         0.44 o
 -12   3  21        327.38        332.79         2.17 o
 -11   3  21         91.79         92.74         1.62 o
 -10   3  21          0.04          0.03         0.45 o
  -9   3  21          3.40          4.37         0.62 o
  -8   3  21        276.28        288.67         1.93 o
  -7   3  21        157.83        166.11         2.35 o
  -6   3  21        254.46        257.31         2.27 o
  -5   3  21        175.71        168.52         2.23 o
  -4   3  21        385.23        377.95         2.83 o
  -3   3  21          0.45          2.06         0.66 o
  -2   3  21         61.77         59.28         1.24 o
  -1   3  21        121.75        123.68         1.62 o
   0   3  21          0.10          0.65         0.51 o
 -16   0  22        565.99        593.76         5.47 o
 -15   0  22         21.20         22.06         0.67 o
 -14   0  22       1036.71       1045.81         5.30 o
 -13   0  22        747.50        748.38         3.79 o
 -12   0  22        709.08        726.61         4.28 o
 -11   0  22         17.86         17.16         0.55 o
 -10   0  22          1.30          1.76         0.35 o
  -9   0  22          0.56          4.45         0.40 o
  -8   0  22        818.75        835.37         4.47 o
  -7   0  22         79.87         79.76         1.01 o
  -6   0  22          4.84          2.43         0.33 o
  -5   0  22         14.19         15.78         0.43 o
  -4   0  22         30.78         30.21         0.50 o
  -3   0  22         33.24         33.62         0.55 o
  -2   0  22        409.48        403.13         2.46 o
  -1   0  22         13.62         15.27         0.47 o
   0   0  22        103.50        103.30         1.06 o
   1   0  22        658.08        692.44         4.04 o
   2   0  22          7.93         10.31         1.12 o
   3   0  22        102.90        116.74         1.94 o
 -15   1  22         10.08         10.41         0.72 o
 -14   1  22         20.45         21.90         0.85 o
 -13   1  22         26.85         28.76         1.24 o
 -12   1  22        134.41        132.08         0.84 o
 -11   1  22         52.37         54.31         0.47 o
 -10   1  22         37.07         33.04         0.60 o
  -9   1  22         45.35         40.00         0.48 o
  -8   1  22         74.45         64.13         0.46 o
  -7   1  22          7.78          7.11         0.26 o
  -6   1  22         88.12         92.41         1.17 o
  -5   1  22         15.22         17.55         0.29 o
  -4   1  22        402.37        396.79         1.50 o
  -3   1  22         32.70         36.95         2.11 o
  -2   1  22         26.26         24.42         0.39 o
  -1   1  22          0.73          0.60         0.24 o
   0   1  22          1.33          1.38         0.33 o
   1   1  22        145.58        150.00         1.01 o
   2   1  22          3.57          1.91         0.45 o
   3   1  22         15.35         17.21         1.18 o
 -14   2  22        178.57        173.50         1.45 o
 -13   2  22        231.23        232.93         1.68 o
 -12   2  22        190.85        186.52         1.56 o
 -11   2  22        275.79        280.31         1.86 o
 -10   2  22         84.11         84.63         1.05 o
  -9   2  22         78.02         75.48         1.09 o
  -8   2  22        328.69        336.17         2.28 o
  -7   2  22        447.90        438.78         2.54 o
  -6   2  22         34.94         38.62         0.70 o
  -5   2  22        103.76        102.15         0.96 o
  -4   2  22         26.35         28.62         0.74 o
  -3   2  22        678.20        678.41         3.45 o
  -2   2  22         53.77         47.56         0.59 o
  -1   2  22          9.97          8.02         0.49 o
   0   2  22         96.23        103.27         0.86 o
   1   2  22        305.06        301.88         1.71 o
   2   2  22         88.56         86.24         1.62 o
 -11   3  22         84.00         83.41         1.21 o
 -10   3  22        362.84        367.27         2.64 o
  -9   3  22         23.96         19.16         0.71 o
  -8   3  22         57.76         55.05         1.12 o
  -7   3  22         20.99         21.35         1.11 o
  -6   3  22         16.68         17.51         1.08 o
  -5   3  22        277.80        280.70         2.65 o
  -4   3  22         17.18         18.86         0.84 o
  -3   3  22        127.78        134.73         1.47 o
  -2   3  22          0.05          0.40         0.62 o
  -1   3  22         27.24         31.53         0.92 o
 -15   1  23         33.25         31.30         0.80 o
 -14   1  23        400.25        405.76         2.22 o
 -13   1  23        499.10        499.45         2.66 o
 -12   1  23         50.52         48.79         1.07 o
 -11   1  23        121.51        122.58         1.06 o
 -10   1  23        464.26        453.32         1.85 o
  -9   1  23        524.39        509.68         2.03 o
  -8   1  23          0.20          1.81         0.22 o
  -7   1  23         35.00         31.38         0.61 o
  -6   1  23         39.39         43.50         0.43 o
  -5   1  23        401.94        382.26         1.59 o
  -4   1  23         27.24         25.99         0.35 o
  -3   1  23        152.00        147.44         0.76 o
  -2   1  23         34.13         34.48         0.42 o
  -1   1  23        363.85        378.89         1.85 o
   0   1  23          0.33          0.60         0.34 o
   1   1  23         43.01         46.85         0.77 o
   2   1  23          0.05          0.09         0.36 o
 -14   2  23        176.47        177.42         1.51 o
 -13   2  23         31.98         31.75         0.78 o
 -12   2  23         41.87         41.49         0.91 o
 -11   2  23         10.76          9.46         0.61 o
 -10   2  23        107.52        113.94         1.11 o
  -9   2  23        303.48        301.69         1.89 o
  -8   2  23          1.02          1.07         0.44 o
  -7   2  23        217.11        227.46         2.12 o
  -6   2  23        218.58        221.23         1.57 o
  -5   2  23         37.75         38.25         0.91 o
  -4   2  23         33.58         33.73         0.87 o
  -3   2  23        113.86        110.32         1.51 o
  -2   2  23         78.76         85.62         1.00 o
  -1   2  23        245.84        243.96         1.60 o
   0   2  23         14.72         16.78         0.65 o
   1   2  23         62.75         62.43         0.99 o
 -11   3  23         23.43         28.94         0.93 o
 -10   3  23         31.12         28.44         1.08 o
  -9   3  23        157.24        159.66         1.44 o
  -8   3  23          9.05          7.71         0.87 o
  -7   3  23        123.47        129.67         1.63 o
  -6   3  23         19.43         24.52         1.46 o
  -5   3  23         53.48         52.30         1.03 o
  -4   3  23        122.65        118.72         1.54 o
  -3   3  23         62.33         65.59         1.22 o
  -2   3  23          2.97          2.67         0.76 o
 -15   0  24        163.76        153.63         1.13 o
 -14   0  24          9.88         13.46         0.45 o
 -13   0  24        199.81        208.49         1.67 o
 -12   0  24          0.92          1.32         0.34 o
 -11   0  24        805.69        814.30         4.63 o
 -10   0  24        608.65        592.48         3.40 o
  -9   0  24         22.63         22.90         0.61 o
  -8   0  24         34.00         20.84         0.68 o
  -7   0  24       1059.75        988.57         5.34 o
  -6   0  24        293.21        296.82         1.89 o
  -5   0  24        129.15        122.66         1.12 o
  -4   0  24        196.54        204.35         1.51 o
  -3   0  24        608.98        626.83         3.39 o
  -2   0  24        390.50        383.42         2.47 o
  -1   0  24         87.40         93.94         1.07 o
   0   0  24         25.43         28.39         0.85 o
   1   0  24         36.90         38.75         0.86 o
   2   0  24        164.85        189.78         2.14 o
 -15   1  24          9.06          9.55         0.80 o
 -14   1  24         83.78         87.13         0.97 o
 -13   1  24         11.74          8.83         0.80 o
 -12   1  24          0.08         -0.10         0.37 o
 -11   1  24        139.44        145.48         1.22 o
 -10   1  24          0.04          0.81         0.34 o
  -9   1  24         47.75         39.83         1.33 o
  -8   1  24         26.00         22.39         0.33 o
  -7   1  24        245.14        228.81         1.08 o
  -6   1  24         81.18         89.27         0.64 o
  -5   1  24          0.52          0.35         0.17 o
  -4   1  24         18.38         15.10         0.31 o
  -3   1  24        260.62        266.69         1.10 o
  -2   1  24          3.92          5.10         0.44 o
  -1   1  24          0.60          0.09         0.26 o
   0   1  24          0.67          0.45         0.36 o
   1   1  24         18.62         16.58         0.59 o
 -13   2  24         22.54         22.56         0.76 o
 -12   2  24        154.35        152.33         1.29 o
 -11   2  24        493.39        488.25         2.94 o
 -10   2  24        212.66        227.33         1.83 o
  -9   2  24          6.94          5.57         0.50 o
  -8   2  24         82.37         87.06         1.03 o
  -7   2  24        520.41        534.87         3.09 o
  -6   2  24        616.85        588.31         3.74 o
  -5   2  24         50.94         57.40         1.06 o
  -4   2  24         95.34         95.35         1.14 o
  -3   2  24        148.50        141.44         1.39 o
  -2   2  24        311.46        314.26         2.39 o
  -1   2  24         23.94         20.79         0.82 o
   0   2  24         18.61         21.64         0.88 o
 -10   3  24         20.72         22.22         0.72 o
  -9   3  24          1.01          1.14         0.88 o
  -8   3  24          0.12          0.68         0.69 o
  -7   3  24         14.16         15.49         1.00 o
  -6   3  24         68.26         70.08         1.66 o
  -5   3  24        162.45        173.02         2.08 o
  -4   3  24         12.27         11.84         0.91 o
 -14   1  25         45.36         43.17         0.90 o
 -13   1  25        640.29        644.34         4.42 o
 -12   1  25        736.52        760.27         3.90 o
 -11   1  25          1.11          0.70         0.33 o
 -10   1  25        134.47        130.45         1.06 o
  -9   1  25        127.20        127.00         1.09 o
  -8   1  25        254.73        250.67         1.40 o
  -7   1  25        373.83        391.96         1.69 o
  -6   1  25        241.78        246.63         1.29 o
  -5   1  25          7.70          8.29         0.30 o
  -4   1  25        110.00        113.85         0.68 o
  -3   1  25         64.52         63.38         0.61 o
  -2   1  25        127.83        122.78         0.84 o
  -1   1  25         73.41         68.88         0.76 o
   0   1  25        217.62        228.43         1.46 o
 -13   2  25          3.93          3.85         0.67 o
 -12   2  25          1.13          0.94         0.43 o
 -11   2  25        149.44        157.10         1.61 o
 -10   2  25         16.58         18.47         1.08 o
  -9   2  25        108.34        108.10         1.12 o
  -8   2  25          0.04          0.38         0.36 o
  -7   2  25         11.02         11.03         0.60 o
  -6   2  25          0.60         -0.39         0.56 o
  -5   2  25         16.72         18.24         0.95 o
  -4   2  25        177.50        182.57         1.60 o
  -3   2  25        196.59        192.78         1.62 o
  -2   2  25         60.06         63.88         1.23 o
  -1   2  25         33.30         40.46         0.91 o
  -7   3  25         33.26         34.62         1.33 o
 -15   0  26         33.26         32.48         1.00 o
 -14   0  26        552.10        561.46         3.68 o
 -13   0  26         80.86         74.36         0.89 o
 -12   0  26        204.53        203.95         1.55 o
 -11   0  26         72.37         70.86         0.96 o
 -10   0  26        477.73        449.83         2.75 o
  -9   0  26        405.44        406.86         2.56 o
  -8   0  26         25.96         31.10         0.77 o
  -7   0  26        126.07        121.04         1.08 o
  -6   0  26         47.56         48.51         0.80 o
  -5   0  26        279.59        275.55         1.74 o
  -4   0  26          3.39          1.91         0.31 o
  -3   0  26        258.51        258.38         1.69 o
  -2   0  26        201.14        205.62         1.46 o
  -1   0  26         23.52         27.73         0.71 o
   0   0  26         29.84         33.34         1.22 o
 -14   1  26        220.46        223.63         1.72 o
 -13   1  26          6.12          6.99         0.86 o
 -12   1  26          7.85          7.00         1.36 o
 -11   1  26         31.82         37.11         1.28 o
 -10   1  26          2.18          2.91         0.45 o
  -9   1  26         74.91         77.58         0.92 o
  -8   1  26         61.23         63.14         1.09 o
  -7   1  26         46.41         51.52         0.74 o
  -6   1  26         72.00         72.43         0.82 o
  -5   1  26          5.58          4.66         0.31 o
  -4   1  26         75.68         74.15         0.62 o
  -3   1  26        131.53        138.72         0.83 o
  -2   1  26          3.71          2.49         0.38 o
  -1   1  26          4.32          3.13         0.36 o
 -12   2  26          3.99          5.20         0.54 o
 -11   2  26         32.88         28.75         0.90 o
 -10   2  26        230.59        235.28         1.90 o
  -9   2  26         34.37         36.60         0.79 o
  -8   2  26         98.84         99.71         1.08 o
  -7   2  26         69.17         75.38         1.38 o
  -6   2  26         90.90         96.62         1.40 o
  -5   2  26         16.32         16.40         1.08 o
  -4   2  26         16.85         16.17         0.92 o
  -3   2  26         29.99         31.71         1.21 o
 -13   1  27          0.22          0.22         0.39 o
 -12   1  27        177.34        173.85         1.42 o
 -11   1  27        613.48        634.20         3.48 o
 -10   1  27        439.98        449.81         2.63 o
  -9   1  27        183.68        167.95         1.51 o
  -8   1  27        169.82        179.85         1.50 o
  -7   1  27        496.44        493.08         3.04 o
  -6   1  27        166.37        160.02         1.20 o
  -5   1  27        345.71        354.90         1.88 o
  -4   1  27          9.68         10.68         0.43 o
  -3   1  27         97.00         98.57         0.74 o
  -2   1  27         56.42         54.59         0.58 o
 -11   2  27        168.71        163.58         1.64 o
 -10   2  27          1.14          2.26         0.68 o
  -9   2  27          0.03          0.33         0.40 o
  -8   2  27         19.50         24.43         0.97 o
  -7   2  27         53.90         54.38         1.32 o
  -6   2  27         52.47         54.80         1.14 o
  -5   2  27         39.26         46.27         1.11 o
  -4   2  27         91.61         93.29         1.24 o
 -13   0  28        956.43       1015.95         5.90 o
 -12   0  28        319.96        309.14         2.34 o
 -11   0  28        442.18        446.62         3.32 o
 -10   0  28          0.98          1.17         0.38 o
  -9   0  28          4.88          8.19         1.16 o
  -8   0  28        373.06        383.98         2.76 o
  -7   0  28        961.42        967.43         5.96 o
  -6   0  28        654.46        687.31         4.53 o
  -5   0  28         37.56         44.51         0.82 o
  -4   0  28         92.57         89.04         0.98 o
  -3   0  28         77.99         78.80         0.87 o
 -13   1  28         13.26         15.37         0.65 o
 -12   1  28        142.90        154.70         1.40 o
 -11   1  28          2.66          3.20         0.45 o
 -10   1  28          0.87          0.68         0.35 o
  -9   1  28         11.87         16.02         0.75 o
  -8   1  28         25.54         28.19         0.81 o
  -7   1  28         83.05         89.49         1.92 o
  -6   1  28          2.58          4.44         0.57 o
  -5   1  28          0.09          0.69         0.41 o
  -4   1  28          3.29          2.43         0.44 o
  -3   1  28         53.97         59.95         0.81 o
  -9   2  28          7.17          7.57         0.76 o
  -8   2  28          1.34          0.69         0.66 o
  -7   2  28        475.12        500.86         4.05 o
 -12   1  29          1.12          2.72         0.92 o
 -11   1  29          6.20          4.45         0.47 o
 -10   1  29         57.30         55.02         0.98 o
  -9   1  29        457.20        462.67         3.69 o
  -8   1  29         12.04         12.19         0.76 o
  -7   1  29          7.33          8.58         0.97 o
  -6   1  29         14.19         16.67         2.04 o
  -5   1  29          1.32          0.23         0.46 o
 -11   0  30       1074.09       1121.31         8.15 o
 -10   0  30        227.40        231.06         1.90 o
  -9   0  30         37.28         33.26         0.82 o
  -8   0  30        104.81        114.04         1.30 o
  -7   0  30        404.65        391.57         2.89 o
  -6   0  30        270.97        263.28         2.19 o
  -9   1  30         37.88         41.96         1.31 o
  -8   1  30         13.46         17.11         0.87 o
                                                
