# Supplementary material for: Crystal structures of three hydrogen-bonded 1:2 compounds of chloranilic acid with 2-pyridone, 3-hy­droxy­pyridine and 4-hyroxypyridine
Source: Acta Crystallogr E Crystallogr Commun. 2017 Sep 29;73(Pt 10):1546–50. doi: 10.1107/S2056989017013536 (PMC5730315; doi:10.1107/S2056989017013536)
Supplement: Supplementary file 3 [file e-73-01546-IIsup3.hkl]

#
# h,k,l, Fc-squared, Fo-squared, sigma(Fo-squared), status flag
#
data_II
_shelx_title ' 10032318'
_shelx_refln_list_code          4
_shelx_F_calc_maximum      137.67
_exptl_crystal_F_000       408.00
_reflns_d_resolution_high  0.7111

loop_
 _space_group_symop_operation_xyz
 'x, y, z'
 '-x, y+1/2, -z+1/2'
 '-x, -y, -z'
 'x, -y-1/2, z-1/2'

_cell_length_a     8.3659
_cell_length_b     8.5492
_cell_length_c    11.7087
_cell_angle_alpha  90.000
_cell_angle_beta  106.968
_cell_angle_gamma  90.000

_shelx_F_squared_multiplier     1.000

loop_
 _refln_index_h
 _refln_index_k
 _refln_index_l
 _refln_F_squared_calc
 _refln_F_squared_meas
 _refln_F_squared_sigma
 _refln_observed_status
   2   0   0        247.42        187.31         1.31 o
   3   0   0          2.10         13.12         0.66 o
   4   0   0        139.18        137.35         1.28 o
   5   0   0        329.32        331.34         2.32 o
   6   0   0        550.85        527.45         4.41 o
   7   0   0        874.59        875.25         5.64 o
   8   0   0          3.91          3.12         0.95 o
   9   0   0        556.69        565.24         4.80 o
  10   0   0         87.18         92.66         2.34 o
  11   0   0        426.96        461.50         4.88 o
   1   1   0          0.20          4.01         0.41 o
   2   1   0       3012.20       3158.26        11.29 o
   3   1   0       2749.44       2818.02        11.08 o
   4   1   0       2613.17       2761.14        10.31 o
   5   1   0        563.72        516.77         3.31 o
   6   1   0         80.42         77.59         0.91 o
   7   1   0        555.52        543.13         2.87 o
   8   1   0          5.61          5.15         0.74 o
   9   1   0        472.41        457.55         2.88 o
  10   1   0        166.42        168.62         1.97 o
  11   1   0        103.85        113.20         2.14 o
   0   2   0        378.77        428.18         2.48 o
   1   2   0        490.52        501.75         2.12 o
   2   2   0       6597.19       7069.84        29.18 o
   3   2   0        193.95        179.66         0.92 o
   4   2   0         62.78         80.54         0.66 o
   5   2   0       2040.47       2028.09         7.89 o
   6   2   0         61.32         60.81         1.23 o
   7   2   0       1890.86       1903.60         8.09 o
   8   2   0        640.10        628.07         3.40 o
   9   2   0        164.78        164.86         1.70 o
  10   2   0          0.24          0.72         0.81 o
  11   2   0         52.31         56.46         1.77 o
   1   3   0       2265.20       2437.11         8.41 o
   2   3   0        895.10        867.00         3.78 o
   3   3   0        447.52        386.98         1.72 o
   4   3   0        116.42        109.38         1.23 o
   5   3   0       1943.75       2007.31         7.77 o
   6   3   0        402.50        394.91         2.22 o
   7   3   0       1529.53       1449.81         6.15 o
   8   3   0         51.39         49.26         0.92 o
   9   3   0         18.96         23.10         1.06 o
  10   3   0         65.58         65.35         1.40 o
   0   4   0        889.99        811.73         5.10 o
   1   4   0        318.66        319.82         1.69 o
   2   4   0       1555.82       1484.24         6.47 o
   3   4   0        170.64        177.51         1.82 o
   4   4   0        269.00        301.54         2.01 o
   5   4   0         22.20         18.18         0.51 o
   6   4   0       1211.90       1147.52         4.93 o
   7   4   0        178.19        158.17         1.36 o
   8   4   0        119.79        113.69         1.61 o
   9   4   0        246.97        248.81         2.76 o
  10   4   0         10.92          8.09         1.42 o
   1   5   0        285.78        309.83         1.35 o
   2   5   0       1036.83       1043.81         6.27 o
   3   5   0        742.04        721.97         4.35 o
   4   5   0        752.81        702.50         5.24 o
   5   5   0          7.63          6.33         0.72 o
   6   5   0        288.02        266.69         2.12 o
   7   5   0        302.95        283.85         2.22 o
   8   5   0         30.32         30.53         1.54 o
   9   5   0        288.97        292.71         3.50 o
  10   5   0        330.04        360.13         4.75 o
   0   6   0       1689.58       1709.36        16.42 o
   1   6   0       2121.05       2178.37         9.63 o
   2   6   0         13.77         16.47         0.67 o
   3   6   0         21.62         21.98         1.05 o
   4   6   0         14.59         16.04         1.20 o
   5   6   0         19.41         19.08         0.96 o
   6   6   0        390.15        392.88         3.19 o
   7   6   0        195.65        205.57         2.47 o
   8   6   0        209.72        211.08         2.55 o
   9   6   0         77.02         82.40         1.98 o
   1   7   0        771.62        796.28         3.29 o
   2   7   0         43.49         37.47         0.93 o
   3   7   0       1001.22        992.83         6.42 o
   4   7   0        999.80        980.49         7.73 o
   5   7   0         89.10         87.98         1.68 o
   6   7   0        118.31        122.53         1.99 o
   7   7   0         12.51         10.86         1.18 o
   8   7   0          7.78          7.25         1.45 o
   9   7   0         19.53         19.93         1.84 o
   0   8   0         28.08         23.65         1.10 o
   1   8   0        325.90        328.04         2.53 o
   2   8   0        323.77        317.62         2.26 o
   3   8   0        415.65        406.52         3.54 o
   4   8   0         13.76         12.47         1.49 o
   5   8   0        124.42        122.26         1.79 o
   6   8   0        216.05        221.96         3.87 o
   7   8   0         38.88         34.38         2.55 o
   8   8   0        562.77        588.71         4.63 o
   1   9   0        107.81        101.89         0.96 o
   2   9   0         28.53         32.32         1.28 o
   3   9   0         43.20         42.41         1.93 o
   4   9   0        260.29        260.10         2.54 o
   5   9   0        232.88        228.41         2.47 o
   6   9   0         96.21         98.84         2.18 o
   7   9   0          1.02          1.82         1.16 o
   0  10   0         85.85         84.79         1.49 o
   1  10   0        193.24        185.17         1.96 o
   2  10   0         56.19         58.63         1.41 o
   3  10   0         31.14         29.07         2.13 o
   4  10   0        103.96        102.28         3.04 o
   5  10   0         44.11         39.63         2.25 o
   6  10   0         23.43         25.86         1.89 o
   1  11   0          0.53          0.15         1.18 o
   2  11   0        130.38        130.98         2.05 o
   3  11   0         79.68         87.71         2.08 o
   4  11   0          1.06          1.55         1.14 o
   0  12   0        134.22        141.62         4.62 o
 -11   1   1         46.37         53.08         1.50 o
 -10   1   1          4.18          1.29         0.82 o
  -9   1   1         74.13         75.33         1.53 o
  -8   1   1        795.63        782.15         3.85 o
  -7   1   1        546.35        557.72         2.76 o
  -6   1   1          6.72          5.36         0.56 o
  -5   1   1        122.09        133.61         1.14 o
  -4   1   1        115.10        148.80         1.08 o
  -3   1   1       1174.97       1204.94         4.32 o
  -2   1   1       2164.36       2305.77        11.22 o
  -1   1   1       1231.87       1315.45         6.33 o
   0   1   1        648.94        724.80         2.42 o
   1   1   1        890.70        904.71         4.93 o
   2   1   1        639.33        649.28         2.52 o
   3   1   1       2090.69       2340.04         9.44 o
   4   1   1        914.55       1031.58         3.95 o
   5   1   1          0.92          2.73         0.52 o
   6   1   1        739.45        707.43         3.27 o
   7   1   1        108.59        106.30         1.46 o
   8   1   1          0.63         -0.22         0.58 o
   9   1   1        151.53        159.14         1.84 o
  10   1   1          1.00          3.14         0.98 o
 -11   2   1          0.27          0.11         0.88 o
 -10   2   1         83.94         83.07         1.69 o
  -9   2   1         40.29         41.48         1.12 o
  -8   2   1          1.22          2.82         0.62 o
  -7   2   1        259.71        231.21         1.62 o
  -6   2   1          4.82         12.18         0.92 o
  -5   2   1         11.62          7.77         0.42 o
  -4   2   1        720.34        760.66         2.91 o
  -3   2   1         33.68         32.83         0.56 o
  -2   2   1       1779.11       1917.50         7.36 o
  -1   2   1      12647.35      13419.77        55.50 o
   0   2   1          5.70         11.34         0.34 o
   1   2   1         29.80         37.50         0.41 o
   2   2   1         31.03         24.99         0.47 o
   3   2   1         61.89         62.22         0.61 o
   4   2   1        101.92        116.72         0.92 o
   5   2   1         20.48         20.32         0.61 o
   6   2   1        440.10        407.12         2.19 o
   7   2   1        210.87        205.29         1.57 o
   8   2   1          0.24          0.56         0.59 o
   9   2   1         31.81         32.90         1.30 o
  10   2   1        239.48        255.99         2.30 o
 -11   3   1          4.88          4.36         1.37 o
 -10   3   1          2.30          2.14         0.76 o
  -9   3   1          3.76          4.44         0.70 o
  -8   3   1         19.30         23.99         0.87 o
  -7   3   1          0.08          1.42         0.53 o
  -6   3   1        153.04        154.73         1.23 o
  -5   3   1          4.41          5.58         0.40 o
  -4   3   1         35.94         27.75         0.61 o
  -3   3   1        772.55        838.04         3.37 o
  -2   3   1       4416.66       4818.10        19.30 o
  -1   3   1       2488.59       2628.39         9.12 o
   0   3   1        272.40        279.99         1.14 o
   1   3   1        104.17        103.24         0.93 o
   2   3   1        250.59        249.42         1.46 o
   3   3   1        324.02        375.34         2.29 o
   4   3   1        696.04        715.72         2.87 o
   5   3   1          0.64          0.56         0.54 o
   6   3   1        187.80        200.48         1.84 o
   7   3   1        161.17        150.82         2.35 o
   8   3   1        182.88        179.76         1.70 o
   9   3   1          9.39         10.81         0.87 o
  10   3   1         10.48         11.92         1.49 o
 -10   4   1          9.44          8.71         1.38 o
  -9   4   1          9.62          8.17         0.83 o
  -8   4   1        373.71        359.33         2.35 o
  -7   4   1         27.41         23.35         0.67 o
  -6   4   1        298.51        285.22         1.54 o
  -5   4   1         36.64         41.85         0.76 o
  -4   4   1        232.27        242.33         2.09 o
  -3   4   1       1394.15       1524.72         8.42 o
  -2   4   1          0.13          1.09         0.43 o
  -1   4   1         88.26        106.74         0.65 o
   0   4   1         10.25         13.35         0.56 o
   1   4   1         29.00         33.24         0.39 o
   2   4   1        271.16        263.57         1.55 o
   3   4   1         26.36         28.03         1.09 o
   4   4   1        976.74        992.36         4.93 o
   5   4   1        260.43        246.89         1.52 o
   6   4   1         20.28         26.48         0.76 o
   7   4   1          1.16          1.19         0.50 o
   8   4   1         20.19         23.47         0.79 o
   9   4   1         47.26         46.58         2.36 o
  10   4   1         16.47         14.31         1.43 o
 -10   5   1         33.14         41.03         2.52 o
  -9   5   1         79.06         83.44         2.26 o
  -8   5   1          0.88          1.39         0.87 o
  -7   5   1        130.35        132.96         1.40 o
  -6   5   1        401.53        387.99         2.66 o
  -5   5   1          7.56          9.46         0.81 o
  -4   5   1        146.78        156.82         1.46 o
  -3   5   1         43.95         42.38         0.90 o
  -2   5   1          0.96          0.04         0.17 o
  -1   5   1        183.93        174.85         1.23 o
   0   5   1       1180.07       1269.68         6.63 o
   1   5   1       1111.98       1144.13         4.56 o
   2   5   1          5.85          3.53         0.50 o
   3   5   1         68.25         73.95         1.22 o
   4   5   1         84.94         77.03         1.89 o
   5   5   1        841.06        817.13         4.54 o
   6   5   1        452.81        414.04         3.11 o
   7   5   1         52.91         47.98         1.51 o
   8   5   1         17.32         20.55         1.45 o
   9   5   1          0.54          0.51         1.02 o
  10   5   1          3.47          4.71         1.50 o
  -9   6   1         43.61         46.12         1.85 o
  -8   6   1        185.10        186.25         2.65 o
  -7   6   1        108.42        113.95         1.73 o
  -6   6   1         18.61         20.03         1.30 o
  -5   6   1         70.43         72.19         1.40 o
  -4   6   1        259.88        259.03         2.11 o
  -3   6   1          5.88          8.29         0.68 o
  -2   6   1          0.75          0.59         0.21 o
  -1   6   1        345.86        357.57         1.66 o
   0   6   1          1.40          0.96         0.38 o
   1   6   1        404.73        402.28         1.78 o
   2   6   1          9.74          7.21         0.72 o
   3   6   1          0.07         -0.09         0.55 o
   4   6   1         18.77         23.06         0.95 o
   5   6   1        450.79        432.91         3.04 o
   6   6   1         16.29         20.33         2.07 o
   7   6   1          0.94          1.63         0.89 o
   8   6   1          2.33          3.41         1.34 o
   9   6   1          0.05          1.17         1.06 o
  -9   7   1          5.86          3.59         1.28 o
  -8   7   1          8.85          9.71         1.33 o
  -7   7   1         12.52         11.90         1.44 o
  -6   7   1         22.28         24.53         1.11 o
  -5   7   1          2.83          2.55         0.77 o
  -4   7   1        346.47        343.94         3.53 o
  -3   7   1        450.83        438.69         2.94 o
  -2   7   1         82.25         77.65         0.86 o
  -1   7   1        499.87        498.38         2.51 o
   0   7   1          0.02          0.38         0.39 o
   1   7   1        113.92        117.51         1.11 o
   2   7   1          0.29          0.21         0.56 o
   3   7   1        153.51        152.27         2.13 o
   4   7   1         16.42         15.68         1.09 o
   5   7   1          0.01          0.44         0.71 o
   6   7   1         17.87         17.00         1.20 o
   7   7   1         98.10         97.09         2.38 o
   8   7   1         59.40         60.99         2.86 o
  -8   8   1          8.08         12.01         1.51 o
  -7   8   1          1.33          1.17         0.97 o
  -6   8   1        234.44        243.00         2.72 o
  -5   8   1          0.14          1.50         0.87 o
  -4   8   1        113.57        105.46         1.74 o
  -3   8   1        196.40        195.07         2.75 o
  -2   8   1        134.55        132.40         1.72 o
  -1   8   1        122.29        115.89         1.18 o
   0   8   1        569.13        565.00         2.65 o
   1   8   1          1.98          1.31         0.36 o
   2   8   1          2.02          2.16         0.67 o
   3   8   1         93.20         94.25         2.43 o
   4   8   1         70.38         70.96         1.53 o
   5   8   1         38.94         39.84         1.35 o
   6   8   1        171.13        174.47         2.36 o
   7   8   1        263.96        262.58         3.57 o
   8   8   1          0.36          0.72         1.24 o
  -7   9   1         83.47         93.32         3.51 o
  -6   9   1         11.86         14.30         1.29 o
  -5   9   1        111.94        114.40         2.03 o
  -4   9   1         51.78         50.00         1.35 o
  -3   9   1         35.25         36.21         1.56 o
  -2   9   1         71.49         72.75         1.59 o
  -1   9   1         80.51         79.51         1.10 o
   0   9   1        104.70        102.40         1.01 o
   1   9   1         41.99         39.98         0.64 o
   2   9   1        216.89        214.44         2.92 o
   3   9   1       1024.66       1023.23         7.02 o
   4   9   1         37.17         42.21         1.46 o
   5   9   1        109.95        111.99         2.28 o
   6   9   1          8.41          9.43         1.24 o
   7   9   1         15.34         15.89         1.88 o
  -6  10   1         27.57         27.94         1.71 o
  -5  10   1         39.20         37.54         1.81 o
  -4  10   1         12.15         13.22         1.25 o
  -3  10   1          0.03         -0.15         0.84 o
  -2  10   1        252.45        252.49         2.79 o
  -1  10   1         73.31         76.51         2.27 o
   0  10   1         23.76         21.81         0.83 o
   1  10   1        106.11        108.84         1.67 o
   2  10   1        166.28        157.50         2.84 o
   3  10   1          2.99          3.22         1.07 o
   4  10   1        266.88        266.57         2.91 o
   5  10   1        255.39        267.72         4.29 o
   6  10   1         19.01         16.94         1.63 o
  -4  11   1        191.17        195.14         2.57 o
  -3  11   1          2.91          3.09         1.09 o
  -2  11   1         59.38         61.35         1.47 o
  -1  11   1          0.09         -0.30         1.42 o
   0  11   1         54.48         57.97         2.37 o
   1  11   1         86.75         89.57         1.61 o
   2  11   1          2.90          2.19         1.08 o
   3  11   1         10.81         11.33         2.40 o
   4  11   1          5.59          4.58         1.11 o
 -11   0   2         23.10         20.50         1.78 o
 -10   0   2         40.32         43.39         2.38 o
  -9   0   2       1113.76       1113.99         7.65 o
  -8   0   2        102.28        109.84         2.67 o
  -7   0   2         43.44         38.25         1.99 o
  -6   0   2        795.92        761.21         4.58 o
  -5   0   2       1110.09       1195.11         6.47 o
  -4   0   2        320.45        323.53         2.04 o
  -3   0   2       6679.49       7044.79        38.72 o
  -2   0   2       4166.13       4512.66        22.91 o
  -1   0   2        436.26        366.69       223.86 o
   0   0   2        154.26        144.89         0.85 o
   1   0   2       1650.26       1777.17         8.60 o
   2   0   2       1376.71       1363.81         6.70 o
   3   0   2       2982.96       3288.52        18.73 o
   4   0   2       1106.20       1120.61         6.01 o
   5   0   2        136.91         91.60         1.19 o
   6   0   2       5247.93       5212.93        33.89 o
   7   0   2        625.92        583.60         5.08 o
   8   0   2         17.52         19.87         1.30 o
   9   0   2          2.83          1.56         1.08 o
  10   0   2        167.93        182.39         2.96 o
 -11   1   2          7.19          7.75         1.14 o
 -10   1   2        154.22        154.02         1.91 o
  -9   1   2        312.82        313.99         2.30 o
  -8   1   2        249.72        234.91         1.82 o
  -7   1   2        562.50        568.62         3.12 o
  -6   1   2        933.51        908.69         3.83 o
  -5   1   2       1515.18       1561.39         6.01 o
  -4   1   2          7.47         22.59         0.59 o
  -3   1   2       3313.34       3529.18        12.82 o
  -2   1   2       1263.41       1315.39         5.44 o
  -1   1   2        408.57        478.26         3.89 o
   0   1   2       6473.68       6776.21        25.26 o
   1   1   2        954.69        946.21         4.05 o
   2   1   2       5504.12       5855.23        22.31 o
   3   1   2        352.36        297.52         1.32 o
   4   1   2       1335.70       1401.17         5.43 o
   5   1   2          0.66          0.00         0.35 o
   6   1   2         18.12         16.34         0.66 o
   7   1   2        392.47        389.81         2.22 o
   8   1   2        331.47        322.79         2.45 o
   9   1   2        295.63        306.28         2.51 o
  10   1   2        252.58        253.33         2.44 o
 -11   2   2        107.46        107.20         1.76 o
 -10   2   2        473.25        484.75         3.20 o
  -9   2   2         15.01         12.42         1.13 o
  -8   2   2        683.44        651.71         3.25 o
  -7   2   2        463.90        440.11         2.34 o
  -6   2   2          1.13          0.69         0.44 o
  -5   2   2         14.70         20.04         0.57 o
  -4   2   2       1028.36       1046.42         3.99 o
  -3   2   2         60.29         43.32         0.51 o
  -2   2   2       1186.16       1219.53         4.14 o
  -1   2   2      18953.79      19299.40        84.94 o
   0   2   2        155.54        158.43         1.39 o
   1   2   2        917.96        911.28         3.18 o
   2   2   2       1312.24       1341.50         4.76 o
   3   2   2        127.26        131.66         1.23 o
   4   2   2        707.37        705.91         2.95 o
   5   2   2        948.22        924.62         3.86 o
   6   2   2        171.89        172.91         1.34 o
   7   2   2         49.85         50.03         1.21 o
   8   2   2        138.50        137.69         2.90 o
   9   2   2         69.25         72.17         1.28 o
  10   2   2          0.40          0.93         0.78 o
 -11   3   2        138.64        162.49         2.94 o
 -10   3   2        313.39        323.53         2.56 o
  -9   3   2          0.07          0.05         0.53 o
  -8   3   2        975.83        955.16         4.55 o
  -7   3   2        898.84        861.57         3.79 o
  -6   3   2        142.36        129.00         1.06 o
  -5   3   2       1122.94       1069.32         4.27 o
  -4   3   2       1166.16       1127.57         4.16 o
  -3   3   2       1256.54       1374.13         4.96 o
  -2   3   2        655.06        660.96         2.39 o
  -1   3   2       1865.04       2054.70         7.17 o
   0   3   2         79.69         54.73         0.57 o
   1   3   2       2830.13       3026.01        11.52 o
   2   3   2        974.79        908.17         4.63 o
   3   3   2        918.11        962.90         4.25 o
   4   3   2        408.06        356.30         1.68 o
   5   3   2         37.06         37.02         0.66 o
   6   3   2         58.31         58.50         1.23 o
   7   3   2         62.01         66.32         0.97 o
   8   3   2        323.05        310.20         2.08 o
   9   3   2        233.55        236.67         2.33 o
  10   3   2         90.76         88.32         2.20 o
 -10   4   2         69.80         73.96         2.70 o
  -9   4   2        709.70        709.62         3.91 o
  -8   4   2        715.85        739.49         3.70 o
  -7   4   2        120.48        119.68         1.24 o
  -6   4   2         33.94         35.43         0.62 o
  -5   4   2         31.30         33.85         0.58 o
  -4   4   2          0.21          0.49         0.24 o
  -3   4   2       3039.03       3187.76        21.72 o
  -2   4   2         79.14         72.78         0.86 o
  -1   4   2       1344.74       1342.74         4.77 o
   0   4   2       2232.13       2366.35         9.99 o
   1   4   2         54.92         62.09         0.57 o
   2   4   2        101.27        100.61         0.99 o
   3   4   2         32.83         44.85         0.87 o
   4   4   2       1069.31       1019.47         4.87 o
   5   4   2         99.55        111.52         1.68 o
   6   4   2        394.64        395.64         2.55 o
   7   4   2         54.02         54.23         0.90 o
   8   4   2        432.76        424.94         2.52 o
   9   4   2        244.53        256.25         2.84 o
  10   4   2         17.21         20.25         1.57 o
 -10   5   2         58.97         66.33         2.07 o
  -9   5   2         11.36         10.14         1.29 o
  -8   5   2         25.58         29.25         1.25 o
  -7   5   2        217.26        209.55         1.50 o
  -6   5   2        447.31        448.06         2.51 o
  -5   5   2        990.37       1021.66         4.06 o
  -4   5   2       1528.02       1512.58         6.34 o
  -3   5   2          7.81         13.66         0.44 o
  -2   5   2        829.72        867.10         3.28 o
  -1   5   2        584.21        603.67         2.37 o
   0   5   2       1359.28       1426.02         5.18 o
   1   5   2        572.40        563.98         2.18 o
   2   5   2        396.97        367.29         2.11 o
   3   5   2        324.31        318.96         2.13 o
   4   5   2        404.10        390.06         2.52 o
   5   5   2         81.92         82.31         1.63 o
   6   5   2        310.62        290.70         2.59 o
   7   5   2         16.45         15.96         1.38 o
   8   5   2        125.92        131.55         2.38 o
   9   5   2        108.99        106.27         2.10 o
 -10   6   2        164.61        158.17         2.64 o
  -9   6   2        139.79        160.15         2.26 o
  -8   6   2         30.38         28.07         1.28 o
  -7   6   2         86.59         88.22         1.75 o
  -6   6   2         70.76         72.85         1.78 o
  -5   6   2         47.92         41.76         1.06 o
  -4   6   2        408.76        392.37         3.51 o
  -3   6   2        748.40        737.72         3.35 o
  -2   6   2        894.16        906.31         4.67 o
  -1   6   2        150.60        128.75         1.23 o
   0   6   2         51.41         50.69         0.60 o
   1   6   2        446.82        427.71         2.34 o
   2   6   2        445.21        437.93         2.63 o
   3   6   2         68.68         73.05         1.26 o
   4   6   2        723.38        710.58         6.08 o
   5   6   2        554.00        519.48         3.50 o
   6   6   2        611.27        589.91         3.95 o
   7   6   2        370.90        352.94         3.35 o
   8   6   2          3.39          2.15         1.12 o
   9   6   2          0.03          0.56         1.24 o
  -9   7   2         11.01         13.57         1.38 o
  -8   7   2        305.31        316.38         3.43 o
  -7   7   2         38.67         42.04         1.44 o
  -6   7   2        458.77        469.21         3.75 o
  -5   7   2         75.81         65.23         1.69 o
  -4   7   2          9.37          9.96         1.03 o
  -3   7   2          9.79         10.08         0.23 o
  -2   7   2          0.02          0.36         0.41 o
  -1   7   2        515.65        519.31         2.85 o
   0   7   2        126.25        111.76         0.83 o
   1   7   2        191.78        189.14         1.36 o
   2   7   2       1025.66       1012.44         5.29 o
   3   7   2        852.77        841.12         4.71 o
   4   7   2          8.40          8.56         0.97 o
   5   7   2        295.37        285.69         2.63 o
   6   7   2          8.72         11.38         1.17 o
   7   7   2        223.57        215.63         2.88 o
   8   7   2        174.25        175.41         2.46 o
  -8   8   2          3.04          2.67         1.13 o
  -7   8   2        162.58        160.29         4.31 o
  -6   8   2         18.40         18.49         1.18 o
  -5   8   2         97.70        105.67         2.60 o
  -4   8   2          2.33          2.00         0.95 o
  -3   8   2        206.96        195.58         3.07 o
  -2   8   2        497.36        489.50         3.33 o
  -1   8   2        528.63        512.01         3.04 o
   0   8   2        242.79        242.41         2.17 o
   1   8   2          8.50          7.45         0.48 o
   2   8   2         19.89         19.34         1.17 o
   3   8   2        782.68        777.22         5.38 o
   4   8   2        134.86        133.30         2.27 o
   5   8   2        129.33        129.09         1.94 o
   6   8   2        156.03        160.83         2.38 o
   7   8   2         33.00         35.65         1.93 o
  -7   9   2         61.04         58.71         1.97 o
  -6   9   2         76.81         78.30         2.31 o
  -5   9   2        242.75        236.17         2.53 o
  -4   9   2         86.83         91.98         2.27 o
  -3   9   2         44.46         42.58         1.29 o
  -2   9   2        111.32        109.43         2.09 o
  -1   9   2         94.03         89.64         1.27 o
   0   9   2         78.31         75.88         1.38 o
   1   9   2        405.25        402.29         3.56 o
   2   9   2        274.39        274.28         3.54 o
   3   9   2         68.26         66.37         1.57 o
   4   9   2         53.43         52.65         1.81 o
   5   9   2          0.38          0.48         0.96 o
   6   9   2          1.45          1.06         1.11 o
  -6  10   2          0.02          0.73         1.17 o
  -5  10   2          1.82          1.20         0.95 o
  -4  10   2        172.32        163.22         2.23 o
  -3  10   2         30.61         32.63         1.22 o
  -2  10   2        162.19        158.63         1.85 o
  -1  10   2         13.22         16.17         1.04 o
   0  10   2        169.80        174.90         1.73 o
   1  10   2         13.99         13.99         1.04 o
   2  10   2         60.92         59.15         1.93 o
   3  10   2         18.27         18.30         1.31 o
   4  10   2         13.47         15.94         1.36 o
   5  10   2        254.92        262.12         4.41 o
  -4  11   2        366.83        359.63         3.31 o
  -3  11   2         33.14         36.67         1.67 o
  -2  11   2         28.00         28.84         1.49 o
  -1  11   2         12.15         11.26         1.74 o
   0  11   2         83.06         87.63         2.66 o
   1  11   2          1.47          1.55         0.75 o
   2  11   2         39.40         42.38         2.16 o
   3  11   2         64.70         71.69         1.93 o
 -11   1   3         60.78         60.79         1.66 o
 -10   1   3         95.53         95.11         1.75 o
  -9   1   3        481.84        478.91         2.83 o
  -8   1   3         54.84         40.82         0.85 o
  -7   1   3          7.18         11.37         0.62 o
  -6   1   3        425.05        440.52         2.18 o
  -5   1   3       1834.91       1982.97         7.46 o
  -4   1   3        344.10        395.82         1.70 o
  -3   1   3       1344.13       1419.44         4.96 o
  -2   1   3         74.40         60.39         0.67 o
  -1   1   3        253.54        253.33         1.26 o
   0   1   3        295.01        278.58         1.15 o
   1   1   3        215.10        210.90         0.97 o
   2   1   3        372.93        439.30         1.77 o
   3   1   3        671.18        798.92         3.18 o
   4   1   3         18.33         21.85         1.03 o
   5   1   3        254.81        242.88         1.55 o
   6   1   3        961.17        953.10         4.22 o
   7   1   3          7.47          6.30         0.69 o
   8   1   3         72.00         74.70         1.79 o
   9   1   3          0.93          1.83         1.05 o
  10   1   3          4.25          6.14         0.99 o
 -11   2   3         22.25         21.07         1.18 o
 -10   2   3          4.28          4.46         0.79 o
  -9   2   3         88.29         81.82         1.17 o
  -8   2   3          5.39          9.24         0.67 o
  -7   2   3         97.03         88.69         1.01 o
  -6   2   3         75.12         74.94         0.82 o
  -5   2   3        349.32        348.66         1.90 o
  -4   2   3        525.71        518.82         2.09 o
  -3   2   3        427.85        425.06         1.76 o
  -2   2   3        315.32        366.61         1.68 o
  -1   2   3       5955.36       6746.51        28.06 o
   0   2   3          7.83          4.46         0.27 o
   1   2   3       1360.37       1453.19         7.79 o
   2   2   3        661.80        688.28         2.62 o
   3   2   3        766.98        853.45         3.33 o
   4   2   3        146.59        167.50         1.13 o
   5   2   3        220.83        219.54         1.47 o
   6   2   3         31.26         27.47         0.77 o
   7   2   3         17.92         14.20         0.77 o
   8   2   3        111.22        108.60         1.87 o
   9   2   3         87.32         91.30         1.58 o
  10   2   3         43.82         43.23         1.62 o
 -11   3   3        359.40        357.35         3.01 o
 -10   3   3         35.54         31.98         1.35 o
  -9   3   3          0.69          1.54         0.64 o
  -8   3   3         65.15         67.68         1.12 o
  -7   3   3        121.05        110.08         1.09 o
  -6   3   3          5.01          5.44         0.45 o
  -5   3   3          1.43          0.51         0.32 o
  -4   3   3        519.44        571.07         2.29 o
  -3   3   3       1042.92       1035.22         3.89 o
  -2   3   3         19.82         19.40         0.53 o
  -1   3   3        204.04        178.97         1.25 o
   0   3   3        110.65        112.92         1.04 o
   1   3   3       1141.06       1173.31         4.24 o
   2   3   3        208.54        250.11         1.24 o
   3   3   3        222.78        237.67         1.21 o
   4   3   3        133.43        133.67         1.10 o
   5   3   3          1.12          1.91         0.49 o
   6   3   3          0.02          0.61         0.52 o
   7   3   3         81.29         80.94         1.37 o
   8   3   3         70.31         81.81         1.29 o
   9   3   3          2.59          3.05         0.84 o
  10   3   3        129.04        136.27         2.99 o
 -11   4   3        436.96        470.05         9.20 o
 -10   4   3        143.07        150.16         2.05 o
  -9   4   3         96.09         99.41         1.23 o
  -8   4   3         17.69         18.53         0.88 o
  -7   4   3         11.03         13.72         0.66 o
  -6   4   3          1.76          3.20         0.50 o
  -5   4   3         24.82         24.58         0.64 o
  -4   4   3         52.13         57.20         0.59 o
  -3   4   3        859.38        900.64         3.46 o
  -2   4   3       3856.36       4345.32        16.91 o
  -1   4   3       1133.68       1202.84         5.24 o
   0   4   3        159.32        176.23         0.95 o
   1   4   3        423.81        414.60         1.78 o
   2   4   3          7.01          8.08         0.31 o
   3   4   3          0.23          0.52         0.26 o
   4   4   3         29.21         27.26         1.19 o
   5   4   3        188.01        194.35         1.25 o
   6   4   3          0.04          0.16         0.44 o
   7   4   3         12.00         10.28         0.74 o
   8   4   3          1.40          0.53         1.02 o
   9   4   3          3.89          5.59         1.47 o
 -10   5   3         18.44         13.10         1.31 o
  -9   5   3         68.11         72.03         2.09 o
  -8   5   3        380.85        378.47         2.82 o
  -7   5   3          0.01          0.61         0.36 o
  -6   5   3         39.46         44.28         0.83 o
  -5   5   3        111.02         99.04         1.51 o
  -4   5   3       1059.88       1008.34         4.00 o
  -3   5   3         18.70         19.69         0.48 o
  -2   5   3        207.19        191.05         1.02 o
  -1   5   3         56.98         57.98         0.71 o
   0   5   3        551.35        554.95         2.75 o
   1   5   3         96.44        101.60         0.71 o
   2   5   3        664.17        727.59         4.19 o
   3   5   3        598.17        596.27         3.35 o
   4   5   3        339.86        344.23         2.47 o
   5   5   3          7.73          4.57         0.79 o
   6   5   3        268.47        241.94         1.35 o
   7   5   3          0.56          0.96         0.86 o
   8   5   3         69.14         66.16         1.87 o
   9   5   3         45.22         43.57         1.98 o
 -10   6   3         59.50         63.96         1.73 o
  -9   6   3        249.34        258.62         2.93 o
  -8   6   3          9.87         11.81         1.20 o
  -7   6   3        129.50        125.96         1.65 o
  -6   6   3          0.21          0.61         0.58 o
  -5   6   3         35.97         26.65         0.74 o
  -4   6   3       1859.30       1901.63        12.04 o
  -3   6   3         11.40         12.98         0.54 o
  -2   6   3        149.95        145.14         0.90 o
  -1   6   3        108.67        102.35         0.84 o
   0   6   3         13.19         17.81         0.64 o
   1   6   3          7.14          8.81         0.46 o
   2   6   3        180.62        178.87         1.59 o
   3   6   3         55.72         51.18         1.15 o
   4   6   3          8.66          7.74         0.91 o
   5   6   3         73.60         74.90         1.67 o
   6   6   3         42.33         40.61         2.28 o
   7   6   3        113.26        113.64         2.14 o
   8   6   3         20.64         21.06         1.66 o
  -9   7   3         12.01         11.51         1.50 o
  -8   7   3          2.06          0.35         0.82 o
  -7   7   3        173.83        179.49         2.53 o
  -6   7   3        109.35        121.45         1.87 o
  -5   7   3        389.71        379.82         3.63 o
  -4   7   3        376.60        346.97         2.52 o
  -3   7   3         72.84         73.46         0.81 o
  -2   7   3        148.77        140.75         1.05 o
  -1   7   3         34.97         33.73         0.72 o
   0   7   3        245.23        247.76         1.40 o
   1   7   3        145.08        139.78         0.93 o
   2   7   3        102.38         98.91         1.72 o
   3   7   3          2.32          1.81         0.83 o
   4   7   3        669.64        665.15         4.21 o
   5   7   3        447.41        432.42         3.27 o
   6   7   3         10.28          8.87         1.19 o
   7   7   3        332.62        331.85         3.38 o
   8   7   3         29.27         29.69         1.85 o
  -8   8   3          0.04          0.27         1.02 o
  -7   8   3          7.02          6.56         1.09 o
  -6   8   3         33.62         29.17         1.47 o
  -5   8   3         89.93         78.68         1.77 o
  -4   8   3          0.13         -0.01         0.60 o
  -3   8   3        350.80        345.12         2.08 o
  -2   8   3         73.67         72.01         1.05 o
  -1   8   3         50.22         56.45         0.83 o
   0   8   3        139.65        135.00         1.03 o
   1   8   3          1.50          1.59         0.30 o
   2   8   3         11.96         14.16         0.95 o
   3   8   3        826.03        815.51         5.49 o
   4   8   3        174.99        167.82         2.13 o
   5   8   3         67.53         71.65         1.88 o
   6   8   3          0.45          0.36         0.92 o
   7   8   3         28.84         28.02         1.94 o
  -7   9   3         50.97         54.84         1.79 o
  -6   9   3         37.16         34.90         1.41 o
  -5   9   3         10.45          9.39         1.25 o
  -4   9   3         16.67         17.95         1.15 o
  -3   9   3         59.81         58.15         1.45 o
  -2   9   3        381.44        361.71         2.03 o
  -1   9   3          7.33          6.35         0.56 o
   0   9   3        270.85        263.86         1.72 o
   1   9   3          2.35          3.35         0.80 o
   2   9   3        196.06        202.55         2.41 o
   3   9   3        146.43        143.69         1.97 o
   4   9   3         22.26         21.73         1.48 o
   5   9   3          7.22          7.11         1.22 o
   6   9   3         33.26         37.64         1.96 o
  -6  10   3          9.31          8.39         1.49 o
  -5  10   3          1.37          1.12         0.85 o
  -4  10   3         48.88         47.70         1.51 o
  -3  10   3          0.09         -0.17         0.78 o
  -2  10   3        212.67        205.98         3.60 o
  -1  10   3         55.12         53.09         0.98 o
   0  10   3        113.18        114.33         1.59 o
   1  10   3        198.71        192.76         2.21 o
   2  10   3        233.00        232.26         2.47 o
   3  10   3         29.16         28.53         1.80 o
   4  10   3         20.02         22.62         1.41 o
   5  10   3        199.50        203.50         3.63 o
  -4  11   3         74.93         78.17         2.03 o
  -3  11   3         45.15         44.10         1.50 o
  -2  11   3          4.01          3.35         1.67 o
  -1  11   3         33.76         36.64         2.56 o
   0  11   3          1.91          1.61         1.72 o
   1  11   3        165.11        165.79         2.44 o
   2  11   3        407.76        394.59         4.17 o
   3  11   3          3.35          2.09         1.10 o
 -11   0   4         95.09         97.57         2.40 o
 -10   0   4        218.91        214.29         2.85 o
  -9   0   4        561.43        526.71         4.31 o
  -8   0   4        349.65        318.39         4.37 o
  -7   0   4        140.10        149.23         1.93 o
  -6   0   4         88.00        100.52         1.64 o
  -5   0   4        906.96        922.46         7.13 o
  -4   0   4        252.94        227.32         1.74 o
  -3   0   4       5125.99       5348.25        47.44 o
  -2   0   4          0.64          6.58         0.17 o
  -1   0   4          1.08          1.61         0.29 o
   0   0   4        438.08        445.55         2.19 o
   1   0   4       1371.54       1436.84         7.14 o
   2   0   4       1833.97       1958.11        10.93 o
   3   0   4       1486.45       1449.91         8.93 o
   4   0   4        821.99        794.98         4.78 o
   5   0   4         30.55         31.72         1.05 o
   6   0   4        214.82        170.68         2.80 o
   7   0   4        355.28        317.30         3.27 o
   8   0   4          9.77         10.64         1.22 o
   9   0   4        452.36        441.95         7.45 o
  10   0   4        196.71        199.38         3.73 o
 -11   1   4          9.86         10.52         0.99 o
 -10   1   4         75.15         76.86         1.20 o
  -9   1   4         20.04         21.17         1.21 o
  -8   1   4        705.51        695.49         3.58 o
  -7   1   4        882.74        862.31         4.23 o
  -6   1   4        255.03        229.90         1.42 o
  -5   1   4         68.23         54.49         0.81 o
  -4   1   4        314.85        330.08         1.43 o
  -3   1   4        976.29        983.04         3.59 o
  -2   1   4        153.31        168.68         0.95 o
  -1   1   4        738.25        693.02         3.72 o
   0   1   4       5124.83       5569.98        20.91 o
   1   1   4        993.63        897.46         4.40 o
   2   1   4          0.32          2.79         0.34 o
   3   1   4        608.98        638.89         2.64 o
   4   1   4         86.78         90.07         0.93 o
   5   1   4        493.65        479.99         2.39 o
   6   1   4        749.26        731.76         3.51 o
   7   1   4        467.00        450.90         2.73 o
   8   1   4        135.07        144.98         1.69 o
   9   1   4        212.59        208.12         2.20 o
  10   1   4         33.18         38.00         1.37 o
 -11   2   4         40.57         41.24         1.60 o
 -10   2   4        718.85        734.07         4.74 o
  -9   2   4          5.71          7.00         0.77 o
  -8   2   4         39.66         44.96         0.92 o
  -7   2   4         67.77         71.00         0.97 o
  -6   2   4        173.22        177.77         1.46 o
  -5   2   4        800.16        798.20         3.20 o
  -4   2   4       1399.82       1368.18         5.01 o
  -3   2   4        641.43        698.17         2.54 o
  -2   2   4       1987.76       2020.44        10.66 o
  -1   2   4        178.17        189.79         0.83 o
   0   2   4         58.68         64.59         0.61 o
   1   2   4         14.15          9.55         0.34 o
   2   2   4       1168.42       1154.54         6.37 o
   3   2   4        323.39        288.04         1.97 o
   4   2   4       1073.10       1067.43         4.36 o
   5   2   4       1487.59       1446.04         6.36 o
   6   2   4        225.49        214.84         2.13 o
   7   2   4         18.81         19.19         0.89 o
   8   2   4        297.34        286.83         2.18 o
   9   2   4         44.45         59.71         1.37 o
 -11   3   4          0.33          0.10         0.81 o
 -10   3   4        185.99        185.61         1.74 o
  -9   3   4        120.66        121.87         1.76 o
  -8   3   4        490.63        476.14         2.66 o
  -7   3   4        100.06         94.98         1.26 o
  -6   3   4       1384.28       1416.59         6.13 o
  -5   3   4        851.49        828.91         3.38 o
  -4   3   4        309.44        288.82         1.41 o
  -3   3   4        425.04        451.23         2.28 o
  -2   3   4       3026.62       3227.54        11.90 o
  -1   3   4       5232.25       5826.83        43.39 o
   0   3   4          0.63          0.39         0.26 o
   1   3   4       2528.62       2732.53        14.13 o
   2   3   4       1236.25       1171.52         5.08 o
   3   3   4        111.61        109.07         0.85 o
   4   3   4        223.35        242.56         2.59 o
   5   3   4         70.86         70.28         1.15 o
   6   3   4         32.76         35.35         1.04 o
   7   3   4        382.15        384.92         2.67 o
   8   3   4        619.30        614.73         3.65 o
   9   3   4         52.87         46.39         3.69 o
 -11   4   4        183.63        186.85         2.51 o
 -10   4   4         56.64         64.64         1.71 o
  -9   4   4         71.51         74.63         1.66 o
  -8   4   4          1.55          1.61         0.43 o
  -7   4   4        132.73        127.18         1.47 o
  -6   4   4        635.98        575.26         2.65 o
  -5   4   4       2071.02       2088.54         8.11 o
  -4   4   4        250.45        223.54         1.17 o
  -3   4   4       1380.83       1391.39         7.79 o
  -2   4   4       2462.34       2568.81         9.48 o
  -1   4   4        704.11        715.83         2.82 o
   0   4   4        199.77        216.39         1.34 o
   1   4   4        651.89        700.99         2.74 o
   2   4   4          0.46          2.44         0.31 o
   3   4   4       1471.71       1511.00         7.86 o
   4   4   4        200.76        183.23         1.26 o
   5   4   4        873.36        844.72         3.81 o
   6   4   4        353.82        327.80         2.52 o
   7   4   4         44.49         45.87         1.05 o
   8   4   4         23.26         28.60         1.76 o
   9   4   4          9.10         13.06         1.61 o
 -10   5   4         39.43         38.85         1.59 o
  -9   5   4        474.30        491.28         3.94 o
  -8   5   4        437.19        439.04         3.18 o
  -7   5   4        345.08        361.62         2.14 o
  -6   5   4        582.47        528.57         2.83 o
  -5   5   4        138.77        132.23         1.12 o
  -4   5   4          2.40          4.49         0.44 o
  -3   5   4         30.15         30.09         0.49 o
  -2   5   4         12.47         13.98         0.46 o
  -1   5   4       1119.18       1050.99         4.04 o
   0   5   4        291.94        275.30         1.36 o
   1   5   4       2314.29       2418.11        14.94 o
   2   5   4        317.78        311.35         2.88 o
   3   5   4        284.81        290.76         2.48 o
   4   5   4         57.95         57.00         0.72 o
   5   5   4         23.12         20.14         0.69 o
   6   5   4        823.70        812.93         4.35 o
   7   5   4        141.50        129.27         2.91 o
   8   5   4        145.07        151.94         2.42 o
   9   5   4         15.51         17.79         1.60 o
 -10   6   4        167.14        165.47         3.12 o
  -9   6   4        189.77        185.05         2.35 o
  -8   6   4         81.74         77.70         2.17 o
  -7   6   4        234.64        216.04         1.61 o
  -6   6   4         14.86         20.35         0.66 o
  -5   6   4         20.61         19.17         0.75 o
  -4   6   4       1953.89       1942.19         7.69 o
  -3   6   4         91.16         80.53         1.27 o
  -2   6   4        200.34        186.05         1.13 o
  -1   6   4         29.44         29.66         0.91 o
   0   6   4        153.67        156.48         1.50 o
   1   6   4         11.33         14.70         0.61 o
   2   6   4       1163.11       1151.37         4.49 o
   3   6   4        909.48        897.90         4.80 o
   4   6   4        302.48        303.51         2.50 o
   5   6   4         10.87         11.40         1.10 o
   6   6   4         25.58         31.98         1.55 o
   7   6   4        254.60        253.76         3.39 o
   8   6   4        159.50        165.39         2.69 o
  -9   7   4          3.51          2.66         1.23 o
  -8   7   4         84.51         87.60         1.67 o
  -7   7   4        172.37        161.97         3.25 o
  -6   7   4        498.57        494.59         4.92 o
  -5   7   4         26.49         31.46         1.17 o
  -4   7   4         40.40         36.78         0.87 o
  -3   7   4          7.94          5.06         0.57 o
  -2   7   4        165.30        157.27         1.12 o
  -1   7   4        403.95        392.23         3.19 o
   0   7   4        676.88        666.10         3.82 o
   1   7   4        146.67        143.12         1.02 o
   2   7   4        200.57        206.89         1.99 o
   3   7   4         43.90         46.17         1.29 o
   4   7   4          1.12          2.21         0.91 o
   5   7   4        283.20        271.54         2.70 o
   6   7   4        409.57        413.48         4.70 o
   7   7   4          0.10          1.19         1.05 o
  -8   8   4         12.97         13.86         1.57 o
  -7   8   4         10.32          6.62         2.19 o
  -6   8   4        142.48        138.51         1.99 o
  -5   8   4         29.22         25.75         1.14 o
  -4   8   4        158.81        161.77         1.34 o
  -3   8   4        295.08        290.55         2.01 o
  -2   8   4          2.35          1.45         0.52 o
  -1   8   4        367.77        374.32         2.58 o
   0   8   4         43.22         40.22         0.93 o
   1   8   4        521.88        514.32         2.65 o
   2   8   4         88.16         86.84         1.54 o
   3   8   4        200.09        198.08         2.07 o
   4   8   4        330.86        325.21         3.03 o
   5   8   4        337.22        340.40         3.78 o
   6   8   4         94.95         91.17         2.14 o
   7   8   4        102.35         97.93         2.82 o
  -7   9   4         50.27         51.14         2.27 o
  -6   9   4          1.56          0.48         0.94 o
  -5   9   4        507.83        486.41         5.33 o
  -4   9   4          0.37          0.36         0.85 o
  -3   9   4         64.55         60.48         1.52 o
  -2   9   4        440.80        444.51         2.44 o
  -1   9   4         50.07         51.39         0.99 o
   0   9   4          2.78          3.32         0.48 o
   1   9   4        499.34        499.69         3.23 o
   2   9   4        319.06        311.68         3.39 o
   3   9   4         23.23         21.79         1.16 o
   4   9   4          9.06          8.09         1.32 o
   5   9   4         85.01         94.10         2.04 o
   6   9   4         12.49          9.33         1.54 o
  -6  10   4         28.75         21.90         1.70 o
  -5  10   4        287.73        289.08         4.59 o
  -4  10   4        228.93        239.67         2.46 o
  -3  10   4        135.03        135.02         1.75 o
  -2  10   4        349.62        340.82         3.90 o
  -1  10   4         60.30         61.85         1.51 o
   0  10   4         30.65         29.90         1.19 o
   1  10   4          8.42          7.78         1.11 o
   2  10   4        305.70        305.42         3.20 o
   3  10   4         15.16         16.34         1.39 o
   4  10   4        110.57        110.81         2.36 o
  -4  11   4         68.30         70.03         1.77 o
  -3  11   4         49.64         45.69         1.85 o
  -2  11   4         63.05         68.85         2.39 o
  -1  11   4         26.51         27.34         3.07 o
   0  11   4        818.89        807.16         6.18 o
   1  11   4          7.50          5.14         1.08 o
   2  11   4        354.51        352.92         3.21 o
 -11   1   5          0.89          1.43         0.76 o
 -10   1   5          6.21          5.72         0.84 o
  -9   1   5        145.71        137.64         1.36 o
  -8   1   5         42.91         41.89         0.83 o
  -7   1   5        100.51        110.61         1.12 o
  -6   1   5        218.81        219.89         1.69 o
  -5   1   5         94.59        110.36         0.80 o
  -4   1   5        288.75        286.01         1.54 o
  -3   1   5         44.83         51.94         0.43 o
  -2   1   5       1885.55       2178.83        20.03 o
  -1   1   5        108.10        119.19         0.82 o
   0   1   5        510.03        492.31         3.36 o
   1   1   5       1086.34       1169.04         5.01 o
   2   1   5        122.17        126.40         1.40 o
   3   1   5          0.13          0.44         0.39 o
   4   1   5         28.50         25.26         0.74 o
   5   1   5        168.07        173.73         1.53 o
   6   1   5        136.18        123.31         1.67 o
   7   1   5         18.19         10.98         0.90 o
   8   1   5         24.14         22.19         1.17 o
   9   1   5          5.42          3.66         1.04 o
 -11   2   5          0.76          1.42         0.83 o
 -10   2   5         34.22         34.20         1.21 o
  -9   2   5        126.68        127.56         1.45 o
  -8   2   5         54.96         53.07         1.24 o
  -7   2   5         53.80         51.33         1.20 o
  -6   2   5         34.47         36.40         0.65 o
  -5   2   5        172.54        176.01         1.00 o
  -4   2   5          0.86          1.54         0.23 o
  -3   2   5        106.49        131.32         0.93 o
  -2   2   5        444.97        469.33         2.38 o
  -1   2   5        158.84        187.69         1.09 o
   0   2   5         17.95          8.95         0.33 o
   1   2   5        118.50        137.38         0.85 o
   2   2   5        147.13        165.02         1.09 o
   3   2   5        183.83        175.69         1.14 o
   4   2   5         17.06         14.34         0.57 o
   5   2   5        776.94        677.77         3.23 o
   6   2   5          5.76          3.97         0.72 o
   7   2   5         48.29         45.53         1.18 o
   8   2   5         93.40         95.86         1.74 o
   9   2   5         34.30         42.03         1.44 o
 -11   3   5         13.81         13.59         1.22 o
 -10   3   5         38.12         42.07         1.07 o
  -9   3   5          2.83          4.06         0.70 o
  -8   3   5         69.73         56.71         1.38 o
  -7   3   5         20.74         27.37         0.69 o
  -6   3   5         38.21         42.59         0.75 o
  -5   3   5        867.42        817.21         3.35 o
  -4   3   5         69.75         67.15         0.79 o
  -3   3   5         17.17         27.94         0.67 o
  -2   3   5         92.18         97.70         0.73 o
  -1   3   5        987.69       1059.06         4.99 o
   0   3   5        387.01        426.63         1.80 o
   1   3   5         87.26        105.15         1.01 o
   2   3   5         80.91         95.74         1.04 o
   3   3   5          7.35          8.05         0.49 o
   4   3   5        398.73        412.56         2.64 o
   5   3   5          2.14          5.60         0.62 o
   6   3   5          0.01          0.12         0.67 o
   7   3   5          3.91          4.07         0.72 o
   8   3   5          5.06          2.35         0.77 o
   9   3   5         40.06         45.06         1.82 o
 -11   4   5         58.46         63.15         2.54 o
 -10   4   5         39.19         38.30         1.01 o
  -9   4   5          1.78          0.25         0.47 o
  -8   4   5         33.04         27.31         1.20 o
  -7   4   5          7.63          8.65         0.70 o
  -6   4   5        262.69        240.13         1.78 o
  -5   4   5        613.17        611.31         2.63 o
  -4   4   5        115.47        117.57         1.01 o
  -3   4   5          1.66          6.07         1.16 o
  -2   4   5        233.62        258.76         1.90 o
  -1   4   5          0.93          1.00         0.27 o
   0   4   5         11.70         15.49         0.51 o
   1   4   5          0.06          0.10         0.26 o
   2   4   5         40.63         42.93         0.61 o
   3   4   5         72.92         71.83         0.85 o
   4   4   5        558.27        538.34         3.17 o
   5   4   5        414.95        383.03         2.34 o
   6   4   5          3.38          4.11         0.62 o
   7   4   5         12.72         14.09         0.70 o
   8   4   5         17.08         24.80         1.89 o
   9   4   5          6.55          6.54         1.64 o
 -10   5   5          6.33          4.53         1.16 o
  -9   5   5         17.03         16.58         1.28 o
  -8   5   5          0.14          0.40         0.42 o
  -7   5   5        139.79        141.08         1.46 o
  -6   5   5         74.51         66.50         1.13 o
  -5   5   5        141.33        114.90         1.46 o
  -4   5   5          1.36          2.20         0.40 o
  -3   5   5        171.24        172.64         1.40 o
  -2   5   5        579.21        615.26         3.33 o
  -1   5   5          0.03          0.51         0.31 o
   0   5   5        440.33        454.94         2.25 o
   1   5   5         75.46         64.28         1.05 o
   2   5   5        170.47        161.34         1.08 o
   3   5   5          0.03          0.30         0.27 o
   4   5   5         12.98         11.59         0.62 o
   5   5   5         27.53         29.89         0.91 o
   6   5   5        616.04        594.90         4.59 o
   7   5   5          1.63          0.53         1.14 o
   8   5   5         36.74         36.64         2.73 o
 -10   6   5         18.83         19.69         1.43 o
  -9   6   5         73.16         75.26         1.97 o
  -8   6   5         11.38          8.37         0.97 o
  -7   6   5        102.76         90.45         1.06 o
  -6   6   5         12.00         17.33         0.69 o
  -5   6   5          0.03          0.30         0.39 o
  -4   6   5          0.05          0.22         0.39 o
  -3   6   5       1303.00       1305.24         5.30 o
  -2   6   5         21.31         19.84         0.71 o
  -1   6   5          2.79          1.85         0.47 o
   0   6   5         13.29         18.10         0.57 o
   1   6   5         85.32         78.59         0.95 o
   2   6   5       1099.99       1105.30         4.48 o
   3   6   5         19.08         17.25         0.60 o
   4   6   5        197.55        200.00         2.19 o
   5   6   5         10.65         11.06         1.04 o
   6   6   5         33.15         30.95         1.55 o
   7   6   5          1.96          1.34         1.16 o
   8   6   5         47.09         57.97         1.92 o
  -9   7   5         39.59         41.47         1.70 o
  -8   7   5         56.11         60.87         1.69 o
  -7   7   5        167.78        157.10         2.03 o
  -6   7   5        106.08         99.96         1.44 o
  -5   7   5        194.29        184.30         1.31 o
  -4   7   5         40.69         41.58         1.13 o
  -3   7   5         10.25         13.90         0.84 o
  -2   7   5        113.36         96.94         1.03 o
  -1   7   5        276.12        254.10         2.30 o
   0   7   5         16.80         16.12         0.75 o
   1   7   5        224.05        227.53         1.34 o
   2   7   5          3.97          2.93         0.46 o
   3   7   5         49.64         49.79         1.39 o
   4   7   5         72.47         72.04         1.62 o
   5   7   5        146.41        154.21         2.20 o
   6   7   5          0.64          1.88         1.14 o
   7   7   5         65.81         72.80         2.02 o
  -8   8   5         47.99         52.50         1.56 o
  -7   8   5         25.86         30.86         2.63 o
  -6   8   5          7.18          3.44         1.21 o
  -5   8   5        428.15        398.08         5.34 o
  -4   8   5          4.33          2.98         0.48 o
  -3   8   5        150.66        151.14         1.36 o
  -2   8   5         44.69         39.70         0.91 o
  -1   8   5        369.45        387.88         2.06 o
   0   8   5        224.06        223.74         1.46 o
   1   8   5         19.47         19.45         0.62 o
   2   8   5         53.22         52.70         1.47 o
   3   8   5          4.41          5.48         0.91 o
   4   8   5         29.53         32.33         1.45 o
   5   8   5          0.35         -0.54         1.07 o
   6   8   5        102.76        108.50         2.66 o
  -7   9   5         42.64         38.17         1.55 o
  -6   9   5        274.38        291.47         3.78 o
  -5   9   5         51.39         54.74         1.56 o
  -4   9   5         24.49         23.28         1.41 o
  -3   9   5          0.51          0.25         0.48 o
  -2   9   5         59.35         61.58         0.95 o
  -1   9   5         14.00         12.26         0.78 o
   0   9   5        435.10        427.03         2.47 o
   1   9   5         20.54         22.53         1.11 o
   2   9   5         36.06         38.02         1.73 o
   3   9   5          8.70          7.39         1.14 o
   4   9   5        160.41        154.14         3.83 o
   5   9   5         66.45         68.51         2.18 o
  -6  10   5         62.39         62.13         2.26 o
  -5  10   5        223.92        230.52         3.05 o
  -4  10   5        158.37        160.93         1.99 o
  -3  10   5          4.64          5.14         0.95 o
  -2  10   5         68.72         69.63         1.39 o
  -1  10   5          4.84          3.54         0.77 o
   0  10   5        122.19        126.28         2.37 o
   1  10   5        150.95        150.39         2.21 o
   2  10   5        156.33        157.94         2.19 o
   3  10   5         25.88         25.19         2.05 o
   4  10   5        195.63        200.02         2.63 o
  -4  11   5         30.86         30.99         1.74 o
  -3  11   5         21.92         19.39         1.27 o
  -2  11   5         95.68         95.09         2.34 o
  -1  11   5         43.51         47.56         2.24 o
   0  11   5         31.09         31.54         1.26 o
   1  11   5         64.23         65.26         1.60 o
 -11   0   6        223.48        233.13         2.92 o
 -10   0   6         31.85         34.16         1.54 o
  -9   0   6         70.27         64.30         2.89 o
  -8   0   6        114.74        110.90         1.75 o
  -7   0   6        114.53        111.54         1.74 o
  -6   0   6       1349.34       1315.18        10.69 o
  -5   0   6        249.17        235.62         1.62 o
  -4   0   6        204.61        104.72        79.08 o
  -3   0   6       2776.40       2800.98        24.30 o
  -2   0   6        522.51        540.98         4.70 o
  -1   0   6         93.44        127.10         1.25 o
   0   0   6       2192.15       2345.98        20.84 o
   1   0   6          5.82          1.28         0.75 o
   2   0   6        529.21        448.88         3.04 o
   3   0   6       1087.67       1093.99         6.31 o
   4   0   6         55.74         69.96         1.61 o
   5   0   6        150.08        128.04         1.79 o
   6   0   6          2.69          5.12         1.52 o
   7   0   6        666.67        632.57         9.23 o
   8   0   6        173.96        206.54         3.46 o
   9   0   6        174.53        175.20         2.93 o
 -11   1   6         70.72         70.64         1.41 o
 -10   1   6        324.75        330.79         2.48 o
  -9   1   6        759.82        745.30         3.73 o
  -8   1   6        213.21        204.02         1.85 o
  -7   1   6        157.20        153.71         1.31 o
  -6   1   6        827.31        822.51         3.41 o
  -5   1   6          1.55          0.75         0.22 o
  -4   1   6        911.07        908.04         4.48 o
  -3   1   6        164.40        125.46        23.81 o
  -2   1   6       3770.26       4148.69        23.14 o
  -1   1   6        466.44        420.12         1.96 o
   0   1   6        570.88        577.35         2.57 o
   1   1   6        117.09        107.21         0.78 o
   2   1   6        116.73        105.08         0.87 o
   3   1   6        993.20       1010.73         6.69 o
   4   1   6          4.40          8.47         0.64 o
   5   1   6        273.29        245.27         1.84 o
   6   1   6        243.15        264.29         3.01 o
   7   1   6        477.85        454.86         4.94 o
   8   1   6          2.16          2.20         0.89 o
   9   1   6         52.05         56.24         2.53 o
 -11   2   6        192.66        197.68         2.10 o
 -10   2   6         33.86         38.92         1.24 o
  -9   2   6         14.35          9.56         0.89 o
  -8   2   6          8.01          7.65         0.70 o
  -7   2   6        479.42        460.67         2.50 o
  -6   2   6       1016.90       1026.82         4.17 o
  -5   2   6       1011.76        964.17         3.75 o
  -4   2   6       1196.16       1181.60         5.78 o
  -3   2   6         19.71         14.33         0.35 o
  -2   2   6          1.26          1.42         0.19 o
  -1   2   6        759.90        803.46         3.36 o
   0   2   6        174.10        176.47         0.97 o
   1   2   6       1709.68       1776.28         9.09 o
   2   2   6        797.32        807.74         3.52 o
   3   2   6        411.56        371.95         2.68 o
   4   2   6        602.14        549.38         2.74 o
   5   2   6        125.56        114.51         1.40 o
   6   2   6         27.37         18.70         0.85 o
   7   2   6         37.93         35.97         1.14 o
   8   2   6        142.43        134.09         2.10 o
   9   2   6        107.77        108.53         1.89 o
 -11   3   6        124.44        125.74         1.62 o
 -10   3   6         55.56         58.55         1.07 o
  -9   3   6        112.79        118.55         1.15 o
  -8   3   6        626.63        642.00         3.92 o
  -7   3   6        263.63        235.44         1.58 o
  -6   3   6        661.64        647.08         2.92 o
  -5   3   6        153.37        144.39         0.90 o
  -4   3   6        333.73        327.10         2.49 o
  -3   3   6        281.62        289.66         2.19 o
  -2   3   6        597.30        530.93         2.31 o
  -1   3   6       1156.43       1183.26         4.54 o
   0   3   6       1683.34       1710.95         6.33 o
   1   3   6          7.33          4.57         0.41 o
   2   3   6        105.31        114.44         0.94 o
   3   3   6        247.93        226.81         1.63 o
   4   3   6        511.24        495.19         2.55 o
   5   3   6       2391.31       2365.83        11.18 o
   6   3   6        304.63        277.86         1.98 o
   7   3   6         47.39         53.46         1.29 o
   8   3   6        113.90        119.67         1.78 o
 -11   4   6        135.89        138.26         2.04 o
 -10   4   6          1.53          2.65         0.72 o
  -9   4   6         22.11         17.48         0.75 o
  -8   4   6        757.12        718.53         3.55 o
  -7   4   6         33.86         38.82         1.02 o
  -6   4   6        352.50        348.57         1.87 o
  -5   4   6        233.41        240.65         2.08 o
  -4   4   6       1188.08       1139.90         4.80 o
  -3   4   6          0.21          0.09         0.28 o
  -2   4   6        556.47        563.48         2.31 o
  -1   4   6         22.45         15.79         0.56 o
   0   4   6         95.81         71.31         0.71 o
   1   4   6       2938.27       2957.62        11.44 o
   2   4   6        715.43        685.61         2.96 o
   3   4   6       1041.05       1060.17         4.49 o
   4   4   6         55.85         47.78         0.97 o
   5   4   6        227.76        242.01         2.06 o
   6   4   6         66.27         62.94         1.21 o
   7   4   6         63.16         62.57         1.85 o
   8   4   6        197.58        213.97         2.82 o
 -10   5   6         57.02         57.77         1.78 o
  -9   5   6        154.29        160.31         2.05 o
  -8   5   6        115.65        105.71         1.67 o
  -7   5   6        219.91        214.37         1.88 o
  -6   5   6         31.53         34.57         0.74 o
  -5   5   6         49.46         45.89         0.76 o
  -4   5   6        373.52        362.54         2.44 o
  -3   5   6       1310.95       1291.74         8.14 o
  -2   5   6       1472.68       1448.36         5.76 o
  -1   5   6        196.36        186.71         1.23 o
   0   5   6        598.13        593.10         2.59 o
   1   5   6         44.38         47.19         0.92 o
   2   5   6        201.13        200.34         1.24 o
   3   5   6          0.34          0.95         0.45 o
   4   5   6        247.81        237.24         1.57 o
   5   5   6        128.37        137.71         1.49 o
   6   5   6        104.01        110.34         2.07 o
   7   5   6        479.53        482.36         4.04 o
   8   5   6        108.65        110.50         2.52 o
 -10   6   6          9.95          8.64         1.51 o
  -9   6   6          9.43          8.95         1.76 o
  -8   6   6          1.91          1.44         0.71 o
  -7   6   6        282.26        282.44         1.73 o
  -6   6   6        495.94        467.73         2.90 o
  -5   6   6        136.91        137.42         2.30 o
  -4   6   6        299.98        299.58         2.02 o
  -3   6   6         51.87         65.77         0.90 o
  -2   6   6       1718.57       1808.01         9.47 o
  -1   6   6       1200.35       1186.20         4.83 o
   0   6   6        373.28        364.84         1.87 o
   1   6   6         45.01         45.18         1.02 o
   2   6   6        180.43        180.00         1.32 o
   3   6   6        140.43        139.14         1.11 o
   4   6   6        204.04        208.79         2.46 o
   5   6   6        110.85        108.98         2.40 o
   6   6   6        227.85        228.94         2.75 o
   7   6   6          0.92          0.68         1.20 o
  -9   7   6        508.17        510.08         6.90 o
  -8   7   6         15.94          9.71         3.02 o
  -7   7   6         75.88         78.62         2.41 o
  -6   7   6         84.57         87.22         1.60 o
  -5   7   6          0.02          0.68         0.38 o
  -4   7   6         29.85         30.15         0.68 o
  -3   7   6        282.03        281.83         1.76 o
  -2   7   6         57.45         67.56         0.94 o
  -1   7   6        120.38        126.14         1.23 o
   0   7   6        448.91        456.78         2.21 o
   1   7   6        217.47        216.66         1.42 o
   2   7   6         52.35         53.86         1.07 o
   3   7   6        190.68        192.50         2.00 o
   4   7   6        215.58        221.11         3.08 o
   5   7   6          4.02          6.19         1.17 o
   6   7   6        294.98        281.05         3.16 o
  -8   8   6        252.71        267.63         5.27 o
  -7   8   6          0.22          0.30         0.80 o
  -6   8   6        409.18        415.12         5.20 o
  -5   8   6        792.01        787.55         6.87 o
  -4   8   6         30.33         33.59         1.23 o
  -3   8   6        135.95        134.01         1.16 o
  -2   8   6         19.33         23.21         1.11 o
  -1   8   6         14.17         15.22         0.63 o
   0   8   6          0.95          1.25         0.46 o
   1   8   6        165.48        163.48         1.29 o
   2   8   6        289.00        293.05         2.70 o
   3   8   6        227.70        225.44         3.06 o
   4   8   6         60.30         64.38         1.56 o
   5   8   6         20.08         16.93         2.73 o
   6   8   6          4.31          3.21         1.36 o
  -7   9   6        241.48        227.70         3.29 o
  -6   9   6         63.33         62.40         2.00 o
  -5   9   6        142.56        143.32         2.13 o
  -4   9   6         42.62         41.61         1.35 o
  -3   9   6         33.48         34.22         0.92 o
  -2   9   6        226.14        225.72         1.83 o
  -1   9   6        681.41        674.19         3.49 o
   0   9   6          2.35          2.04         0.74 o
   1   9   6          3.95          4.71         1.11 o
   2   9   6          0.58          0.92         0.89 o
   3   9   6          1.51          1.65         1.16 o
   4   9   6        182.17        174.38         2.42 o
  -5  10   6         75.73         75.42         1.62 o
  -4  10   6         41.15         44.21         1.43 o
  -3  10   6          5.65          4.94         1.05 o
  -2  10   6         17.69         11.23         1.96 o
  -1  10   6          1.61          2.29         0.84 o
   0  10   6        158.91        157.53         2.09 o
   1  10   6         85.31         86.55         1.87 o
   2  10   6        481.68        483.56         4.51 o
   3  10   6         35.21         34.21         2.08 o
  -3  11   6        532.39        537.63         4.44 o
  -2  11   6         81.10         83.34         2.56 o
  -1  11   6          6.76          6.95         1.65 o
   0  11   6        120.61        128.93         2.27 o
 -11   1   7          2.94          2.38         0.76 o
 -10   1   7          1.34          1.34         0.59 o
  -9   1   7         23.36         20.66         0.77 o
  -8   1   7        102.00         94.46         1.05 o
  -7   1   7        192.25        184.39         1.19 o
  -6   1   7        233.96        229.88         1.35 o
  -5   1   7         55.76         58.78         0.90 o
  -4   1   7          3.59          5.36         0.35 o
  -3   1   7       2683.77       2897.72        24.34 o
  -2   1   7          7.71          6.93         0.31 o
  -1   1   7        517.31        515.40         2.25 o
   0   1   7        302.75        354.41         2.03 o
   1   1   7        471.71        452.80         2.22 o
   2   1   7          0.05          0.15         0.36 o
   3   1   7        618.56        633.45         5.24 o
   4   1   7        434.11        407.85         3.93 o
   5   1   7        131.32        115.98         1.59 o
   6   1   7         69.51         58.97         1.61 o
   7   1   7         26.86         33.07         1.22 o
   8   1   7         29.11         26.91         1.57 o
 -11   2   7          8.74         10.48         1.26 o
 -10   2   7        130.92        118.78         1.58 o
  -9   2   7         57.09         55.84         1.21 o
  -8   2   7          6.41          7.59         0.62 o
  -7   2   7        343.24        329.60         1.94 o
  -6   2   7        630.39        605.40         2.57 o
  -5   2   7         64.74         56.18         0.62 o
  -4   2   7         21.24         19.94         0.37 o
  -3   2   7        232.70        220.66         1.38 o
  -2   2   7        187.28        220.99         1.00 o
  -1   2   7        412.91        449.29         1.78 o
   0   2   7        265.93        291.74         1.41 o
   1   2   7          0.34         -0.29         0.29 o
   2   2   7        355.98        352.81         2.90 o
   3   2   7        374.32        369.62         2.30 o
   4   2   7        255.20        227.05         2.21 o
   5   2   7         97.32         79.85         1.25 o
   6   2   7        230.73        219.47         1.83 o
   7   2   7          0.35          0.68         0.74 o
   8   2   7         37.64         40.81         1.40 o
 -11   3   7         31.19         32.68         1.02 o
 -10   3   7        153.71        148.27         2.05 o
  -9   3   7          5.64          6.90         0.80 o
  -8   3   7         21.77         22.72         0.93 o
  -7   3   7         68.10         67.71         0.76 o
  -6   3   7         31.68         27.51         0.56 o
  -5   3   7         89.74         91.37         0.73 o
  -4   3   7         19.07         17.32         0.41 o
  -3   3   7        144.90        132.45         1.33 o
  -2   3   7        392.27        384.64         1.70 o
  -1   3   7          4.79          4.56         0.37 o
   0   3   7         10.21          6.72         0.36 o
   1   3   7        453.32        444.46         2.08 o
   2   3   7        326.06        327.79         1.96 o
   3   3   7        209.39        195.14         1.57 o
   4   3   7          4.68         10.05         0.75 o
   5   3   7        238.54        227.68         1.77 o
   6   3   7          1.34          0.69         0.58 o
   7   3   7          0.08         -0.15         0.60 o
   8   3   7          0.07          0.47         0.92 o
 -10   4   7         12.17          9.18         0.85 o
  -9   4   7         25.36         28.20         0.94 o
  -8   4   7         24.54         24.04         1.20 o
  -7   4   7         16.75         12.05         0.63 o
  -6   4   7         35.51         40.01         0.64 o
  -5   4   7          0.98          1.52         0.37 o
  -4   4   7       1187.27       1145.06         4.77 o
  -3   4   7        388.21        400.53         2.47 o
  -2   4   7          9.84         11.90         0.54 o
  -1   4   7         11.30         10.08         0.58 o
   0   4   7        172.20        174.21         1.10 o
   1   4   7        536.56        525.94         2.43 o
   2   4   7        234.86        225.19         1.39 o
   3   4   7         30.51         28.16         0.71 o
   4   4   7       1347.67       1257.55         5.56 o
   5   4   7        130.59        117.77         1.23 o
   6   4   7          1.26          1.54         0.79 o
   7   4   7         26.21         30.83         2.41 o
   8   4   7        158.96        167.12         2.96 o
 -10   5   7         62.54         63.96         2.01 o
  -9   5   7        141.69        146.31         2.17 o
  -8   5   7         58.16         51.49         1.02 o
  -7   5   7         98.32         97.90         1.08 o
  -6   5   7         23.53         24.47         0.76 o
  -5   5   7        247.36        239.94         1.45 o
  -4   5   7        218.59        223.92         2.07 o
  -3   5   7         44.14         24.96         0.64 o
  -2   5   7         86.51         75.38         0.95 o
  -1   5   7        237.88        220.79         1.24 o
   0   5   7         19.86         17.99         0.55 o
   1   5   7        247.32        232.26         1.48 o
   2   5   7          0.53          0.45         0.45 o
   3   5   7         19.61         18.35         0.65 o
   4   5   7        511.57        529.09         2.78 o
   5   5   7         45.37         42.19         1.60 o
   6   5   7          8.69          8.36         1.32 o
   7   5   7          0.20          0.72         1.02 o
  -9   6   7         24.12         29.55         1.35 o
  -8   6   7         20.47         24.84         1.12 o
  -7   6   7         27.44         28.48         1.25 o
  -6   6   7         19.17         17.65         0.67 o
  -5   6   7        144.24        141.72         1.21 o
  -4   6   7         40.45         40.21         0.82 o
  -3   6   7        234.43        214.56         1.47 o
  -2   6   7         46.89         52.22         0.77 o
  -1   6   7         98.98         86.71         0.91 o
   0   6   7         33.97         32.29         0.74 o
   1   6   7         36.61         35.29         0.80 o
   2   6   7         23.44         21.72         0.95 o
   3   6   7        363.86        355.53         2.15 o
   4   6   7        112.08        110.39         2.54 o
   5   6   7         16.81         16.80         1.26 o
   6   6   7         24.69         24.98         1.98 o
   7   6   7        112.28        126.74         2.45 o
  -9   7   7         45.78         48.22         2.07 o
  -8   7   7         50.60         45.87         1.92 o
  -7   7   7         17.97         18.44         1.26 o
  -6   7   7        256.54        255.70         1.84 o
  -5   7   7          3.69          4.28         0.58 o
  -4   7   7        356.40        343.25         3.63 o
  -3   7   7        441.94        450.70         2.59 o
  -2   7   7         69.83         60.98         0.82 o
  -1   7   7        287.24        294.32         1.81 o
   0   7   7         18.13         20.36         0.74 o
   1   7   7        142.99        137.35         1.17 o
   2   7   7        104.68        108.04         1.55 o
   3   7   7         42.99         44.86         1.58 o
   4   7   7         16.44         18.57         2.14 o
   5   7   7         16.53         25.28         2.50 o
   6   7   7         72.00         79.71         1.93 o
  -8   8   7         15.23         20.17         1.53 o
  -7   8   7         59.81         60.09         1.72 o
  -6   8   7        209.64        216.38         2.30 o
  -5   8   7         47.24         49.88         1.12 o
  -4   8   7         89.23         89.33         1.01 o
  -3   8   7        526.71        502.37         3.55 o
  -2   8   7         18.87         21.51         0.88 o
  -1   8   7         78.86         80.60         1.19 o
   0   8   7         79.27         77.42         1.02 o
   1   8   7         24.29         26.19         1.33 o
   2   8   7         44.77         44.86         1.39 o
   3   8   7         49.46         51.42         1.58 o
   4   8   7         20.88         20.11         1.31 o
   5   8   7          0.69          1.50         1.36 o
  -7   9   7         15.45          9.86         1.23 o
  -6   9   7          2.26          1.11         0.81 o
  -5   9   7        203.48        217.53         3.53 o
  -4   9   7         77.67         78.76         2.67 o
  -3   9   7        229.45        229.33         1.73 o
  -2   9   7         38.53         39.58         0.98 o
  -1   9   7        107.55        108.28         1.22 o
   0   9   7        103.57        102.12         1.88 o
   1   9   7         87.70         91.00         1.92 o
   2   9   7          0.01          0.04         0.84 o
   3   9   7          0.12         -0.32         0.90 o
   4   9   7         47.19         51.33         2.46 o
  -5  10   7         91.72        100.49         3.09 o
  -4  10   7         34.75         37.11         1.29 o
  -3  10   7          6.24          5.63         0.88 o
  -2  10   7          9.89          7.57         0.88 o
  -1  10   7          0.19          0.54         0.65 o
   0  10   7          1.95          2.46         0.91 o
   1  10   7        272.45        285.18         3.28 o
   2  10   7        252.34        252.19         3.11 o
 -11   0   8        154.87        145.33         2.55 o
 -10   0   8          7.64          5.15         1.04 o
  -9   0   8         49.11         50.07         1.54 o
  -8   0   8        646.52        645.06         6.90 o
  -7   0   8       2617.38       2622.87        14.81 o
  -6   0   8        830.26        799.32         5.37 o
  -5   0   8        127.47        114.69         2.37 o
  -4   0   8         23.19         16.74         1.50 o
  -3   0   8         52.98         51.88         1.92 o
  -2   0   8       1817.40       1918.28        16.57 o
  -1   0   8          4.74          2.23         0.34 o
   0   0   8       3917.53       4079.98        39.68 o
   1   0   8        105.27         97.24         1.16 o
   2   0   8       1066.35       1013.99        16.72 o
   3   0   8        571.64        523.30         4.55 o
   4   0   8        107.45         91.43         2.11 o
   5   0   8        165.29        177.00         2.26 o
   6   0   8        347.47        330.98         4.84 o
   7   0   8          7.22          2.94         1.11 o
   8   0   8          1.04          1.64         1.25 o
 -11   1   8        189.98        192.76         2.10 o
 -10   1   8        243.27        254.96         2.69 o
  -9   1   8         83.90         87.17         1.01 o
  -8   1   8        128.58        123.66         1.19 o
  -7   1   8         83.53         79.59         0.92 o
  -6   1   8        162.16        156.57         1.19 o
  -5   1   8        699.28        473.29       132.33 o
  -4   1   8        715.37        715.35         4.57 o
  -3   1   8       2315.07       2330.78        13.12 o
  -2   1   8        105.79         94.95         1.30 o
  -1   1   8        324.87        329.28         2.16 o
   0   1   8        364.46        350.47         2.32 o
   1   1   8          0.06          0.67         0.38 o
   2   1   8       1333.37       1317.11         5.39 o
   3   1   8         43.55         41.97         0.81 o
   4   1   8       1238.84       1176.92        12.39 o
   5   1   8        169.92        168.32         2.01 o
   6   1   8         83.98         82.70         1.98 o
   7   1   8         16.89         15.77         1.50 o
   8   1   8          2.93          4.44         1.18 o
 -11   2   8          3.51          1.69         0.89 o
 -10   2   8        145.98        152.13         1.58 o
  -9   2   8        377.54        374.27         2.14 o
  -8   2   8        152.60        151.82         1.40 o
  -7   2   8        294.30        284.87         1.79 o
  -6   2   8         13.93         14.09         0.34 o
  -5   2   8       1690.82       1684.08         6.53 o
  -4   2   8         57.10         56.88         0.68 o
  -3   2   8          1.25          1.95         0.35 o
  -2   2   8        118.17        119.38         1.20 o
  -1   2   8        776.17        783.44         3.89 o
   0   2   8        854.42        810.85         3.29 o
   1   2   8       1286.32       1225.08         8.00 o
   2   2   8        660.42        636.85         2.90 o
   3   2   8        268.29        237.95         2.13 o
   4   2   8         37.92         37.79         1.27 o
   5   2   8        257.45        246.58         2.59 o
   6   2   8         24.15         23.22         1.22 o
   7   2   8        842.17        906.26         8.44 o
 -11   3   8         81.46         79.77         1.88 o
 -10   3   8        261.16        269.20         2.05 o
  -9   3   8        216.97        199.29         1.63 o
  -8   3   8          1.75          1.60         0.46 o
  -7   3   8        123.99        119.80         1.03 o
  -6   3   8        191.59        191.51         1.18 o
  -5   3   8        409.06        408.77         1.79 o
  -4   3   8         93.98         75.51         0.62 o
  -3   3   8        681.85        662.89         3.41 o
  -2   3   8        638.50        611.60         2.52 o
  -1   3   8        233.23        228.37         1.27 o
   0   3   8       1004.62       1007.76         5.91 o
   1   3   8        464.65        468.44         2.56 o
   2   3   8         23.50         22.07         0.71 o
   3   3   8        472.90        479.26         2.54 o
   4   3   8        294.21        280.12         2.91 o
   5   3   8        160.95        177.78         1.73 o
   6   3   8        223.37        215.28         1.90 o
   7   3   8          8.36          8.07         0.97 o
 -10   4   8         46.18         50.57         0.99 o
  -9   4   8        146.06        145.90         1.45 o
  -8   4   8        166.04        169.67         1.27 o
  -7   4   8        149.43        146.48         1.30 o
  -6   4   8        583.22        560.98         3.26 o
  -5   4   8         24.07         25.66         0.62 o
  -4   4   8         13.91          8.84         0.50 o
  -3   4   8         38.21         44.59         0.62 o
  -2   4   8        830.86        796.77         3.35 o
  -1   4   8        447.80        436.66         2.35 o
   0   4   8        509.80        508.67         2.32 o
   1   4   8         24.13         35.53         0.95 o
   2   4   8        365.19        350.61         2.10 o
   3   4   8         20.91         20.32         0.68 o
   4   4   8        327.67        312.04         2.42 o
   5   4   8         14.17         19.91         0.86 o
   6   4   8        168.13        165.43         2.56 o
   7   4   8        300.94        315.86         3.61 o
 -10   5   8         57.69         60.12         1.66 o
  -9   5   8        123.02        116.43         1.43 o
  -8   5   8          0.07          0.13         0.52 o
  -7   5   8          5.13          5.20         0.60 o
  -6   5   8         16.14         14.64         0.52 o
  -5   5   8        197.86        200.29         1.38 o
  -4   5   8       1076.73       1071.55         4.69 o
  -3   5   8          6.34          3.52         0.48 o
  -2   5   8        533.50        579.74         2.68 o
  -1   5   8         26.41         32.67         0.75 o
   0   5   8        110.92        105.42         0.98 o
   1   5   8          2.76          2.85         0.56 o
   2   5   8        601.00        585.12         2.85 o
   3   5   8        786.19        813.21         3.89 o
   4   5   8        316.81        322.11         2.65 o
   5   5   8        171.01        163.27         3.36 o
   6   5   8         58.32         59.04         2.00 o
  -9   6   8        266.56        263.17         2.70 o
  -8   6   8         56.28         57.62         1.10 o
  -7   6   8        792.76        789.56         3.86 o
  -6   6   8        407.81        408.77         3.32 o
  -5   6   8         43.62         48.80         0.89 o
  -4   6   8         17.90         16.79         0.82 o
  -3   6   8        159.66        172.65         1.28 o
  -2   6   8         97.01        106.29         0.99 o
  -1   6   8        274.30        263.72         1.68 o
   0   6   8        305.31        306.02         1.78 o
   1   6   8        537.35        531.82         3.08 o
   2   6   8         49.58         49.39         0.85 o
   3   6   8        191.21        180.92         2.02 o
   4   6   8         57.60         59.07         2.12 o
   5   6   8        149.64        147.99         2.40 o
   6   6   8        240.91        250.24         3.06 o
  -9   7   8        216.54        239.24         3.46 o
  -8   7   8         49.85         51.44         1.73 o
  -7   7   8         26.35         26.38         1.44 o
  -6   7   8        386.63        398.98         2.89 o
  -5   7   8         99.42         99.51         1.35 o
  -4   7   8        702.10        704.44         3.36 o
  -3   7   8        691.06        677.69         4.05 o
  -2   7   8        198.95        194.67         1.47 o
  -1   7   8         58.96         60.70         1.08 o
   0   7   8          3.02          4.12         0.63 o
   1   7   8         95.61         89.39         1.15 o
   2   7   8          0.50          0.10         0.78 o
   3   7   8        267.78        256.57         2.46 o
   4   7   8         32.56         33.41         1.59 o
   5   7   8        124.81        121.95         2.40 o
  -8   8   8        263.55        271.68         6.05 o
  -7   8   8         26.93         26.68         2.07 o
  -6   8   8         70.31         77.71         1.70 o
  -5   8   8         19.68         16.76         1.28 o
  -4   8   8        123.83        120.53         2.31 o
  -3   8   8          3.13          3.64         0.54 o
  -2   8   8        249.14        247.69         2.44 o
  -1   8   8        126.47        127.33         1.40 o
   0   8   8        335.15        339.96         2.12 o
   1   8   8        751.57        758.64         4.72 o
   2   8   8          0.58          1.37         0.96 o
   3   8   8         28.14         28.37         1.55 o
   4   8   8          0.66         -0.05         0.81 o
  -6   9   8          9.34          5.20         1.21 o
  -5   9   8         22.28         18.34         2.18 o
  -4   9   8        220.35        238.27         2.12 o
  -3   9   8         68.33         66.58         1.07 o
  -2   9   8         88.86         95.08         1.12 o
  -1   9   8        130.04        130.46         1.63 o
   0   9   8         15.81         14.75         1.21 o
   1   9   8         88.98         92.36         1.96 o
   2   9   8        111.90        115.91         2.69 o
   3   9   8         63.38         64.01         2.66 o
  -4  10   8          2.53          4.38         2.68 o
  -3  10   8        169.12        167.27         2.76 o
  -2  10   8         38.22         42.18         2.21 o
  -1  10   8        133.43        138.88         1.96 o
   0  10   8         10.28          9.46         1.23 o
   1  10   8         11.92         11.32         1.47 o
 -11   1   9          0.32          0.37         1.13 o
 -10   1   9         17.53         19.33         1.90 o
  -9   1   9        170.96        176.53         1.70 o
  -8   1   9        221.34        212.37         1.32 o
  -7   1   9         45.02         44.84         1.16 o
  -6   1   9        631.46        628.31         3.02 o
  -5   1   9         21.40         21.94         1.15 o
  -4   1   9        188.96        191.28         2.07 o
  -3   1   9         24.95         24.53         1.16 o
  -2   1   9          2.82          2.87         0.29 o
  -1   1   9        421.16        399.65         3.18 o
   0   1   9          4.31          5.99         0.54 o
   1   1   9        256.37        245.03         1.60 o
   2   1   9        707.30        704.88         4.65 o
   3   1   9        733.05        683.38         5.18 o
   4   1   9         86.75         77.86         1.40 o
   5   1   9          4.78          5.98         0.96 o
   6   1   9          0.88          0.26         0.63 o
   7   1   9          0.24          0.46         0.75 o
 -11   2   9          1.48          1.19         1.26 o
 -10   2   9          0.83          0.84         1.23 o
  -9   2   9         23.27         24.30         0.88 o
  -8   2   9         83.71         86.78         1.37 o
  -7   2   9         44.53         43.84         0.89 o
  -6   2   9          1.41          1.02         0.42 o
  -5   2   9        430.70        407.17         2.52 o
  -4   2   9        491.34        389.70        84.72 o
  -3   2   9         90.20         91.22         0.94 o
  -2   2   9         81.46         81.39         0.96 o
  -1   2   9        327.65        340.08         1.58 o
   0   2   9        219.66        196.53         1.74 o
   1   2   9        228.97        225.94         1.38 o
   2   2   9          6.43          5.15         0.63 o
   3   2   9         14.34         15.23         0.66 o
   4   2   9          0.12          0.09         0.57 o
   5   2   9          0.97          0.88         0.67 o
   6   2   9         45.54         50.03         1.51 o
   7   2   9          2.72          3.99         1.02 o
 -10   3   9          0.04          0.52         0.63 o
  -9   3   9          7.57          6.79         0.82 o
  -8   3   9          0.07          0.29         0.38 o
  -7   3   9          0.13          0.39         0.35 o
  -6   3   9         26.26         23.69         0.76 o
  -5   3   9        101.24        102.09         0.91 o
  -4   3   9       1501.56       1440.89         6.61 o
  -3   3   9         59.11         72.14         1.29 o
  -2   3   9        252.60        236.02         1.21 o
  -1   3   9        121.42        103.53         1.02 o
   0   3   9         58.40         60.34         0.74 o
   1   3   9        233.43        228.65         2.06 o
   2   3   9          0.34          0.54         0.43 o
   3   3   9         49.24         47.39         0.89 o
   4   3   9          7.63          9.76         0.69 o
   5   3   9          0.74          0.62         0.79 o
   6   3   9          0.90          0.69         0.74 o
   7   3   9        278.03        293.92         2.50 o
 -10   4   9         29.67         30.63         1.88 o
  -9   4   9         20.07         21.07         0.88 o
  -8   4   9         23.81         24.79         0.84 o
  -7   4   9         15.36         14.78         0.66 o
  -6   4   9         88.84         86.66         1.27 o
  -5   4   9         94.43         86.45         0.95 o
  -4   4   9         54.36         63.34         1.14 o
  -3   4   9         24.79         34.91         0.62 o
  -2   4   9         75.61         70.25         0.76 o
  -1   4   9         21.94         18.44         0.73 o
   0   4   9          6.22          8.45         0.52 o
   1   4   9         79.54         73.90         0.96 o
   2   4   9        132.04        133.18         1.54 o
   3   4   9         61.05         61.14         1.21 o
   4   4   9          0.00         -0.77         0.77 o
   5   4   9          2.47          3.04         0.74 o
   6   4   9        338.68        355.60         3.37 o
 -10   5   9          2.54          2.38         1.12 o
  -9   5   9          2.22          1.97         0.77 o
  -8   5   9          3.66          2.35         0.73 o
  -7   5   9        458.12        468.27         2.67 o
  -6   5   9         86.70         84.29         1.25 o
  -5   5   9          1.93          2.38         0.50 o
  -4   5   9         35.02         39.54         1.11 o
  -3   5   9         10.51         14.28         0.59 o
  -2   5   9         10.64         14.42         0.58 o
  -1   5   9         28.99         31.01         0.82 o
   0   5   9         95.96         85.30         1.18 o
   1   5   9        220.55        202.34         1.69 o
   2   5   9         29.24         23.05         0.72 o
   3   5   9         39.17         39.51         0.96 o
   4   5   9         24.52         22.26         1.27 o
   5   5   9        140.28        152.94         2.18 o
   6   5   9         25.61         40.15         3.60 o
  -9   6   9          8.05          8.49         1.32 o
  -8   6   9         58.53         68.96         1.64 o
  -7   6   9         59.73         62.24         1.22 o
  -6   6   9         57.21         57.08         0.85 o
  -5   6   9         95.71         98.55         1.16 o
  -4   6   9         29.00         24.79         1.14 o
  -3   6   9          6.81          6.80         0.59 o
  -2   6   9         72.48         71.60         0.88 o
  -1   6   9        108.81        102.48         1.17 o
   0   6   9         26.45         23.44         1.24 o
   1   6   9        233.81        220.90         2.05 o
   2   6   9          1.44          2.25         0.65 o
   3   6   9        343.46        327.34         2.33 o
   4   6   9          0.23          0.17         0.85 o
   5   6   9         21.79         22.87         1.68 o
  -8   7   9          0.50          1.13         1.10 o
  -7   7   9         61.35         62.01         0.97 o
  -6   7   9        210.62        222.18         1.74 o
  -5   7   9         19.23         20.95         1.11 o
  -4   7   9          9.34          9.86         0.67 o
  -3   7   9         46.83         43.64         1.05 o
  -2   7   9         98.33         92.76         1.11 o
  -1   7   9          2.89          2.72         0.57 o
   0   7   9         31.02         38.20         0.87 o
   1   7   9          0.62          1.34         0.58 o
   2   7   9         85.90         94.06         1.89 o
   3   7   9        175.88        177.68         2.16 o
   4   7   9         29.15         24.67         1.52 o
  -7   8   9         12.50          5.10         1.33 o
  -6   8   9        123.45        133.47         2.46 o
  -5   8   9         16.98         20.08         1.01 o
  -4   8   9          1.98          1.28         0.60 o
  -3   8   9         71.79         73.47         1.11 o
  -2   8   9          0.25          0.50         0.58 o
  -1   8   9         29.78         30.55         0.99 o
   0   8   9        410.57        416.30         3.22 o
   1   8   9         46.69         47.67         1.48 o
   2   8   9         58.98         57.54         1.43 o
   3   8   9         51.12         48.14         1.68 o
  -6   9   9          9.31          5.85         1.20 o
  -5   9   9        290.71        280.79         4.01 o
  -4   9   9        322.30        323.67         2.46 o
  -3   9   9         99.07        100.93         1.96 o
  -2   9   9        120.54        123.37         1.93 o
  -1   9   9          2.26          3.07         1.08 o
   0   9   9         96.38        101.95         2.12 o
   1   9   9         37.51         41.73         1.53 o
   2   9   9         27.61         29.29         1.49 o
  -2  10   9        119.54        118.80         2.11 o
  -1  10   9         71.06         70.62         2.05 o
 -11   0  10        102.91        110.00         3.95 o
 -10   0  10        407.78        409.40         6.81 o
  -9   0  10        509.34        522.22         7.77 o
  -8   0  10         33.21         34.88         3.48 o
  -7   0  10        312.08        314.60         5.72 o
  -6   0  10       1981.80       1967.68        17.58 o
  -5   0  10        774.88        789.27         7.95 o
  -4   0  10        105.67        100.80         2.55 o
  -3   0  10        702.70        675.62         7.49 o
  -2   0  10        336.33        351.81         4.46 o
  -1   0  10       1483.75       1403.62         9.24 o
   0   0  10       1749.73       1744.82        12.40 o
   1   0  10        417.35        401.78         3.88 o
   2   0  10        499.64        470.91         5.34 o
   3   0  10        387.63        374.01         3.56 o
   4   0  10        372.27        343.62         6.60 o
   5   0  10         21.81         24.05         4.25 o
   6   0  10        956.36       1038.47        17.21 o
 -10   1  10        110.45        103.60         5.10 o
  -9   1  10         42.31         42.54         1.77 o
  -8   1  10          8.58         10.36         1.17 o
  -7   1  10       1019.43       1004.36         6.92 o
  -6   1  10        185.90        182.49         2.51 o
  -5   1  10        606.05        579.16         4.51 o
  -4   1  10        155.74        144.39         2.42 o
  -3   1  10        334.19        316.78         4.35 o
  -2   1  10         26.65         27.08         0.44 o
  -1   1  10        104.74        100.60         0.91 o
   0   1  10       1508.98       1501.72         5.87 o
   1   1  10         47.00         44.99         0.82 o
   2   1  10        640.25        619.20         3.38 o
   3   1  10        622.53        607.24         3.72 o
   4   1  10        283.06        293.95         2.03 o
   5   1  10          1.50          2.02         0.84 o
   6   1  10         37.85         35.86         6.65 o
 -10   2  10        167.80        166.56         3.02 o
  -9   2  10         96.21         96.00         2.16 o
  -8   2  10       1163.46       1158.14         8.09 o
  -7   2  10        357.37        289.97        51.72 o
  -6   2  10         11.77         11.27         0.64 o
  -5   2  10         39.73         38.70         2.30 o
  -4   2  10        150.69        133.73         1.74 o
  -3   2  10        519.07        514.13         2.98 o
  -2   2  10        640.62        621.13         3.00 o
  -1   2  10        884.00        847.30         3.32 o
   0   2  10        386.50        356.76         1.90 o
   1   2  10        572.47        552.54         3.45 o
   2   2  10          1.66          1.08         0.49 o
   3   2  10         15.37         12.77         0.77 o
   4   2  10        237.20        254.00         2.82 o
   5   2  10        620.59        613.51         5.85 o
   6   2  10         79.14         81.57         2.53 o
 -10   3  10         16.61         12.96         1.47 o
  -9   3  10         12.29         12.01         1.36 o
  -8   3  10          0.03          0.59         0.65 o
  -7   3  10          0.22          0.72         0.46 o
  -6   3  10        271.20        269.99         3.25 o
  -5   3  10       1103.26       1095.48         5.42 o
  -4   3  10        507.54        534.19         3.06 o
  -3   3  10        107.85        118.54         1.93 o
  -2   3  10        235.16        214.84         1.45 o
  -1   3  10        349.01        317.47         1.76 o
   0   3  10          1.87          4.24         0.43 o
   1   3  10       1220.56       1232.87         6.28 o
   2   3  10        354.41        360.25         2.50 o
   3   3  10         87.59         88.08         1.26 o
   4   3  10         21.05         20.28         0.87 o
   5   3  10         20.26         19.80         1.10 o
   6   3  10         20.96         25.31         1.61 o
 -10   4  10         91.35         91.39         2.31 o
  -9   4  10        170.65        173.96         2.60 o
  -8   4  10        334.63        333.25         3.37 o
  -7   4  10        250.03        247.84         1.80 o
  -6   4  10         37.71         41.38         0.95 o
  -5   4  10          3.61          4.81         0.66 o
  -4   4  10         24.34         19.48         0.55 o
  -3   4  10        470.15        489.74         2.23 o
  -2   4  10        261.52        240.25         1.70 o
  -1   4  10        183.81        198.73         1.42 o
   0   4  10        561.34        533.30         2.56 o
   1   4  10          0.12          0.18         0.45 o
   2   4  10         24.11         25.59         1.04 o
   3   4  10          0.37          0.46         0.48 o
   4   4  10        185.54        184.12         1.82 o
   5   4  10        206.03        207.59         3.36 o
   6   4  10        243.89        249.57         4.72 o
  -9   5  10         14.22         21.56         2.52 o
  -8   5  10         34.55         33.92         1.16 o
  -7   5  10        782.88        803.27         5.45 o
  -6   5  10        257.90        250.70         2.12 o
  -5   5  10         48.19         52.93         0.96 o
  -4   5  10        337.47        324.91         2.15 o
  -3   5  10        120.58        112.88         1.04 o
  -2   5  10        128.27        123.55         1.60 o
  -1   5  10        548.11        540.55         2.64 o
   0   5  10         84.34         78.27         1.00 o
   1   5  10         98.66        104.01         1.24 o
   2   5  10        171.04        166.80         1.66 o
   3   5  10         87.60         80.61         1.19 o
   4   5  10        116.99        116.01         1.53 o
   5   5  10         37.15         38.01         3.68 o
  -9   6  10        201.73        215.21         5.15 o
  -8   6  10          1.14          0.49         0.65 o
  -7   6  10         30.89         33.60         1.06 o
  -6   6  10          2.14          3.19         0.84 o
  -5   6  10         25.63         25.37         1.12 o
  -4   6  10        365.45        352.35         1.91 o
  -3   6  10        286.85        284.96         1.72 o
  -2   6  10        220.75        221.73         1.57 o
  -1   6  10        370.78        384.27         2.22 o
   0   6  10        542.50        529.74         2.73 o
   1   6  10         68.12         75.03         1.13 o
   2   6  10         52.56         53.38         1.32 o
   3   6  10        175.02        163.35         3.94 o
   4   6  10        162.99        169.13         3.35 o
  -8   7  10        244.71        257.37         3.20 o
  -7   7  10          1.41          1.86         0.77 o
  -6   7  10        295.69        285.50         2.58 o
  -5   7  10        288.31        292.46         2.78 o
  -4   7  10         17.78         18.84         0.73 o
  -3   7  10         78.62         81.73         1.03 o
  -2   7  10         62.17         63.78         1.15 o
  -1   7  10        142.40        144.67         1.58 o
   0   7  10        227.99        237.18         1.76 o
   1   7  10        418.19        405.44         2.42 o
   2   7  10        244.14        249.89         2.77 o
   3   7  10        426.43        424.04         4.12 o
  -6   8  10          9.16          5.21         1.38 o
  -5   8  10         53.08         50.92         1.29 o
  -4   8  10        342.97        341.83         2.31 o
  -3   8  10        213.76        212.78         1.74 o
  -2   8  10        184.58        186.02         2.34 o
  -1   8  10        155.74        160.41         1.84 o
   0   8  10          4.74          3.47         0.92 o
   1   8  10         14.61         15.11         1.36 o
   2   8  10        208.44        199.81         2.93 o
  -5   9  10        259.57        247.05         6.95 o
  -4   9  10         55.36         56.84         1.59 o
  -3   9  10          1.05          2.66         1.03 o
  -2   9  10         16.84         16.33         1.24 o
  -1   9  10         45.56         43.38         1.78 o
   0   9  10          0.21          1.26         0.81 o
 -10   1  11          0.01         -0.34         1.15 o
  -9   1  11         35.26         30.76         2.20 o
  -8   1  11         13.99         13.75         1.52 o
  -7   1  11        135.06        133.43         2.26 o
  -6   1  11         16.88         14.92         1.66 o
  -5   1  11          1.17          1.76         1.11 o
  -4   1  11          0.19         -0.37         0.79 o
  -3   1  11        249.65        228.69         2.91 o
  -2   1  11        509.11        474.02         2.30 o
  -1   1  11        293.15        309.64         1.89 o
   0   1  11         37.15         39.06         1.19 o
   1   1  11          1.52          1.95         0.51 o
   2   1  11         34.96         32.91         0.88 o
   3   1  11         29.76         35.86         1.11 o
   4   1  11         47.96         51.09         1.12 o
   5   1  11         57.48         58.90         1.38 o
   6   1  11          5.57          3.08         1.09 o
 -10   2  11         22.28         22.26         2.02 o
  -9   2  11         11.35         13.25         1.65 o
  -8   2  11        356.53        354.53         3.67 o
  -7   2  11        158.65        152.76         2.21 o
  -6   2  11         92.98         92.04         1.88 o
  -5   2  11          3.96          6.18         1.10 o
  -4   2  11         33.31         31.35         2.17 o
  -3   2  11          3.87          1.94         0.36 o
  -2   2  11        128.74        110.80         1.05 o
  -1   2  11         76.91         74.42         0.72 o
   0   2  11         50.23         54.27         1.54 o
   1   2  11          2.86          4.43         0.55 o
   2   2  11         99.48         99.44         1.14 o
   3   2  11        141.94        140.67         1.57 o
   4   2  11        104.12        111.80         2.20 o
   5   2  11        144.92        165.66         2.18 o
 -10   3  11          8.31          6.77         1.95 o
  -9   3  11          9.96          7.61         2.64 o
  -8   3  11         63.11         69.82         2.25 o
  -7   3  11        192.26        188.40         2.58 o
  -6   3  11          4.60          3.85         1.02 o
  -5   3  11          0.47          0.25         0.24 o
  -4   3  11          9.07          7.00         1.10 o
  -3   3  11         24.25         19.28         0.65 o
  -2   3  11        202.73        203.41         1.15 o
  -1   3  11        104.69        112.55         1.00 o
   0   3  11         14.13         10.92         0.63 o
   1   3  11          1.12          0.81         0.49 o
   2   3  11        210.68        198.82         1.53 o
   3   3  11         17.18         20.71         1.27 o
   4   3  11         13.50         15.72         1.03 o
   5   3  11          0.01          1.43         0.92 o
  -9   4  11        418.19        435.92         5.81 o
  -8   4  11         19.65         13.47         3.73 o
  -7   4  11        164.02        168.47         4.55 o
  -6   4  11          5.89          3.15         0.68 o
  -5   4  11          6.56          7.90         0.63 o
  -4   4  11          2.82          3.71         0.57 o
  -3   4  11          6.84          8.15         0.37 o
  -2   4  11        376.05        360.31         1.75 o
  -1   4  11        132.13        117.03         1.00 o
   0   4  11        195.29        177.37         1.80 o
   1   4  11         27.84         28.51         1.07 o
   2   4  11         25.75         24.54         0.83 o
   3   4  11          0.09          0.52         0.54 o
   4   4  11         76.77         85.40         2.59 o
   5   4  11          6.38          5.97         0.89 o
  -9   5  11          7.19         12.86         1.95 o
  -8   5  11         88.34         97.71         2.19 o
  -7   5  11         28.41         36.11         1.96 o
  -6   5  11          6.54          4.90         0.63 o
  -5   5  11        324.64        320.68         2.61 o
  -4   5  11        141.48        136.22         1.52 o
  -3   5  11         14.91         16.59         0.96 o
  -2   5  11          0.47          0.87         0.45 o
  -1   5  11        488.39        506.71         2.64 o
   0   5  11         94.06         92.00         1.01 o
   1   5  11         13.99         15.52         0.74 o
   2   5  11         66.75         70.98         1.13 o
   3   5  11          2.48          1.33         0.70 o
   4   5  11         41.52         49.64         1.92 o
  -8   6  11         16.73         15.68         1.77 o
  -7   6  11         47.95         45.75         1.69 o
  -6   6  11         12.90         13.86         1.34 o
  -5   6  11        103.95        102.68         1.43 o
  -4   6  11         60.65         61.28         1.31 o
  -3   6  11          4.03          2.81         0.59 o
  -2   6  11         43.14         44.62         0.96 o
  -1   6  11        184.84        185.55         1.54 o
   0   6  11         66.03         65.47         0.99 o
   1   6  11          0.17          0.06         0.53 o
   2   6  11         30.34         30.37         1.36 o
   3   6  11         16.32         15.98         1.46 o
  -7   7  11         42.74         42.94         1.94 o
  -6   7  11          8.36          8.47         1.04 o
  -5   7  11        172.66        171.63         1.88 o
  -4   7  11         29.69         29.39         1.85 o
  -3   7  11        201.43        208.45         1.93 o
  -2   7  11         10.07          8.82         0.88 o
  -1   7  11        173.32        184.94         1.57 o
   0   7  11        133.98        139.55         1.42 o
   1   7  11          6.60          5.90         0.88 o
   2   7  11          0.81          1.07         0.82 o
  -6   8  11         45.98         43.93         1.43 o
  -5   8  11          6.14          9.50         1.28 o
  -4   8  11        105.97        113.02         2.06 o
  -3   8  11        214.71        216.38         2.02 o
  -2   8  11         11.67         10.09         0.74 o
  -1   8  11         23.49         25.21         1.13 o
   0   8  11         29.04         29.68         1.95 o
   1   8  11          0.01          0.36         0.90 o
 -10   0  12         48.38         49.50         8.24 o
  -9   0  12        164.28        165.54         6.34 o
  -8   0  12        266.98        248.74         9.85 o
  -7   0  12        106.01        104.01         3.18 o
  -6   0  12        132.04        121.05         3.54 o
  -5   0  12        348.60        311.62         4.93 o
  -4   0  12         49.17         51.86         2.22 o
  -3   0  12       1610.12       1561.77        14.75 o
  -2   0  12          8.81         10.44         2.00 o
  -1   0  12        291.60        275.40         2.59 o
   0   0  12         64.53         65.89         1.55 o
   1   0  12         64.82         67.75         1.40 o
   2   0  12        115.15        117.98         2.39 o
   3   0  12        118.09        120.85         2.72 o
   4   0  12        657.93        665.56        12.52 o
   5   0  12        258.35        272.82         3.98 o
 -10   1  12        120.39        124.50         2.70 o
  -9   1  12          1.57          1.07         1.55 o
  -8   1  12        202.97        207.65         2.78 o
  -7   1  12         91.70         94.17         2.09 o
  -6   1  12        438.68        438.63         5.76 o
  -5   1  12         44.98         46.92         1.85 o
  -4   1  12         70.90         73.91         1.71 o
  -3   1  12        219.59        198.12         2.53 o
  -2   1  12         66.92         74.66         2.00 o
  -1   1  12        644.42        614.94         3.54 o
   0   1  12        236.28        239.15         1.59 o
   1   1  12        423.36        414.37         2.22 o
   2   1  12        102.42        108.03         1.20 o
   3   1  12          4.15          5.57         0.79 o
   4   1  12          1.11          1.28         0.79 o
   5   1  12         41.24         43.54         1.90 o
  -9   2  12          8.59          7.19         1.52 o
  -8   2  12         38.03         38.49         2.03 o
  -7   2  12         16.66         15.60         1.74 o
  -6   2  12        103.76        108.73         2.19 o
  -5   2  12         97.11        106.97         2.58 o
  -4   2  12        492.73        497.75         4.20 o
  -3   2  12        246.53        237.45         2.79 o
  -2   2  12        420.74        436.08         2.52 o
  -1   2  12        602.63        578.71         2.49 o
   0   2  12          2.28          3.04         0.48 o
   1   2  12        182.96        190.13         1.50 o
   2   2  12        391.75        380.61         2.60 o
   3   2  12        157.45        158.37         1.90 o
   4   2  12        165.11        163.24         2.30 o
  -9   3  12        151.29        147.95         3.19 o
  -8   3  12       1378.18       1372.10        10.12 o
  -7   3  12        165.46        162.30         2.58 o
  -6   3  12        268.20        267.88         3.32 o
  -5   3  12         97.45         93.59         2.19 o
  -4   3  12          7.62          6.31         1.21 o
  -3   3  12          2.64          0.79         0.67 o
  -2   3  12         19.50         16.33         0.58 o
  -1   3  12        498.58        486.94         3.08 o
   0   3  12        104.73        103.32         1.98 o
   1   3  12        404.71        404.18         2.96 o
   2   3  12        194.33        174.21         2.21 o
   3   3  12        105.90         99.85         1.49 o
   4   3  12         32.06         35.42         1.12 o
  -9   4  12        376.83        349.22         7.64 o
  -8   4  12          6.28          6.49         1.33 o
  -7   4  12          2.73          3.02         1.25 o
  -6   4  12         49.24         47.79         1.78 o
  -5   4  12        430.39        412.38         3.88 o
  -4   4  12        369.36        378.08         3.81 o
  -3   4  12        270.21        272.23         2.00 o
  -2   4  12        441.84        440.85         3.01 o
  -1   4  12         75.98         75.40         1.01 o
   0   4  12         27.78         27.95         0.68 o
   1   4  12         30.31         28.86         0.89 o
   2   4  12         31.40         34.08         0.96 o
   3   4  12        566.27        582.77         4.04 o
   4   4  12         44.02         41.09         1.73 o
  -8   5  12          3.84          4.42         1.48 o
  -7   5  12        199.12        196.10         3.01 o
  -6   5  12        420.50        411.88         3.81 o
  -5   5  12        169.93        162.99         2.51 o
  -4   5  12         52.79         55.84         1.51 o
  -3   5  12         74.48         74.45         1.13 o
  -2   5  12         42.47         48.73         1.12 o
  -1   5  12        338.77        353.94         3.27 o
   0   5  12        450.03        437.09         3.05 o
   1   5  12        156.82        160.00         1.67 o
   2   5  12         41.42         41.20         1.19 o
   3   5  12         63.28         70.67         1.75 o
  -7   6  12          6.37          7.68         1.38 o
  -6   6  12         48.65         53.88         2.05 o
  -5   6  12         87.77         89.64         2.06 o
  -4   6  12        602.85        607.46         3.71 o
  -3   6  12          5.62          3.76         0.76 o
  -2   6  12        291.55        295.82         2.39 o
  -1   6  12         45.00         49.05         1.27 o
   0   6  12          3.49          3.05         0.66 o
   1   6  12         11.35         13.05         1.01 o
   2   6  12        141.50        147.99         1.79 o
  -6   7  12         27.50         30.69         2.79 o
  -5   7  12         23.79         20.90         2.05 o
  -4   7  12          3.79          4.01         0.93 o
  -3   7  12         45.28         53.22         1.42 o
  -2   7  12        396.28        373.11         4.71 o
  -1   7  12          4.70          6.18         1.06 o
   0   7  12        105.19        102.20         1.31 o
   1   7  12        149.59        164.08         2.28 o
  -4   8  12         16.33         17.36         1.47 o
  -3   8  12        184.68        195.11         2.32 o
  -2   8  12         43.80         47.02         1.53 o
  -1   8  12         57.77         55.30         1.40 o
  -9   1  13         44.35         43.54         2.16 o
  -8   1  13          0.35          0.95         1.21 o
  -7   1  13          5.24          5.78         1.46 o
  -6   1  13         12.46         14.33         1.68 o
  -5   1  13          2.75          3.37         1.37 o
  -4   1  13        109.31         99.93         2.37 o
  -3   1  13         66.27         59.03         2.29 o
  -2   1  13        105.61        110.56         4.70 o
  -1   1  13         82.20         82.03         2.14 o
   0   1  13         78.34         73.30         0.95 o
   1   1  13          9.67         10.10         0.67 o
   2   1  13          4.11          3.09         0.66 o
   3   1  13          0.56         -0.08         0.69 o
   4   1  13         20.77         20.78         1.47 o
  -9   2  13        174.60        167.17         3.07 o
  -8   2  13         76.64         77.65         2.48 o
  -7   2  13         24.70         27.35         2.00 o
  -6   2  13          3.15          3.46         1.31 o
  -5   2  13        108.67        107.50         3.38 o
  -4   2  13         60.68         57.40         4.74 o
  -3   2  13          1.95          2.27         1.17 o
  -2   2  13        179.57        164.42         2.46 o
  -1   2  13          1.11          2.45         0.92 o
   0   2  13          7.93          7.21         0.98 o
   1   2  13         11.49         14.87         0.73 o
   2   2  13        133.62        131.92         1.51 o
   3   2  13         97.33        104.47         1.60 o
  -9   3  13         75.48         85.86         4.95 o
  -8   3  13          3.95          2.95         1.25 o
  -7   3  13         22.55         23.56         1.73 o
  -6   3  13          0.40         -0.18         1.49 o
  -5   3  13        224.20        220.62         3.51 o
  -4   3  13         42.38         46.42         1.82 o
  -3   3  13          6.43          6.96         1.20 o
  -2   3  13          5.39          3.52         1.33 o
  -1   3  13          8.16          7.38         1.14 o
   0   3  13          1.95          1.64         0.71 o
   1   3  13         14.47         18.21         0.85 o
   2   3  13         25.07         31.41         1.05 o
   3   3  13         26.53         29.33         1.17 o
  -8   4  13          3.28          1.91         1.52 o
  -7   4  13          1.27          1.34         1.18 o
  -6   4  13         11.15         10.16         1.44 o
  -5   4  13         17.78         21.09         2.35 o
  -4   4  13         11.25         11.80         1.33 o
  -3   4  13         20.63         21.93         1.83 o
  -2   4  13        116.39        115.49         2.06 o
  -1   4  13        194.30        188.12         2.46 o
   0   4  13          0.24          0.27         0.74 o
   1   4  13         81.93         74.17         1.35 o
   2   4  13         26.30         28.62         1.24 o
   3   4  13          0.90          0.37         0.98 o
  -7   5  13         23.21         19.66         2.24 o
  -6   5  13         54.62         57.84         1.85 o
  -5   5  13         24.21         25.63         1.63 o
  -4   5  13         88.70        104.24         3.88 o
  -3   5  13         82.61         78.39         2.68 o
  -2   5  13        424.71        424.40         3.72 o
  -1   5  13        119.03        130.04         1.97 o
   0   5  13          8.61          7.63         1.03 o
   1   5  13          7.06          5.22         1.02 o
   2   5  13        158.06        160.28         2.02 o
  -6   6  13         50.95         55.84         2.35 o
  -5   6  13        267.53        283.80         3.44 o
  -4   6  13         71.23         72.21         2.23 o
  -3   6  13        157.84        158.51         2.53 o
  -2   6  13          6.56          4.80         0.87 o
  -1   6  13         17.43         19.29         2.50 o
   0   6  13          1.84          2.81         1.07 o
   1   6  13         34.48         32.73         1.60 o
  -4   7  13         79.27         81.78         2.29 o
  -3   7  13          8.53         11.33         1.36 o
  -2   7  13         52.61         49.77         1.65 o
  -1   7  13         44.17         42.87         1.41 o
  -8   0  14         47.85         42.76         3.27 o
  -7   0  14        103.80        113.30         5.11 o
  -6   0  14         68.83         72.74         3.58 o
  -5   0  14        165.74        178.88         5.46 o
  -4   0  14        192.56        185.74         4.51 o
  -3   0  14         90.50         94.20         3.63 o
  -2   0  14        165.58        161.91         4.78 o
  -1   0  14          7.65          8.58         2.40 o
   0   0  14        663.87        706.13         7.80 o
   1   0  14          6.88          7.12         2.16 o
   2   0  14        132.38        137.52         2.04 o
   3   0  14        378.87        376.95         6.62 o
  -8   1  14         96.47         98.70         2.57 o
  -7   1  14         79.19         82.09         2.44 o
  -6   1  14        126.99        129.82         3.24 o
  -5   1  14         40.33         46.00         2.14 o
  -4   1  14        105.89        114.71         2.40 o
  -3   1  14         30.86         30.56         1.88 o
  -2   1  14        143.69        150.68         3.41 o
  -1   1  14        114.71        109.70         3.46 o
   0   1  14        270.50        294.99         4.20 o
   1   1  14         34.28         31.90         1.63 o
   2   1  14         13.15         13.61         1.24 o
  -8   2  14         60.60         63.75         2.58 o
  -7   2  14        145.49        143.85         3.96 o
  -6   2  14        231.99        222.88         3.19 o
  -5   2  14        235.17        239.83         3.60 o
  -4   2  14        409.53        405.24         3.95 o
  -3   2  14          0.14         -0.09         1.10 o
  -2   2  14          0.38          0.70         1.16 o
  -1   2  14         12.96         12.91         1.50 o
   0   2  14         50.47         46.23         1.78 o
   1   2  14        107.70        108.46         2.94 o
   2   2  14        276.99        279.52         3.74 o
  -8   3  14         85.95         93.18         3.27 o
  -7   3  14        209.09        213.29         3.55 o
  -6   3  14          8.27          8.52         1.88 o
  -5   3  14         18.33         20.41         1.75 o
  -4   3  14         55.31         53.34         1.99 o
  -3   3  14        434.90        446.49         4.21 o
  -2   3  14       1306.68       1356.21         9.93 o
  -1   3  14        248.85        254.57         3.75 o
   0   3  14         39.21         41.37         1.94 o
   1   3  14         12.88          8.30         1.74 o
   2   3  14         37.70         46.73         1.83 o
  -7   4  14         20.69         19.41         2.70 o
  -6   4  14        544.56        559.19         5.63 o
  -5   4  14        261.67        271.28         3.82 o
  -4   4  14        130.66        128.76         2.42 o
  -3   4  14        154.96        152.64         3.79 o
  -2   4  14          7.95          8.57         1.56 o
  -1   4  14          6.09          3.83         1.61 o
   0   4  14         72.75         69.87         2.66 o
   1   4  14        680.54        690.70         6.09 o
  -6   5  14         72.07         73.13         2.23 o
  -5   5  14         11.07          8.22         1.69 o
  -4   5  14        198.39        223.42         3.45 o
  -3   5  14         40.45         47.21         3.11 o
  -2   5  14         98.92        100.48         2.46 o
  -1   5  14         19.84         15.73         2.00 o
   0   5  14        434.58        454.84         4.52 o
  -4   6  14        155.70        171.66         2.89 o
  -3   6  14         32.45         31.11         1.65 o
  -2   6  14         54.70         62.60         1.99 o
  -7   1  15         40.86         44.38         2.09 o
  -6   1  15         22.46         18.09         2.06 o
  -5   1  15          2.21          3.41         1.65 o
  -4   1  15          3.00          2.78         1.46 o
  -3   1  15          0.08          0.24         1.15 o
  -2   1  15          3.37          5.08         1.52 o
  -1   1  15          0.99          0.23         1.27 o
   0   1  15         22.05         18.07         1.80 o
   1   1  15         38.90         45.90         3.36 o
  -7   2  15         12.66         12.01         1.81 o
  -6   2  15          0.01          2.91         1.44 o
  -5   2  15          7.53          7.83         1.63 o
  -4   2  15          0.08         -1.25         1.25 o
  -3   2  15        209.80        217.14         3.10 o
  -2   2  15        137.06        138.28         2.90 o
  -1   2  15         58.08         64.75         2.06 o
   0   2  15         16.11         19.05         2.44 o
   1   2  15          1.54          2.23         1.44 o
  -6   3  15         11.18         11.18         1.94 o
  -5   3  15         16.24         18.73         1.89 o
  -4   3  15         11.05         10.38         1.88 o
  -3   3  15          0.82          0.66         1.21 o
  -2   3  15         98.55        112.34         2.39 o
  -1   3  15          0.54          0.28         1.28 o
   0   3  15          8.18          5.26         1.91 o
  -5   4  15         91.90         95.51         2.57 o
  -4   4  15         17.88         15.84         1.90 o
  -3   4  15        210.07        222.78         3.40 o
  -2   4  15          0.11          0.90         1.13 o
  -1   4  15          3.06          2.59         1.60 o
  -5   0  16         57.09         66.41         3.66 o
  -4   0  16         43.83         57.60         7.92 o
  -3   0  16         24.32         20.89         5.77 o
  -2   0  16         78.19         83.60         4.06 o
  -1   0  16          7.28          3.21         3.36 o
  -5   1  16         66.77         76.17         3.60 o
  -4   1  16        107.89        104.05         2.84 o
  -3   1  16        682.22        723.57        10.86 o
  -2   1  16         72.82         73.56         2.54 o
  -1   1  16         60.00         71.86         2.59 o
  -5   2  16        179.59        184.99         4.01 o
  -4   2  16         14.34         16.38         2.13 o
  -3   2  16          0.24          0.61         1.40 o
  -2   2  16         65.06         64.19         2.83 o
                                                
