# Supplementary material for: Crystal structures of three hydrogen-bonded 1:2 compounds of chloranilic acid with 2-pyridone, 3-hy­droxy­pyridine and 4-hyroxypyridine
Source: Acta Crystallogr E Crystallogr Commun. 2017 Sep 29;73(Pt 10):1546–50. doi: 10.1107/S2056989017013536 (PMC5730315; doi:10.1107/S2056989017013536)
Supplement: Supplementary file 4 [file e-73-01546-IIIsup4.hkl]

data_III                                                                        
_shelx_title ' 10031710'                                                        
_shelx_refln_list_code          4                                               
_shelx_F_calc_maximum      139.58                                               
_exptl_crystal_F_000       408.00                                               
_reflns_d_resolution_high  0.7111                                               
                                                                                
loop_                                                                           
 _space_group_symop_operation_xyz                                               
 'x, y, z'                                                                      
 '-x, -y, -z'                                                                   
                                                                                
_cell_length_a     5.4914                                                       
_cell_length_b     8.2194                                                       
_cell_length_c    18.1382                                                       
_cell_angle_alpha 102.177                                                       
_cell_angle_beta   93.952                                                       
_cell_angle_gamma  95.316                                                       
                                                                                
_shelx_F_squared_multiplier     1.000                                           
                                                                                
loop_                                                                           
 _refln_index_h                                                                 
 _refln_index_k                                                                 
 _refln_index_l                                                                 
 _refln_F_squared_calc                                                          
 _refln_F_squared_meas                                                          
 _refln_F_squared_sigma                                                         
 _refln_observed_status                                                         
   1   0   0         13.98         14.79         0.26 o                         
   2   0   0        198.73        192.16         1.16 o                         
   3   0   0        824.45        862.36         6.44 o                         
   4   0   0         98.72         93.22         1.42 o                         
   5   0   0         10.01          9.93         0.87 o                         
   6   0   0        259.56        259.57         5.73 o                         
   7   0   0        173.51        174.23         2.84 o                         
  -7   1   0          8.50          8.92         0.96 o                         
  -6   1   0         56.93         56.73         1.67 o                         
  -5   1   0        433.55        431.81         3.92 o                         
  -4   1   0        481.71        521.13         4.47 o                         
  -3   1   0        572.84        608.08         4.23 o                         
  -2   1   0        515.57        514.54         4.71 o                         
  -1   1   0        338.43        389.16         2.99 o                         
   1   1   0       2539.09       2792.25        16.83 o                         
   2   1   0        651.16        716.84        10.01 o                         
   3   1   0         46.89         36.37         0.65 o                         
   4   1   0        927.92        930.59        15.42 o                         
   5   1   0        611.54        586.09         9.68 o                         
   6   1   0        210.45        206.95         2.58 o                         
   7   1   0          0.02         -0.53         0.82 o                         
  -7   2   0          9.14         10.83         1.63 o                         
  -6   2   0          1.28          0.86         0.65 o                         
  -5   2   0          4.54          5.27         0.66 o                         
  -4   2   0        184.83        197.15         3.80 o                         
  -3   2   0        313.94        325.07         8.47 o                         
  -2   2   0       1699.12       1782.55        38.52 o                         
  -1   2   0       1045.15       1204.84        10.40 o                         
   0   2   0       2449.17       2531.09        15.39 o                         
   1   2   0        414.78        477.73         3.10 o                         
   2   2   0         82.40         50.83         0.84 o                         
   3   2   0         13.61          7.38         0.55 o                         
   4   2   0        532.40        515.38         8.05 o                         
   5   2   0        121.51        109.93         2.27 o                         
   6   2   0          8.11          6.88         0.76 o                         
   7   2   0          3.12          4.68         3.11 o                         
  -7   3   0         44.17         42.42         2.72 o                         
  -6   3   0        300.63        296.36         3.29 o                         
  -5   3   0          5.66          6.10         0.80 o                         
  -4   3   0       1354.09       1352.80        20.62 o                         
  -3   3   0        127.06        140.00         5.29 o                         
  -2   3   0        952.55        880.37         8.85 o                         
  -1   3   0       1347.00       1493.47        19.12 o                         
   0   3   0         49.07         50.89         1.09 o                         
   1   3   0       3803.54       4004.92        34.39 o                         
   2   3   0        106.60        121.28         1.89 o                         
   3   3   0          0.11          1.24         0.64 o                         
   4   3   0         18.89         10.48         0.83 o                         
   5   3   0         60.79         67.27         1.49 o                         
   6   3   0        145.27        141.02         3.04 o                         
   7   3   0         53.16         57.67         5.30 o                         
  -7   4   0         21.98         18.49         1.94 o                         
  -6   4   0          4.83          6.06         0.76 o                         
  -5   4   0        374.84        385.40         4.05 o                         
  -4   4   0       1036.77        972.85        20.97 o                         
  -3   4   0         54.45         55.04         1.78 o                         
  -2   4   0        209.66        184.09         3.37 o                         
  -1   4   0        949.64        964.65         7.23 o                         
   0   4   0         55.73         62.80         1.04 o                         
   1   4   0          3.88          4.32         0.59 o                         
   2   4   0       1509.50       1533.19        20.82 o                         
   3   4   0        450.28        469.99         8.93 o                         
   4   4   0        178.83        178.41         3.10 o                         
   5   4   0          0.06         -0.08         0.62 o                         
   6   4   0         71.56         77.56         1.68 o                         
  -7   5   0         91.63         84.00         3.81 o                         
  -6   5   0        385.41        386.04         5.79 o                         
  -5   5   0        182.17        169.53         4.81 o                         
  -4   5   0        946.21        963.96        23.99 o                         
  -3   5   0        233.24        236.16         5.01 o                         
  -2   5   0        107.18         99.08         1.83 o                         
  -1   5   0        324.92        299.20         2.98 o                         
   0   5   0        597.10        668.47         4.60 o                         
   1   5   0        273.27        258.74         2.93 o                         
   2   5   0         79.19         84.23         1.68 o                         
   3   5   0        340.90        333.50         3.82 o                         
   4   5   0         48.45         50.24         2.20 o                         
   5   5   0        182.20        180.61         6.90 o                         
   6   5   0        364.83        355.14        12.91 o                         
  -6   6   0         17.15         19.96         5.83 o                         
  -5   6   0        149.93        153.86         4.17 o                         
  -4   6   0         19.11         21.47         2.10 o                         
  -3   6   0        485.67        521.13         8.33 o                         
  -2   6   0         56.50         59.16         1.86 o                         
  -1   6   0        657.28        666.87         5.85 o                         
   0   6   0        127.55        129.46         1.90 o                         
   1   6   0          2.17          2.23         0.81 o                         
   2   6   0         12.12         13.11         0.99 o                         
   3   6   0        172.43        167.14         2.22 o                         
   4   6   0         20.78         19.89         0.96 o                         
   5   6   0          0.00          1.04         0.82 o                         
   6   6   0         65.93         70.06         6.93 o                         
  -6   7   0         12.07          5.17         3.80 o                         
  -5   7   0         48.24         46.68         3.61 o                         
  -4   7   0        369.75        361.88         9.30 o                         
  -3   7   0          1.84          1.47         1.29 o                         
  -2   7   0          4.65          5.33         1.00 o                         
  -1   7   0         10.73         10.72         1.06 o                         
   0   7   0        916.85        916.91         7.14 o                         
   1   7   0          7.96          7.12         0.94 o                         
   2   7   0         57.33         55.66         1.32 o                         
   3   7   0        211.15        214.83         2.73 o                         
   4   7   0         30.26         35.74         1.38 o                         
   5   7   0        383.06        393.52         7.25 o                         
  -5   8   0        292.20        304.10        16.32 o                         
  -4   8   0         74.56         69.23         2.24 o                         
  -3   8   0        192.42        186.48         2.83 o                         
  -2   8   0         39.80         40.24         2.02 o                         
  -1   8   0          7.63          8.78         1.11 o                         
   0   8   0        223.38        216.47         2.83 o                         
   1   8   0         85.80         88.30         2.89 o                         
   2   8   0         32.80         34.71         1.85 o                         
   3   8   0        377.40        376.38         4.90 o                         
   4   8   0         94.35         89.71         2.00 o                         
  -5   9   0         38.65         42.31         2.63 o                         
  -4   9   0        142.01        152.94         3.11 o                         
  -3   9   0         32.40         33.76         2.13 o                         
  -2   9   0         80.47         84.79         3.19 o                         
  -1   9   0        101.77         96.45         2.13 o                         
   0   9   0        349.47        358.89         4.13 o                         
   1   9   0        324.40        319.51         3.87 o                         
   2   9   0         13.51         16.00         1.62 o                         
   3   9   0         56.84         50.31         2.09 o                         
  -4  10   0          4.42          0.39         1.67 o                         
  -3  10   0         93.12         87.10         3.78 o                         
  -2  10   0        157.34        162.75         7.82 o                         
  -1  10   0         67.85         71.01         3.82 o                         
   0  10   0         27.24         24.19         2.17 o                         
   1  10   0        490.45        508.02         8.59 o                         
   2  10   0        100.65        103.13         2.24 o                         
  -2  11   0          6.30          6.91         1.50 o                         
  -1  11   0          6.68          8.21         2.60 o                         
   0  11   0          9.15          7.74         2.10 o                         
  -1 -11   1         33.72         34.15         2.16 o                         
   0 -11   1        241.08        235.16         3.67 o                         
   1 -11   1        544.17        584.57        13.30 o                         
   2 -11   1         87.49         91.37         2.89 o                         
  -2 -10   1         52.83         59.64         2.09 o                         
  -1 -10   1         27.41         26.82         4.86 o                         
   0 -10   1         17.43         15.95         1.50 o                         
   1 -10   1         76.77         70.84         2.32 o                         
   2 -10   1         31.54         34.20         2.26 o                         
   3 -10   1         10.23          8.91         1.41 o                         
   4 -10   1          7.06          7.38         2.53 o                         
  -4  -9   1        159.38        167.98         7.69 o                         
  -3  -9   1        103.02        106.20         3.27 o                         
  -2  -9   1          7.58         10.09         1.25 o                         
  -1  -9   1        401.68        403.87         4.33 o                         
   0  -9   1         93.61         93.98         2.67 o                         
   1  -9   1         82.41         87.30         2.31 o                         
   2  -9   1          0.44         -0.91         1.08 o                         
   3  -9   1         23.51         24.02         1.84 o                         
   4  -9   1          1.59          3.09         0.96 o                         
   5  -9   1          0.39          1.03         1.92 o                         
  -4  -8   1         61.95         63.57         2.32 o                         
  -3  -8   1          8.42          7.01         1.16 o                         
  -2  -8   1         60.39         64.43         1.57 o                         
  -1  -8   1        116.08        116.64         4.44 o                         
   0  -8   1        220.39        215.04         3.10 o                         
   1  -8   1        129.29        126.34         2.69 o                         
   2  -8   1        436.28        445.77         9.99 o                         
   3  -8   1          4.81          5.91         0.95 o                         
   4  -8   1         12.40         13.00         1.48 o                         
   5  -8   1         54.17         54.87         2.68 o                         
   6  -8   1         43.56         44.07         2.18 o                         
  -5  -7   1         16.80         16.15         1.22 o                         
  -4  -7   1        307.60        291.22         4.60 o                         
  -3  -7   1        114.41        116.39         1.99 o                         
  -2  -7   1        394.59        388.54         5.95 o                         
  -1  -7   1        124.71        116.79         2.36 o                         
   0  -7   1        394.36        389.37         3.66 o                         
   1  -7   1        123.85        132.28         2.23 o                         
   2  -7   1          0.11          0.97         0.78 o                         
   3  -7   1          0.19          1.21         0.89 o                         
   4  -7   1         27.79         22.92         1.35 o                         
   5  -7   1        371.50        353.65         7.66 o                         
   6  -7   1        223.59        216.19         4.81 o                         
  -6  -6   1         14.76         13.12         2.10 o                         
  -5  -6   1        114.39        112.31         2.44 o                         
  -4  -6   1         10.98         11.14         2.27 o                         
  -3  -6   1        516.63        503.27         8.72 o                         
  -2  -6   1        269.38        264.76         5.00 o                         
  -1  -6   1        225.71        205.47         2.33 o                         
   0  -6   1         32.46         37.53         1.52 o                         
   1  -6   1          0.01          1.65         0.84 o                         
   2  -6   1        144.77        130.17         3.32 o                         
   3  -6   1          0.43          0.27         0.69 o                         
   4  -6   1         45.55         52.86         1.47 o                         
   5  -6   1          8.33         10.16         1.36 o                         
   6  -6   1        135.30        130.12         5.92 o                         
  -6  -5   1        203.16        202.89        12.96 o                         
  -5  -5   1          6.49          6.76         0.92 o                         
  -4  -5   1        281.20        280.21         8.87 o                         
  -3  -5   1        635.30        593.94        14.00 o                         
  -2  -5   1         85.84         78.76         1.32 o                         
  -1  -5   1          4.78          5.48         0.96 o                         
   0  -5   1          9.22          7.73         0.65 o                         
   1  -5   1        495.83        501.23         6.66 o                         
   2  -5   1         20.18         13.58         2.15 o                         
   3  -5   1          0.28          0.54         0.66 o                         
   4  -5   1        318.26        330.36         4.96 o                         
   5  -5   1         10.19         10.85         0.84 o                         
   6  -5   1         74.03         74.58         2.87 o                         
   7  -5   1         14.58         11.81         1.66 o                         
  -6  -4   1          3.81          2.98         0.59 o                         
  -5  -4   1          3.01          2.69         0.78 o                         
  -4  -4   1         37.76         33.84         1.02 o                         
  -3  -4   1       2267.17       2238.83        41.94 o                         
  -2  -4   1          0.61          2.76         0.53 o                         
  -1  -4   1          6.92          3.05         0.47 o                         
   0  -4   1        188.90        175.68         1.57 o                         
   1  -4   1       3588.52       3921.64        44.61 o                         
   2  -4   1         49.01         58.32         1.00 o                         
   3  -4   1          4.31          5.57         1.14 o                         
   4  -4   1        213.72        222.40         5.90 o                         
   5  -4   1         23.86         21.61         0.78 o                         
   6  -4   1        138.43        143.75         2.05 o                         
   7  -4   1         91.62         88.63         3.08 o                         
  -7  -3   1         47.66         49.09         3.27 o                         
  -6  -3   1         26.64         25.96         1.45 o                         
  -5  -3   1        218.81        194.69         3.42 o                         
  -4  -3   1       1415.02       1381.77        23.28 o                         
  -3  -3   1        283.65        258.79         4.72 o                         
  -2  -3   1         13.15          9.12         0.52 o                         
  -1  -3   1       2239.89       2436.42        23.94 o                         
   0  -3   1        723.85        747.87         4.87 o                         
   1  -3   1        813.73        885.65         6.25 o                         
   2  -3   1       1372.90       1489.26        27.22 o                         
   3  -3   1         60.43         68.87         1.44 o                         
   4  -3   1        248.41        234.94         2.86 o                         
   5  -3   1        408.51        421.77         4.72 o                         
   6  -3   1         31.65         30.57         1.50 o                         
   7  -3   1        217.55        223.55         4.07 o                         
  -7  -2   1         81.72         95.16         3.62 o                         
  -6  -2   1        167.06        167.05         3.85 o                         
  -5  -2   1        202.70        200.50         4.03 o                         
  -4  -2   1        965.97        987.78        18.45 o                         
  -3  -2   1        371.77        388.14         4.67 o                         
  -2  -2   1          3.23          3.51         0.54 o                         
  -1  -2   1         26.04         28.08         3.84 o                         
   0  -2   1       3030.17       3273.21        20.31 o                         
   1  -2   1      19481.56      20879.09       204.56 o                         
   2  -2   1         47.58         66.73         4.74 o                         
   3  -2   1          7.15          6.14         0.66 o                         
   4  -2   1        518.81        534.01         5.77 o                         
   5  -2   1         47.95         46.24         1.44 o                         
   6  -2   1         26.27         26.45         1.22 o                         
   7  -2   1         34.88         34.81         2.43 o                         
  -7  -1   1        169.98        158.63         8.76 o                         
  -6  -1   1         27.31         23.82         1.33 o                         
  -5  -1   1         94.15         88.54         2.35 o                         
  -4  -1   1        111.02        105.80         1.91 o                         
  -3  -1   1         11.52         16.09         0.46 o                         
  -2  -1   1       3114.07       3456.04        22.07 o                         
  -1  -1   1        107.93         99.92         0.89 o                         
   1  -1   1        234.86        221.41         2.05 o                         
   2  -1   1       1866.71       2024.44        14.21 o                         
   3  -1   1        636.75        633.57         4.53 o                         
   4  -1   1         23.57         19.10         0.93 o                         
   5  -1   1       1290.56       1317.10        10.30 o                         
   6  -1   1        273.04        272.00         2.82 o                         
   7  -1   1          0.08         -0.72         0.72 o                         
  -7   0   1         15.70         11.39         1.36 o                         
  -6   0   1        146.85        153.36         1.94 o                         
  -5   0   1        276.80        272.68         2.76 o                         
  -4   0   1        117.10        120.10         1.55 o                         
  -3   0   1       1206.22       1279.08         7.71 o                         
  -2   0   1        245.33        230.22         1.64 o                         
  -1   0   1         71.74         83.71         0.69 o                         
   1   0   1        597.09        597.70         3.43 o                         
   2   0   1         15.56         14.57         0.47 o                         
   3   0   1         15.81         28.53         1.17 o                         
   4   0   1        421.76        420.19         6.64 o                         
   5   0   1        762.15        774.54         6.40 o                         
   6   0   1        182.30        180.18         2.04 o                         
   7   0   1         36.88         38.14         1.56 o                         
  -7   1   1        158.26        156.36         2.38 o                         
  -6   1   1        174.00        170.19         2.24 o                         
  -5   1   1        567.02        573.45         4.86 o                         
  -4   1   1        481.57        511.62         4.19 o                         
  -3   1   1        628.26        699.54         4.93 o                         
  -2   1   1         41.79         42.10         0.77 o                         
  -1   1   1        815.55        893.10         6.84 o                         
   0   1   1        595.58        589.91         3.07 o                         
   1   1   1         66.39         60.85         0.65 o                         
   2   1   1       7787.27       8479.97        62.25 o                         
   3   1   1         35.76         34.89         1.11 o                         
   4   1   1         87.63         81.52         1.92 o                         
   5   1   1        160.64        144.68         4.38 o                         
   6   1   1          5.92          8.35         1.23 o                         
   7   1   1         67.37         65.42         2.06 o                         
  -7   2   1         10.82         11.49         1.81 o                         
  -6   2   1        172.06        175.35         2.30 o                         
  -5   2   1        186.27        187.74         2.48 o                         
  -4   2   1       1597.00       1625.92        12.28 o                         
  -3   2   1        351.43        382.22         7.35 o                         
  -2   2   1        184.61        223.23         8.57 o                         
  -1   2   1         16.94         13.49         0.95 o                         
   0   2   1         98.77         91.09         2.01 o                         
   1   2   1        806.23        824.19         5.15 o                         
   2   2   1         58.77         74.68         1.87 o                         
   3   2   1        929.64        913.05        12.44 o                         
   4   2   1        597.40        593.40        10.75 o                         
   5   2   1          5.43          4.08         0.81 o                         
   6   2   1         90.30         93.92         2.02 o                         
   7   2   1        137.98        145.34         6.52 o                         
  -7   3   1        418.02        417.94         5.20 o                         
  -6   3   1         82.23         82.54         1.73 o                         
  -5   3   1        152.17        157.14         2.14 o                         
  -4   3   1        238.73        247.17         5.28 o                         
  -3   3   1        538.36        523.06        14.92 o                         
  -2   3   1        403.69        442.32        11.65 o                         
  -1   3   1        713.74        695.97         8.66 o                         
   0   3   1       4587.72       4913.84        33.58 o                         
   1   3   1       1042.09       1076.60         9.30 o                         
   2   3   1       2416.43       2538.09        24.07 o                         
   3   3   1         57.16         48.29         1.04 o                         
   4   3   1       1032.66       1009.73        21.76 o                         
   5   3   1         41.78         37.88         0.96 o                         
   6   3   1         46.63         37.39         4.84 o                         
   7   3   1        354.84        341.19        31.96 o                         
  -7   4   1        162.86        174.68         4.27 o                         
  -6   4   1        338.61        340.69         3.33 o                         
  -5   4   1         77.97         67.93         1.35 o                         
  -4   4   1        947.98        857.00        31.76 o                         
  -3   4   1          8.87         10.35         1.23 o                         
  -2   4   1        409.60        437.37         4.43 o                         
  -1   4   1          0.24          0.39         0.53 o                         
   0   4   1       2312.65       2366.49        15.56 o                         
   1   4   1         35.96         47.92         1.60 o                         
   2   4   1          3.24          9.88         0.76 o                         
   3   4   1        343.54        323.36         5.33 o                         
   4   4   1          8.17         10.35         0.84 o                         
   5   4   1         33.21         32.99         1.01 o                         
   6   4   1         11.75         13.23         1.10 o                         
  -7   5   1         18.33         13.77         1.96 o                         
  -6   5   1         18.48         17.73         1.23 o                         
  -5   5   1        247.19        236.48         6.47 o                         
  -4   5   1        415.56        385.96        13.25 o                         
  -3   5   1        356.78        327.35         3.32 o                         
  -2   5   1         63.36         70.72         1.50 o                         
  -1   5   1         33.81         43.86         1.88 o                         
   0   5   1        377.45        370.58         3.80 o                         
   1   5   1         11.16          6.08         1.00 o                         
   2   5   1         50.10         59.81         1.30 o                         
   3   5   1          2.38          4.56         1.57 o                         
   4   5   1        546.53        549.58         9.14 o                         
   5   5   1          0.19         -0.68         0.68 o                         
   6   5   1          0.46          0.84         0.86 o                         
  -6   6   1         70.62         68.88         3.10 o                         
  -5   6   1        167.90        170.77         3.16 o                         
  -4   6   1        152.61        164.76         3.50 o                         
  -3   6   1         71.93         60.18         1.55 o                         
  -2   6   1       1479.11       1397.20        28.89 o                         
  -1   6   1        173.28        182.89         4.31 o                         
   0   6   1         18.81         23.27         1.19 o                         
   1   6   1        449.26        431.23         3.70 o                         
   2   6   1         71.96         67.24         1.36 o                         
   3   6   1         37.53         35.23         1.46 o                         
   4   6   1        165.04        165.78         3.98 o                         
   5   6   1        622.92        616.52        21.24 o                         
  -6   7   1        117.77        121.08         5.56 o                         
  -5   7   1         28.31         30.82         1.59 o                         
  -4   7   1        209.37        209.05         5.02 o                         
  -3   7   1        221.40        229.84         4.42 o                         
  -2   7   1        274.41        266.76         7.97 o                         
  -1   7   1         31.50         31.14         1.49 o                         
   0   7   1        212.00        211.63         2.72 o                         
   1   7   1       1043.07       1036.79         8.25 o                         
   2   7   1         29.62         31.09         1.46 o                         
   3   7   1         38.14         39.93         1.51 o                         
   4   7   1         22.70         21.96         1.15 o                         
   5   7   1         14.04         11.02         1.22 o                         
  -5   8   1        328.58        321.56         4.99 o                         
  -4   8   1        110.28        117.68         3.56 o                         
  -3   8   1         39.08         38.90         3.75 o                         
  -2   8   1        713.71        693.36        12.56 o                         
  -1   8   1         16.46         13.26         1.36 o                         
   0   8   1          0.34          0.44         1.45 o                         
   1   8   1        420.04        421.99         3.90 o                         
   2   8   1        567.39        569.53         6.45 o                         
   3   8   1         72.87         76.99         2.68 o                         
   4   8   1          0.01         -0.38         0.89 o                         
  -5   9   1          4.59          0.46         2.11 o                         
  -4   9   1        508.25        546.85        13.39 o                         
  -3   9   1          4.62          3.98         1.14 o                         
  -2   9   1          4.62          2.86         1.24 o                         
  -1   9   1        547.03        556.23         6.02 o                         
   0   9   1         94.11         92.59         2.44 o                         
   1   9   1         31.57         31.56         1.80 o                         
   2   9   1        233.38        231.89         4.02 o                         
   3   9   1          0.22          1.10         1.07 o                         
  -4  10   1         24.17         30.52         1.98 o                         
  -3  10   1         92.11         95.16         3.25 o                         
  -2  10   1        253.99        253.43         8.29 o                         
  -1  10   1         47.03         42.86         2.22 o                         
   0  10   1        234.40        243.18         3.65 o                         
   1  10   1          0.02          0.69         1.28 o                         
   2  10   1         86.22         90.40        28.02 o                         
  -2  11   1          0.00         -0.49         1.03 o                         
  -1  11   1        235.01        244.11         5.08 o                         
   0  11   1         35.65         37.82         2.09 o                         
  -1 -11   2          4.41          2.53         1.92 o                         
   0 -11   2          6.09          9.00         2.03 o                         
   1 -11   2         11.02         11.02         1.92 o                         
   2 -11   2        125.58        129.21         2.75 o                         
  -3 -10   2         51.13         55.39         2.20 o                         
  -2 -10   2          0.08          0.19         0.85 o                         
  -1 -10   2         50.63         51.57         1.66 o                         
   0 -10   2        142.12        134.90         2.81 o                         
   1 -10   2        107.16        107.40         2.61 o                         
   2 -10   2         22.60         20.39         1.49 o                         
   3 -10   2        542.79        550.56        10.94 o                         
   4 -10   2        170.89        180.10         4.58 o                         
  -4  -9   2         64.25         61.91         2.10 o                         
  -3  -9   2        201.42        193.13         2.89 o                         
  -2  -9   2         28.52         30.52         1.31 o                         
  -1  -9   2          3.76          3.60         1.04 o                         
   0  -9   2         14.22         13.86         2.76 o                         
   1  -9   2         48.43         47.15         1.98 o                         
   2  -9   2          0.18         -0.20         0.79 o                         
   3  -9   2         88.62         89.78         5.47 o                         
   4  -9   2         89.16         85.99         1.87 o                         
   5  -9   2         12.66         11.92         2.13 o                         
  -4  -8   2        136.78        132.78         3.93 o                         
  -3  -8   2         81.75         83.42         2.23 o                         
  -2  -8   2        799.05        797.19         9.55 o                         
  -1  -8   2         91.05         94.15         1.79 o                         
   0  -8   2         49.80         47.29         1.75 o                         
   1  -8   2        628.01        623.13         5.96 o                         
   2  -8   2         17.58         22.19         1.20 o                         
   3  -8   2         67.66         69.62         2.47 o                         
   4  -8   2        150.15        147.36         2.96 o                         
   5  -8   2        163.43        157.53         5.34 o                         
   6  -8   2         12.31          9.72         1.83 o                         
  -5  -7   2        278.02        266.45        11.99 o                         
  -4  -7   2          4.51          5.31         0.78 o                         
  -3  -7   2        180.67        174.72         3.58 o                         
  -2  -7   2         32.56         30.11         1.26 o                         
  -1  -7   2        358.26        364.97         3.13 o                         
   0  -7   2         31.69         36.71         1.12 o                         
   1  -7   2         26.18         21.81         1.76 o                         
   2  -7   2        423.93        400.74         5.67 o                         
   3  -7   2         20.67         23.64         1.31 o                         
   4  -7   2        356.68        352.64         6.75 o                         
   5  -7   2          0.96          1.06         1.27 o                         
   6  -7   2         22.98         24.12         4.52 o                         
  -6  -6   2         20.30         18.02         2.55 o                         
  -5  -6   2          0.49          1.19         0.61 o                         
  -4  -6   2         36.51         31.67         1.07 o                         
  -3  -6   2         90.49         98.90         2.38 o                         
  -2  -6   2        924.88        896.51        14.49 o                         
  -1  -6   2        113.60        109.50         1.71 o                         
   0  -6   2         21.50         24.64         1.01 o                         
   1  -6   2        730.44        735.27         5.95 o                         
   2  -6   2        404.82        414.91        11.48 o                         
   3  -6   2        762.97        689.82        13.34 o                         
   4  -6   2          7.88          5.15         0.96 o                         
   5  -6   2         55.61         59.05         1.12 o                         
   6  -6   2        189.55        197.52         5.35 o                         
  -6  -5   2          2.45          3.40         1.50 o                         
  -5  -5   2        338.38        332.73         7.93 o                         
  -4  -5   2        364.32        341.16         7.55 o                         
  -3  -5   2        265.67        247.48         4.47 o                         
  -2  -5   2          3.24          2.84         0.59 o                         
  -1  -5   2       1777.44       1778.92        18.52 o                         
   0  -5   2       1299.39       1302.83         8.77 o                         
   1  -5   2          6.33          7.10         1.56 o                         
   2  -5   2        620.33        625.60         9.30 o                         
   3  -5   2        310.91        312.14         4.27 o                         
   4  -5   2          0.01          0.22         0.47 o                         
   5  -5   2        113.28        106.85         1.31 o                         
   6  -5   2        688.58        715.37        19.06 o                         
   7  -5   2         89.45         97.74         4.13 o                         
  -6  -4   2          9.09          8.07         1.91 o                         
  -5  -4   2        124.41        119.99         4.33 o                         
  -4  -4   2        151.09        136.14         2.81 o                         
  -3  -4   2          8.49          9.59         0.77 o                         
  -2  -4   2        587.17        622.39         9.85 o                         
  -1  -4   2         17.23         12.98         0.84 o                         
   0  -4   2        266.63        255.17         2.08 o                         
   1  -4   2       1963.97       2220.76        47.32 o                         
   2  -4   2       2178.74       2284.23        48.90 o                         
   3  -4   2        445.79        409.43         8.40 o                         
   4  -4   2          4.25          3.14         1.16 o                         
   5  -4   2        233.78        237.07         2.59 o                         
   6  -4   2         48.39         44.43         2.27 o                         
   7  -4   2        131.78        136.79         3.55 o                         
  -7  -3   2          2.01          3.23         2.11 o                         
  -6  -3   2         95.88         88.48         1.68 o                         
  -5  -3   2         10.06         10.29         0.52 o                         
  -4  -3   2          0.11          0.70         0.57 o                         
  -3  -3   2       1301.85       1297.03        20.81 o                         
  -2  -3   2         18.76         20.66         0.92 o                         
  -1  -3   2       1391.67       1400.80         9.65 o                         
   0  -3   2        631.35        637.75         3.92 o                         
   1  -3   2         11.65         19.92         0.58 o                         
   2  -3   2        251.84        264.54         2.78 o                         
   3  -3   2        119.16        115.36         4.27 o                         
   4  -3   2        620.26        626.19         8.35 o                         
   5  -3   2        144.03        141.79         1.99 o                         
   6  -3   2        223.00        218.16         2.32 o                         
   7  -3   2          0.01         -0.94         1.09 o                         
  -7  -2   2        635.83        706.86        11.89 o                         
  -6  -2   2         89.03         79.74         1.34 o                         
  -5  -2   2        292.02        267.40         7.24 o                         
  -4  -2   2        139.33        121.66         3.07 o                         
  -3  -2   2       1433.02       1525.64        23.50 o                         
  -2  -2   2        272.19        281.78         3.43 o                         
  -1  -2   2       5157.22       5700.14        49.29 o                         
   0  -2   2        280.78        306.14         2.30 o                         
   1  -2   2      17666.87      19317.11       185.96 o                         
   2  -2   2       1801.68       2031.38        25.60 o                         
   3  -2   2        202.87        217.09         2.85 o                         
   4  -2   2        292.90        282.54         3.93 o                         
   5  -2   2        241.98        233.45         5.00 o                         
   6  -2   2        246.53        235.38         2.57 o                         
   7  -2   2         66.76         70.44         2.44 o                         
  -7  -1   2         39.94         39.04         2.53 o                         
  -6  -1   2        417.03        426.07         5.41 o                         
  -5  -1   2          8.62         11.48         0.71 o                         
  -4  -1   2          0.42          0.42         0.51 o                         
  -3  -1   2       2385.27       2622.86        35.76 o                         
  -2  -1   2        646.12        684.22         8.59 o                         
  -1  -1   2         89.45        121.63         1.18 o                         
   0  -1   2       1353.21       1569.87         8.37 o                         
   1  -1   2       2737.46       3042.82        37.63 o                         
   2  -1   2        703.69        717.68        10.32 o                         
   3  -1   2       1610.29       1731.49        20.29 o                         
   4  -1   2         12.85         16.96         0.91 o                         
   5  -1   2         13.90         14.29         0.78 o                         
   6  -1   2         35.84         36.06         1.59 o                         
   7  -1   2         87.25         85.15         8.91 o                         
  -7   0   2         31.82         35.22         1.48 o                         
  -6   0   2         61.65         59.75         1.28 o                         
  -5   0   2        622.52        639.84         5.23 o                         
  -4   0   2        105.66        110.75         1.43 o                         
  -3   0   2       1267.78       1322.55         9.54 o                         
  -2   0   2         23.41         13.91         0.45 o                         
  -1   0   2        434.59        211.52       243.00 o                         
   1   0   2         14.79         23.24         0.39 o                         
   2   0   2        579.02        576.26         5.65 o                         
   3   0   2        432.28        444.38         8.13 o                         
   4   0   2       1263.31       1291.59        20.00 o                         
   5   0   2        386.01        399.00         3.43 o                         
   6   0   2         82.53         80.04         1.74 o                         
   7   0   2        221.94        229.85         2.67 o                         
  -7   1   2          2.67          3.50         0.79 o                         
  -6   1   2        162.65        167.22         5.57 o                         
  -5   1   2         20.93         20.97         1.04 o                         
  -4   1   2         45.42         47.74         1.93 o                         
  -3   1   2        208.92        222.50         3.07 o                         
  -2   1   2         81.45        103.50         4.62 o                         
  -1   1   2        142.03        147.69         1.59 o                         
   0   1   2       2568.28       2648.19        36.45 o                         
   1   1   2       1712.97       1728.65        10.20 o                         
   2   1   2        225.24        219.34         1.85 o                         
   3   1   2          0.59          0.24         0.55 o                         
   4   1   2         20.96         27.68         1.43 o                         
   5   1   2        565.45        557.22        13.78 o                         
   6   1   2         13.94         11.25         1.07 o                         
   7   1   2         14.46         15.43         1.99 o                         
  -7   2   2          0.17         -0.44         0.77 o                         
  -6   2   2         14.80         14.86         0.84 o                         
  -5   2   2        932.52        945.01         9.48 o                         
  -4   2   2        110.21        118.61         2.85 o                         
  -3   2   2         29.24         33.54         1.47 o                         
  -2   2   2       3595.41       4076.73       105.05 o                         
  -1   2   2         39.19         53.94         1.37 o                         
   0   2   2         58.86         73.02         1.19 o                         
   1   2   2        144.40        158.64         1.35 o                         
   2   2   2        189.92        158.59         1.61 o                         
   3   2   2         30.85         23.13         0.93 o                         
   4   2   2        796.24        772.45        14.43 o                         
   5   2   2          7.20          7.54         0.81 o                         
   6   2   2        322.14        319.50        10.61 o                         
   7   2   2          1.62          4.74         2.20 o                         
  -7   3   2        100.95        103.58         2.12 o                         
  -6   3   2         12.18         10.26         1.05 o                         
  -5   3   2        387.14        394.60         3.80 o                         
  -4   3   2        129.60        121.52         2.07 o                         
  -3   3   2        148.27        169.35         3.14 o                         
  -2   3   2       1628.27       1719.71        15.35 o                         
  -1   3   2        381.59        292.25        80.82 o                         
   0   3   2          9.43          8.24         0.77 o                         
   1   3   2         21.41         11.80         0.66 o                         
   2   3   2        781.75        743.36         6.15 o                         
   3   3   2        221.96        222.41         5.02 o                         
   4   3   2          1.68          3.16         0.71 o                         
   5   3   2        599.61        585.72        16.30 o                         
   6   3   2         20.38         23.74         1.01 o                         
   7   3   2          2.45          5.18         1.21 o                         
  -7   4   2          0.64          1.26         1.41 o                         
  -6   4   2        126.71        126.06         2.37 o                         
  -5   4   2        149.36        149.11         6.30 o                         
  -4   4   2         23.45         19.82         2.04 o                         
  -3   4   2         88.78         93.75         2.15 o                         
  -2   4   2         96.31         81.60         2.14 o                         
  -1   4   2         54.27         35.84         1.10 o                         
   0   4   2         83.81         77.82         1.18 o                         
   1   4   2          0.03          0.46         0.91 o                         
   2   4   2        475.98        467.19         5.26 o                         
   3   4   2         98.55         92.64         1.92 o                         
   4   4   2        125.42        124.56         1.95 o                         
   5   4   2        136.52        134.92         4.07 o                         
   6   4   2        473.87        478.66        13.41 o                         
  -7   5   2         22.32         24.36         2.05 o                         
  -6   5   2         31.46         27.52         2.08 o                         
  -5   5   2         18.86         22.37         0.98 o                         
  -4   5   2        216.36        239.57         6.37 o                         
  -3   5   2        200.83        186.66         7.85 o                         
  -2   5   2        183.83        194.70         4.78 o                         
  -1   5   2         22.94         25.33         1.43 o                         
   0   5   2        382.84        380.40         4.68 o                         
   1   5   2        117.96        122.07         1.86 o                         
   2   5   2       1040.16       1038.66        14.91 o                         
   3   5   2        495.02        490.32         6.38 o                         
   4   5   2         11.36         10.48         1.09 o                         
   5   5   2          8.96         40.03        23.51 o                         
   6   5   2         38.29         42.81         2.69 o                         
  -6   6   2         72.28         73.98         2.54 o                         
  -5   6   2        115.20         71.45        49.66 o                         
  -4   6   2         23.68         28.73         3.20 o                         
  -3   6   2        264.73        296.99         7.87 o                         
  -2   6   2          2.06          2.62         0.86 o                         
  -1   6   2       1132.96       1116.54        12.56 o                         
   0   6   2         28.46         40.08         2.03 o                         
   1   6   2        553.47        536.42         6.26 o                         
   2   6   2        944.26        926.59        13.19 o                         
   3   6   2        450.81        437.22         9.01 o                         
   4   6   2         80.07         85.60         2.37 o                         
   5   6   2        151.30        152.72         2.89 o                         
  -6   7   2         10.22          4.29         5.27 o                         
  -5   7   2          0.60          1.47         1.04 o                         
  -4   7   2        361.56        369.12         7.35 o                         
  -3   7   2        112.56        118.34         3.39 o                         
  -2   7   2         19.21         20.90         4.26 o                         
  -1   7   2        104.57        109.07         2.48 o                         
   0   7   2       1937.70       1954.14        16.23 o                         
   1   7   2        165.40        155.16         2.96 o                         
   2   7   2        367.64        353.23         3.54 o                         
   3   7   2        118.43        116.95         1.89 o                         
   4   7   2         12.05          8.47         1.23 o                         
   5   7   2         17.36         13.63         1.66 o                         
  -5   8   2          2.50          2.94         1.45 o                         
  -4   8   2         59.89         65.24         2.77 o                         
  -3   8   2        201.04        209.11         5.28 o                         
  -2   8   2        177.17        170.11         4.67 o                         
  -1   8   2         34.74         33.18         2.02 o                         
   0   8   2        110.09        109.30         3.25 o                         
   1   8   2        127.56        120.46         2.87 o                         
   2   8   2         12.23         12.60         1.58 o                         
   3   8   2          3.57          5.72         1.21 o                         
   4   8   2          0.65          0.54         0.83 o                         
  -5   9   2          0.85          1.34         1.46 o                         
  -4   9   2         72.05         78.56         5.31 o                         
  -3   9   2         89.61         96.39         3.41 o                         
  -2   9   2        237.45        261.52         9.20 o                         
  -1   9   2         86.24         79.10         2.47 o                         
   0   9   2        162.11        158.74         2.92 o                         
   1   9   2          1.13          1.66         1.41 o                         
   2   9   2        264.29        270.11         3.86 o                         
   3   9   2         45.39         44.14         1.84 o                         
  -4  10   2          4.82          2.46         2.19 o                         
  -3  10   2          4.02          3.83         1.34 o                         
  -2  10   2        400.28        420.68        11.30 o                         
  -1  10   2         38.05         40.68         2.25 o                         
   0  10   2        172.49        173.12         5.49 o                         
   1  10   2        220.96        242.31         4.53 o                         
   2  10   2         40.65         36.33         3.46 o                         
  -1  11   2         35.22         33.59         2.62 o                         
  -1 -11   3          1.71          1.90         1.06 o                         
   0 -11   3        116.71        116.28         2.58 o                         
   1 -11   3        233.79        239.25         4.01 o                         
   2 -11   3          1.21          0.15         1.06 o                         
   3 -11   3         24.06         27.34         2.71 o                         
  -3 -10   3        155.17        153.32         3.74 o                         
  -2 -10   3        268.44        265.98         3.60 o                         
  -1 -10   3        136.60        148.01         2.97 o                         
   0 -10   3         41.56         45.46         1.98 o                         
   1 -10   3          0.33         -0.04         1.00 o                         
   2 -10   3         91.42         92.57         2.27 o                         
   3 -10   3         25.58         30.19         2.10 o                         
   4 -10   3         48.66         51.19         4.21 o                         
  -4  -9   3        222.12        212.36         7.08 o                         
  -3  -9   3          1.22          1.75         1.35 o                         
  -2  -9   3        208.50        217.02         3.50 o                         
  -1  -9   3        797.21        820.44         7.25 o                         
   0  -9   3         23.94         24.55         1.24 o                         
   1  -9   3          4.57          4.84         1.01 o                         
   2  -9   3          7.34          5.92         1.18 o                         
   3  -9   3        439.26        423.10         4.96 o                         
   4  -9   3        136.26        139.95         4.91 o                         
   5  -9   3         39.72         47.03         8.49 o                         
  -5  -8   3          0.04          3.65         3.23 o                         
  -4  -8   3          2.88          1.10         1.01 o                         
  -3  -8   3          0.17          0.08         0.67 o                         
  -2  -8   3          0.36          1.33         1.10 o                         
  -1  -8   3       1187.53       1215.29         9.13 o                         
   0  -8   3        105.81        105.71         2.73 o                         
   1  -8   3        157.26        151.75         3.37 o                         
   2  -8   3        415.39        440.17         7.57 o                         
   3  -8   3         68.75         66.01         1.47 o                         
   4  -8   3        153.40        152.07         2.11 o                         
   5  -8   3         73.71         71.77         2.88 o                         
   6  -8   3         72.65         75.21         4.88 o                         
  -5  -7   3         11.22          9.84         2.39 o                         
  -4  -7   3        192.59        191.01         3.60 o                         
  -3  -7   3          1.57          1.11         0.69 o                         
  -2  -7   3        260.12        247.69         2.38 o                         
  -1  -7   3          5.25          7.70         0.85 o                         
   0  -7   3        385.38        366.09         3.05 o                         
   1  -7   3         57.08         57.17         2.43 o                         
   2  -7   3        268.88        284.15         3.13 o                         
   3  -7   3        890.42        921.03        16.30 o                         
   4  -7   3         12.36         15.88         1.16 o                         
   5  -7   3          9.85          7.85         4.54 o                         
   6  -7   3        108.08        101.94         3.22 o                         
  -6  -6   3         92.43         95.79         7.72 o                         
  -5  -6   3          0.09         -0.80         0.87 o                         
  -4  -6   3         45.65         47.64         1.36 o                         
  -3  -6   3        686.29        677.36        13.81 o                         
  -2  -6   3        385.19        384.47         5.74 o                         
  -1  -6   3        232.67        240.83         3.10 o                         
   0  -6   3        277.10        268.29         2.41 o                         
   1  -6   3        325.79        309.72         2.49 o                         
   2  -6   3          0.72          0.50         0.55 o                         
   3  -6   3          3.60          8.95         0.95 o                         
   4  -6   3         94.61         98.27         3.22 o                         
   5  -6   3         64.85         64.97         1.89 o                         
   6  -6   3         56.86         56.94         2.99 o                         
  -6  -5   3         22.04         19.21         2.27 o                         
  -5  -5   3        171.87        168.87         4.24 o                         
  -4  -5   3          0.49          0.97         0.64 o                         
  -3  -5   3        126.69        105.07         1.53 o                         
  -2  -5   3       1488.79       1481.75        20.79 o                         
  -1  -5   3        429.62        431.12         6.14 o                         
   0  -5   3       2625.13       2675.63        17.99 o                         
   1  -5   3        875.21        892.25        12.44 o                         
   2  -5   3        285.66        296.83         3.64 o                         
   3  -5   3        987.96        926.82        16.99 o                         
   4  -5   3         44.72         43.20         0.92 o                         
   5  -5   3        127.76        123.88         1.64 o                         
   6  -5   3        119.10        125.76         3.04 o                         
   7  -5   3          7.73          6.13         1.62 o                         
  -6  -4   3        427.43        421.03        30.06 o                         
  -5  -4   3         41.86         34.27         0.96 o                         
  -4  -4   3         41.19         34.44         1.22 o                         
  -3  -4   3       1079.24       1021.69        13.38 o                         
  -2  -4   3       1539.73       1607.99        30.73 o                         
  -1  -4   3         45.72         56.87         1.03 o                         
   0  -4   3          4.31          2.53         0.40 o                         
   1  -4   3        715.75        665.08         4.91 o                         
   2  -4   3       5724.63       6368.82        99.14 o                         
   3  -4   3        324.82        371.20         8.74 o                         
   4  -4   3          9.42         10.19         0.59 o                         
   5  -4   3         27.86         29.57         0.89 o                         
   6  -4   3         16.11         14.94         1.54 o                         
   7  -4   3          4.98          6.46         1.87 o                         
  -7  -3   3          2.62          1.87         3.18 o                         
  -6  -3   3         85.00         75.54         4.84 o                         
  -5  -3   3        158.48        177.95         2.92 o                         
  -4  -3   3          0.86          2.57         0.58 o                         
  -3  -3   3         14.83         21.22         1.13 o                         
  -2  -3   3       1148.19       1204.27        24.24 o                         
  -1  -3   3         47.67         43.79         3.10 o                         
   0  -3   3         17.69         21.93         0.52 o                         
   1  -3   3        116.00        108.58         0.97 o                         
   2  -3   3       1940.56       2131.86        44.57 o                         
   3  -3   3         53.98         46.63         0.59 o                         
   4  -3   3         25.83         27.11         0.82 o                         
   5  -3   3          9.32          8.66         0.78 o                         
   6  -3   3         20.58         21.23         1.75 o                         
   7  -3   3        101.59        102.11         2.99 o                         
  -7  -2   3          6.36          4.81         2.03 o                         
  -6  -2   3         26.81         24.97         0.97 o                         
  -5  -2   3         12.57         15.32         0.82 o                         
  -4  -2   3        408.95        422.40         5.08 o                         
  -3  -2   3          0.99          0.63         0.34 o                         
  -2  -2   3        818.74        883.09        12.18 o                         
  -1  -2   3      16085.89      17120.73       185.26 o                         
   0  -2   3       3095.15       3407.22        21.22 o                         
   1  -2   3       2761.00       3122.91        31.70 o                         
   2  -2   3        185.15        166.67         1.74 o                         
   3  -2   3        640.00        655.81         9.75 o                         
   4  -2   3        576.94        584.36         6.95 o                         
   5  -2   3         18.71         16.84         0.82 o                         
   6  -2   3        302.08        313.91         3.16 o                         
   7  -2   3          9.93          6.31         1.29 o                         
  -7  -1   3         86.06         85.62         3.31 o                         
  -6  -1   3         60.12         58.00         1.22 o                         
  -5  -1   3        540.65        545.46         4.27 o                         
  -4  -1   3         52.59         56.75         1.38 o                         
  -3  -1   3         42.21         55.67         1.00 o                         
  -2  -1   3       1120.20       1347.74        31.02 o                         
  -1  -1   3      11198.41      12305.38       144.04 o                         
   0  -1   3         59.97         49.83         0.59 o                         
   1  -1   3        172.30        180.75         2.58 o                         
   2  -1   3       3968.58        602.82      1712.74 o                         
   3  -1   3        777.58        802.88         5.76 o                         
   4  -1   3          5.53          5.63         0.75 o                         
   5  -1   3        419.93        420.59         3.72 o                         
   6  -1   3        514.44        524.35         4.97 o                         
   7  -1   3          0.02          2.00         1.97 o                         
  -7   0   3         21.09         22.51         2.07 o                         
  -6   0   3        270.78        265.48         2.82 o                         
  -5   0   3          4.81          5.21         0.84 o                         
  -4   0   3        937.14        931.81         6.91 o                         
  -3   0   3        498.13        539.30         3.95 o                         
  -2   0   3        272.83        276.96         6.81 o                         
  -1   0   3       5083.62        136.72      2702.15 o                         
   0   0   3         70.16         71.17         1.01 o                         
   1   0   3        284.69        334.92         2.01 o                         
   2   0   3         14.62         14.00         0.83 o                         
   3   0   3        147.16        120.35         1.81 o                         
   4   0   3         13.82         15.07         0.94 o                         
   5   0   3        403.85        402.69         5.18 o                         
   6   0   3          1.21          1.27         0.68 o                         
   7   0   3        132.03        124.03         2.49 o                         
  -7   1   3        288.97        291.99         3.97 o                         
  -6   1   3          0.66          1.47         0.68 o                         
  -5   1   3         16.65         14.82         0.96 o                         
  -4   1   3        202.74        209.82         1.87 o                         
  -3   1   3       4295.13       4662.28       111.07 o                         
  -2   1   3        339.88        413.72        21.77 o                         
  -1   1   3        281.91        283.87         8.27 o                         
   0   1   3       1554.91       1615.86        16.37 o                         
   1   1   3        555.86        541.15         3.38 o                         
   2   1   3          0.14          2.19         0.40 o                         
   3   1   3        985.46       1095.84        13.64 o                         
   4   1   3        360.94        336.78         5.77 o                         
   5   1   3        136.05        139.89         1.66 o                         
   6   1   3        115.36        114.72         3.93 o                         
   7   1   3         53.21         54.97         2.22 o                         
  -7   2   3         41.84         42.87         1.53 o                         
  -6   2   3          1.43          1.15         0.73 o                         
  -5   2   3        105.73        105.13         1.52 o                         
  -4   2   3        218.53        228.26         5.17 o                         
  -3   2   3        122.05        147.85         6.52 o                         
  -2   2   3       1167.58       1250.95        10.93 o                         
  -1   2   3          0.02          1.28         0.59 o                         
   0   2   3       1479.84       1474.84        10.41 o                         
   1   2   3       3030.34       3132.66        20.39 o                         
   2   2   3        506.29        504.77         5.17 o                         
   3   2   3       1311.99       1330.65        20.20 o                         
   4   2   3          0.18          0.45         0.62 o                         
   5   2   3         11.13         10.09         0.87 o                         
   6   2   3         31.54         30.64         1.29 o                         
   7   2   3        104.80        113.06         2.94 o                         
  -7   3   3        106.18        105.11         2.72 o                         
  -6   3   3         42.66         41.74         1.65 o                         
  -5   3   3          3.83          5.12         0.65 o                         
  -4   3   3        353.96        344.88        16.97 o                         
  -3   3   3       2770.33       2783.83        66.75 o                         
  -2   3   3        529.18        607.91         5.91 o                         
  -1   3   3         87.20         98.80         1.56 o                         
   0   3   3          0.34          5.92         0.64 o                         
   1   3   3        781.56        775.05         5.23 o                         
   2   3   3          1.66          2.25         0.64 o                         
   3   3   3         63.37         60.18         1.54 o                         
   4   3   3        498.93        499.93        11.97 o                         
   5   3   3        393.08        395.55        10.21 o                         
   6   3   3        298.56        280.09         8.11 o                         
  -7   4   3        163.51        154.40         7.09 o                         
  -6   4   3         10.82         10.23         0.98 o                         
  -5   4   3        291.25        294.28         6.91 o                         
  -4   4   3         58.79         68.96         1.99 o                         
  -3   4   3         35.45         37.04         1.73 o                         
  -2   4   3       1485.12       1507.18        19.02 o                         
  -1   4   3        600.89        570.02         6.87 o                         
   0   4   3        471.87        474.64         4.30 o                         
   1   4   3         71.56         96.29         1.51 o                         
   2   4   3        179.06        154.00         2.35 o                         
   3   4   3        348.32        342.90         4.71 o                         
   4   4   3         19.43         17.83         1.07 o                         
   5   4   3        309.15        314.87        11.67 o                         
   6   4   3         15.02         12.59         1.43 o                         
  -7   5   3        119.34        115.25         4.04 o                         
  -6   5   3        253.43        247.24         6.22 o                         
  -5   5   3        289.20        264.95        13.14 o                         
  -4   5   3          8.10         13.23         2.47 o                         
  -3   5   3        417.24        411.88        11.58 o                         
  -2   5   3          0.15          1.17         0.83 o                         
  -1   5   3       1455.21       1459.32        11.46 o                         
   0   5   3         81.63         79.54         1.99 o                         
   1   5   3        184.74        178.79         2.80 o                         
   2   5   3        813.59        754.54        10.73 o                         
   3   5   3        520.81        500.92         5.08 o                         
   4   5   3        260.59        257.96         4.32 o                         
   5   5   3        184.71        177.08         7.23 o                         
   6   5   3         19.89         15.54         1.43 o                         
  -6   6   3        220.52        211.45         6.54 o                         
  -5   6   3         83.22         71.70         6.94 o                         
  -4   6   3        124.70        120.44         4.84 o                         
  -3   6   3         17.04         16.99         1.12 o                         
  -2   6   3        625.59        626.26         6.16 o                         
  -1   6   3        376.32        356.13         5.04 o                         
   0   6   3        130.32        130.25         2.57 o                         
   1   6   3        185.24        186.46         2.36 o                         
   2   6   3        213.76        204.68         3.33 o                         
   3   6   3        224.95        220.15         4.51 o                         
   4   6   3        234.97        238.89         6.64 o                         
   5   6   3        159.21        146.62         4.35 o                         
  -6   7   3         64.94         67.62         3.94 o                         
  -5   7   3         23.22         26.81         1.41 o                         
  -4   7   3          2.66          2.23         0.92 o                         
  -3   7   3         32.60         32.33         1.40 o                         
  -2   7   3          5.40          2.09         1.16 o                         
  -1   7   3        192.34        185.16         3.95 o                         
   0   7   3         38.10         37.47         2.40 o                         
   1   7   3          0.70          1.42         0.90 o                         
   2   7   3        156.90        149.25         2.77 o                         
   3   7   3        147.11        154.91         3.14 o                         
   4   7   3         12.99         10.94         1.40 o                         
   5   7   3        361.83        358.24        11.36 o                         
  -5   8   3         13.47         10.40         1.88 o                         
  -4   8   3        102.03        100.54         3.03 o                         
  -3   8   3        137.78        133.26         5.09 o                         
  -2   8   3         14.94         14.38         1.55 o                         
  -1   8   3          0.39          1.11         0.98 o                         
   0   8   3          5.26          6.78         1.61 o                         
   1   8   3        500.59        485.38         5.10 o                         
   2   8   3        713.88        719.66        12.03 o                         
   3   8   3        233.86        227.62         4.22 o                         
   4   8   3         67.00         66.13         1.96 o                         
  -5   9   3          7.49         10.62         2.15 o                         
  -4   9   3        158.11        155.76         6.93 o                         
  -3   9   3          8.22          7.90         1.38 o                         
  -2   9   3         22.03         26.93         1.91 o                         
  -1   9   3        212.97        203.96         4.47 o                         
   0   9   3         29.81         27.68         5.61 o                         
   1   9   3        182.50        180.21         4.39 o                         
   2   9   3        150.05        143.20         4.05 o                         
   3   9   3        584.60        585.51        11.33 o                         
  -3  10   3         42.66         42.65         2.89 o                         
  -2  10   3         84.82         89.94         3.75 o                         
  -1  10   3          1.61          0.61         1.35 o                         
   0  10   3        183.11        178.76         3.65 o                         
   1  10   3         20.62         18.78         1.78 o                         
   2  10   3         40.52         39.07         3.26 o                         
  -1 -11   4         32.28         32.26         1.82 o                         
   0 -11   4        196.91        202.80         3.94 o                         
   1 -11   4         48.97         48.99         3.60 o                         
   2 -11   4         31.11         37.98         3.56 o                         
   3 -11   4         39.87         43.68         5.46 o                         
  -3 -10   4          3.41          3.86         1.06 o                         
  -2 -10   4        144.75        149.40         2.50 o                         
  -1 -10   4        131.92        130.16         2.17 o                         
   0 -10   4          8.52          9.94         1.32 o                         
   1 -10   4        101.23        107.22         3.53 o                         
   2 -10   4          2.53          3.43         1.12 o                         
   3 -10   4         44.41         46.68         1.99 o                         
   4 -10   4         63.81         72.05         3.15 o                         
  -4  -9   4          3.73          2.87         2.42 o                         
  -3  -9   4        147.65        147.03         3.08 o                         
  -2  -9   4         54.39         56.09         1.62 o                         
  -1  -9   4         44.71         46.98         1.53 o                         
   0  -9   4          5.97          6.97         1.27 o                         
   1  -9   4         84.75         86.02         2.51 o                         
   2  -9   4          0.22         -0.81         0.81 o                         
   3  -9   4          8.04          6.26         1.23 o                         
   4  -9   4        259.35        277.97        14.08 o                         
   5  -9   4         35.23         38.64         3.10 o                         
  -5  -8   4        100.96        105.37         7.31 o                         
  -4  -8   4         31.89         28.28         1.52 o                         
  -3  -8   4          7.14          7.59         0.90 o                         
  -2  -8   4        207.91        208.04         4.45 o                         
  -1  -8   4         88.63         86.74         1.62 o                         
   0  -8   4          5.43          6.23         0.96 o                         
   1  -8   4        145.70        143.42         2.29 o                         
   2  -8   4         12.40          7.47         0.98 o                         
   3  -8   4          0.08          1.35         0.91 o                         
   4  -8   4         36.98         39.27         2.72 o                         
   5  -8   4         78.09         67.46        21.76 o                         
   6  -8   4         28.02         33.94         6.51 o                         
  -5  -7   4        108.15        112.71         8.02 o                         
  -4  -7   4          6.01          5.47         0.79 o                         
  -3  -7   4         43.07         40.77         1.18 o                         
  -2  -7   4        447.45        439.90         5.58 o                         
  -1  -7   4        326.43        319.58         3.82 o                         
   0  -7   4          0.31          0.78         0.58 o                         
   1  -7   4        295.80        301.47         9.69 o                         
   2  -7   4         17.52         12.70         1.23 o                         
   3  -7   4        380.29        387.33         4.58 o                         
   4  -7   4          4.76          3.88         0.96 o                         
   5  -7   4         29.35         28.15         1.72 o                         
   6  -7   4          2.56          1.28         1.53 o                         
  -6  -6   4         33.85         39.16         3.42 o                         
  -5  -6   4        115.22        121.43         4.76 o                         
  -4  -6   4        468.18        441.12         6.82 o                         
  -3  -6   4         39.35         36.30         1.31 o                         
  -2  -6   4        690.15        653.84        11.94 o                         
  -1  -6   4         14.16         16.58         0.87 o                         
   0  -6   4        457.64        483.01         4.16 o                         
   1  -6   4         20.16         18.66         0.94 o                         
   2  -6   4         82.73         94.17         1.46 o                         
   3  -6   4       1020.42       1026.69        18.86 o                         
   4  -6   4         95.14         96.21         1.75 o                         
   5  -6   4        234.40        239.88         5.79 o                         
   6  -6   4         22.40         20.35         2.40 o                         
  -6  -5   4         23.02         27.93         2.16 o                         
  -5  -5   4          7.53          3.76         0.55 o                         
  -4  -5   4         46.34         50.05         1.06 o                         
  -3  -5   4         24.54         23.77         0.76 o                         
  -2  -5   4        159.90        157.97         3.12 o                         
  -1  -5   4        697.75        700.98         5.25 o                         
   0  -5   4        239.40        238.77         2.13 o                         
   1  -5   4         10.46         11.46         2.53 o                         
   2  -5   4          0.72          1.90         0.77 o                         
   3  -5   4       1707.32       1712.49        38.10 o                         
   4  -5   4          8.30          8.75         0.49 o                         
   5  -5   4        100.70         97.67         2.48 o                         
   6  -5   4        304.80        303.36         6.26 o                         
   7  -5   4          4.57          4.69         1.64 o                         
  -6  -4   4        324.98        329.94        20.03 o                         
  -5  -4   4        402.64        369.89         8.41 o                         
  -4  -4   4         34.11         45.86         1.01 o                         
  -3  -4   4          0.06          1.08         0.96 o                         
  -2  -4   4        173.26        196.51         2.02 o                         
  -1  -4   4        169.80        167.10         1.78 o                         
   0  -4   4         47.41         29.29         0.96 o                         
   1  -4   4         11.71         15.32         0.69 o                         
   2  -4   4       3274.09       3615.86        51.45 o                         
   3  -4   4          3.20          6.51         0.49 o                         
   4  -4   4        212.36        224.26         2.68 o                         
   5  -4   4        186.21        179.91         1.93 o                         
   6  -4   4         54.80         57.62         2.12 o                         
   7  -4   4        217.43        216.47         4.51 o                         
  -7  -3   4         34.94         37.44         3.17 o                         
  -6  -3   4        617.14        655.14        13.01 o                         
  -5  -3   4         66.83         69.80         0.96 o                         
  -4  -3   4        243.63        228.30         5.01 o                         
  -3  -3   4        307.00        313.33         6.78 o                         
  -2  -3   4       1234.00       1398.89        14.09 o                         
  -1  -3   4         29.64         18.02         0.49 o                         
   0  -3   4        591.47        569.84         5.49 o                         
   1  -3   4        340.31        382.35         4.54 o                         
   2  -3   4        332.05        319.87         4.66 o                         
   3  -3   4       1152.13       1209.61        32.02 o                         
   4  -3   4       1695.93       1740.71        22.82 o                         
   5  -3   4        107.43        103.14         1.66 o                         
   6  -3   4         96.52        102.12         2.41 o                         
   7  -3   4        205.28        197.48         4.48 o                         
  -7  -2   4        449.04        481.32        11.13 o                         
  -6  -2   4          0.20         -0.09         0.33 o                         
  -5  -2   4         31.59         30.20         0.71 o                         
  -4  -2   4          5.05          4.41         0.48 o                         
  -3  -2   4        936.09        926.87        13.62 o                         
  -2  -2   4         23.39         21.86         0.66 o                         
  -1  -2   4       5009.75       5619.85        47.32 o                         
   0  -2   4       3251.33       3563.97        22.35 o                         
   1  -2   4       1060.30       1121.60        18.79 o                         
   2  -2   4        109.77        139.78         2.49 o                         
   3  -2   4        606.32        649.10        13.33 o                         
   4  -2   4       1414.80       1413.33        26.62 o                         
   5  -2   4         75.58         74.77         1.31 o                         
   6  -2   4         18.52         17.61         0.79 o                         
   7  -2   4         72.32         70.99         3.41 o                         
  -7  -1   4        293.47        294.51         8.12 o                         
  -6  -1   4        724.29        723.21         9.88 o                         
  -5  -1   4         49.77         50.68         0.89 o                         
  -4  -1   4         95.10         99.27         0.99 o                         
  -3  -1   4        144.06        138.29         1.54 o                         
  -2  -1   4       1971.22       2100.12        40.72 o                         
  -1  -1   4       8115.02       9147.13        64.88 o                         
   0  -1   4        903.64        958.35        11.60 o                         
   1  -1   4       3731.85       3976.63        36.85 o                         
   2  -1   4        415.39        408.12         2.49 o                         
   3  -1   4        180.76        158.18         2.26 o                         
   4  -1   4        282.18        298.12         4.53 o                         
   5  -1   4        628.90        621.93         5.62 o                         
   6  -1   4         58.63         56.38         1.43 o                         
   7  -1   4          8.26          5.99         1.29 o                         
  -7   0   4         11.07         15.37         1.94 o                         
  -6   0   4        316.92        322.93         3.12 o                         
  -5   0   4        473.44        466.12         6.53 o                         
  -4   0   4         66.13         54.70         0.95 o                         
  -3   0   4        162.76        173.08         2.59 o                         
  -2   0   4        372.01        341.63        62.64 o                         
  -1   0   4         99.19         64.44        50.51 o                         
   0   0   4         27.76         35.89         0.68 o                         
   1   0   4       1181.83       1128.07         7.55 o                         
   2   0   4       1813.05       1889.31        13.74 o                         
   3   0   4        228.61        230.22         3.17 o                         
   4   0   4        688.71        677.74         8.85 o                         
   5   0   4        344.77        335.64         6.79 o                         
   6   0   4        151.69        144.89         1.93 o                         
   7   0   4          0.65          3.57         1.76 o                         
  -7   1   4         35.83         39.52         2.21 o                         
  -6   1   4         13.99         12.89         0.71 o                         
  -5   1   4        180.14        175.59         2.28 o                         
  -4   1   4          7.72          9.61         0.55 o                         
  -3   1   4         24.05         26.24         0.64 o                         
  -2   1   4       4769.08       5142.81        48.87 o                         
  -1   1   4        173.84        180.83         2.02 o                         
   0   1   4       2040.82       2147.80        19.18 o                         
   1   1   4       3403.53       3523.01        22.96 o                         
   2   1   4        218.66        211.43         2.04 o                         
   3   1   4        305.26        301.05         5.21 o                         
   4   1   4        194.26        197.54         4.76 o                         
   5   1   4        289.51        290.06         3.73 o                         
   6   1   4        339.73        336.27         5.74 o                         
   7   1   4          1.61          4.22         1.47 o                         
  -7   2   4         11.73         12.93         1.08 o                         
  -6   2   4        272.51        265.10         3.24 o                         
  -5   2   4       1155.84       1146.71         9.04 o                         
  -4   2   4         60.92         54.10         1.22 o                         
  -3   2   4         30.49         23.71         1.89 o                         
  -2   2   4        104.84        112.79         1.64 o                         
  -1   2   4       8608.88       9117.00        96.07 o                         
   0   2   4          0.08          0.08         0.40 o                         
   1   2   4        574.69        564.27         3.70 o                         
   2   2   4        185.34        140.65         1.83 o                         
   3   2   4        251.67        240.40         4.42 o                         
   4   2   4        231.66        223.47         3.03 o                         
   5   2   4        219.12        225.11         5.20 o                         
   6   2   4        494.55        486.25        16.35 o                         
   7   2   4         17.72         19.56         4.43 o                         
  -7   3   4        128.40        125.81         3.42 o                         
  -6   3   4         96.69        103.50         2.88 o                         
  -5   3   4        786.18        760.22        20.38 o                         
  -4   3   4        524.81        501.52        19.78 o                         
  -3   3   4          2.02          9.87         3.63 o                         
  -2   3   4        260.05        287.86         7.40 o                         
  -1   3   4        373.13        420.28         6.77 o                         
   0   3   4       1262.02       1230.42         9.00 o                         
   1   3   4        627.00        674.58         4.59 o                         
   2   3   4          4.09          6.34         0.77 o                         
   3   3   4       1110.68       1048.03        15.45 o                         
   4   3   4        223.28        212.41         6.69 o                         
   5   3   4          0.39          0.24         0.63 o                         
   6   3   4         50.48         49.34         3.24 o                         
  -7   4   4         99.67         91.65         2.74 o                         
  -6   4   4        434.90        437.30         5.63 o                         
  -5   4   4        262.91        269.42         9.09 o                         
  -4   4   4          4.31          9.89         1.03 o                         
  -3   4   4        779.20        750.64        21.57 o                         
  -2   4   4         67.72         75.39         1.70 o                         
  -1   4   4       2514.51       2541.85        39.93 o                         
   0   4   4        604.03        617.30         5.43 o                         
   1   4   4        176.68        171.41         2.76 o                         
   2   4   4         80.13         73.32         1.42 o                         
   3   4   4         14.04         13.96         0.88 o                         
   4   4   4        758.22        741.84        16.80 o                         
   5   4   4          2.43          1.55         0.97 o                         
   6   4   4         26.08         26.00         1.29 o                         
  -7   5   4        137.32        141.28         4.25 o                         
  -6   5   4          0.00          0.81         1.01 o                         
  -5   5   4         39.45         36.72         1.88 o                         
  -4   5   4         49.45         55.31         1.73 o                         
  -3   5   4        194.35        165.69         5.65 o                         
  -2   5   4         95.42        108.33         1.78 o                         
  -1   5   4        684.45        826.45        95.88 o                         
   0   5   4       2364.57       2364.93        19.20 o                         
   1   5   4        730.95        722.95         5.95 o                         
   2   5   4          0.86          1.49         0.71 o                         
   3   5   4        108.70         98.96         2.13 o                         
   4   5   4        568.86        577.39        12.24 o                         
   5   5   4          4.99          4.17         1.00 o                         
   6   5   4         77.65         75.68         5.13 o                         
  -6   6   4        374.68        361.48        23.38 o                         
  -5   6   4         27.52         26.10         5.42 o                         
  -4   6   4         24.02         23.97         7.48 o                         
  -3   6   4        671.24        649.77        18.91 o                         
  -2   6   4         35.74         29.06         1.87 o                         
  -1   6   4        210.98        189.88         2.79 o                         
   0   6   4         18.97         20.87         1.25 o                         
   1   6   4        239.07        241.76         3.19 o                         
   2   6   4        146.11        123.73         2.89 o                         
   3   6   4        164.88        167.21         3.02 o                         
   4   6   4         47.91         52.82         1.72 o                         
   5   6   4        211.17        220.13         7.64 o                         
  -6   7   4        141.72        146.19         6.93 o                         
  -5   7   4        463.14        484.23        21.16 o                         
  -4   7   4          1.70          1.87         1.29 o                         
  -3   7   4        223.66        212.28         6.55 o                         
  -2   7   4        339.52        330.37         3.72 o                         
  -1   7   4        170.93        163.05         4.03 o                         
   0   7   4        622.16        621.10         5.97 o                         
   1   7   4        210.38        194.66         3.35 o                         
   2   7   4         11.58          9.59         1.09 o                         
   3   7   4         69.57         70.93         1.70 o                         
   4   7   4        123.73        142.00         5.15 o                         
   5   7   4         89.40         85.45         3.34 o                         
  -5   8   4         83.36         87.21         3.21 o                         
  -4   8   4         35.08         34.15         2.03 o                         
  -3   8   4        302.95        305.57         6.54 o                         
  -2   8   4         45.57         55.77         2.08 o                         
  -1   8   4         45.23         48.20         2.78 o                         
   0   8   4         45.95         44.88         2.14 o                         
   1   8   4       1024.95       1008.78        10.01 o                         
   2   8   4          4.81          5.47         1.63 o                         
   3   8   4        127.71        125.84         2.74 o                         
   4   8   4          3.34          2.57         1.23 o                         
  -4   9   4          6.97          8.18         1.59 o                         
  -3   9   4         31.30         30.28         2.34 o                         
  -2   9   4        134.40        134.41         6.13 o                         
  -1   9   4         36.45         41.42         2.15 o                         
   0   9   4         45.86         46.17         4.17 o                         
   1   9   4          4.87          4.78         1.51 o                         
   2   9   4          1.30          1.53         1.18 o                         
   3   9   4          0.38          0.58         1.26 o                         
  -3  10   4        267.54        273.91        11.14 o                         
  -2  10   4        120.74        134.08         3.86 o                         
  -1  10   4         11.86          9.98         1.65 o                         
   0  10   4          0.83          1.74         1.40 o                         
   1  10   4         41.14         42.32         3.24 o                         
  -1 -11   5         27.74         31.60         1.79 o                         
   0 -11   5         21.85         23.68         1.82 o                         
   1 -11   5          0.10         -0.47         0.97 o                         
   2 -11   5         12.50         12.82         1.68 o                         
   3 -11   5         44.29         51.63         4.84 o                         
  -3 -10   5         49.81         48.94         1.93 o                         
  -2 -10   5        147.05        149.85         2.40 o                         
  -1 -10   5         44.40         47.17         1.72 o                         
   0 -10   5        494.89        505.64         5.59 o                         
   1 -10   5         22.25         22.29         1.39 o                         
   2 -10   5         83.06         85.91         2.51 o                         
   3 -10   5         51.14         47.41         2.28 o                         
   4 -10   5        105.90        106.83         5.03 o                         
  -4  -9   5        110.85        107.31         7.87 o                         
  -3  -9   5          1.32          0.64         0.76 o                         
  -2  -9   5         21.86         24.96         1.59 o                         
  -1  -9   5        224.29        222.38         5.27 o                         
   0  -9   5        568.60        559.58         5.19 o                         
   1  -9   5         20.77         20.48         2.05 o                         
   2  -9   5         21.01         20.43         1.16 o                         
   3  -9   5        339.86        329.69         6.03 o                         
   4  -9   5         32.86         31.07         2.85 o                         
   5  -9   5         21.84         23.02         5.17 o                         
  -5  -8   5         37.19         51.92        20.40 o                         
  -4  -8   5         30.64         29.08         2.82 o                         
  -3  -8   5         90.19         90.44         4.15 o                         
  -2  -8   5         11.73          9.83         1.00 o                         
  -1  -8   5        358.31        353.01         3.28 o                         
   0  -8   5         96.76         95.13         1.73 o                         
   1  -8   5        288.26        288.65         3.21 o                         
   2  -8   5        212.70        199.91         4.75 o                         
   3  -8   5         43.41         41.76         2.13 o                         
   4  -8   5        292.73        289.89         4.79 o                         
   5  -8   5         30.73         31.10         1.95 o                         
  -5  -7   5         65.01         78.94         5.88 o                         
  -4  -7   5          3.76          2.96         0.85 o                         
  -3  -7   5          0.14         -0.44         0.56 o                         
  -2  -7   5         67.52         68.42         1.23 o                         
  -1  -7   5        377.14        380.14         3.24 o                         
   0  -7   5        186.59        180.69         2.09 o                         
   1  -7   5        356.54        343.31         3.06 o                         
   2  -7   5         26.93         21.69         1.21 o                         
   3  -7   5          0.05          0.46         1.07 o                         
   4  -7   5         61.51         56.19         2.56 o                         
   5  -7   5        178.94        199.63         5.65 o                         
   6  -7   5         67.89         72.31         3.47 o                         
  -6  -6   5         45.62         49.37         4.83 o                         
  -5  -6   5        109.59        120.03         3.25 o                         
  -4  -6   5          0.59          0.08         0.45 o                         
  -3  -6   5         76.42         84.75         1.63 o                         
  -2  -6   5         28.39         30.99         0.91 o                         
  -1  -6   5        687.42        687.19         4.88 o                         
   0  -6   5        732.96        735.64         5.01 o                         
   1  -6   5        394.12        366.62         5.20 o                         
   2  -6   5        139.32        131.38         2.57 o                         
   3  -6   5       1482.08       1501.65        12.39 o                         
   4  -6   5         34.88         29.07         0.96 o                         
   5  -6   5        509.60        516.93         6.77 o                         
   6  -6   5         18.96         25.54         2.14 o                         
  -6  -5   5         46.95         48.51         6.39 o                         
  -5  -5   5        717.76        693.97        41.30 o                         
  -4  -5   5         10.22         13.93         0.96 o                         
  -3  -5   5         55.40         50.80         1.36 o                         
  -2  -5   5        141.66        120.32         1.93 o                         
  -1  -5   5        476.54        505.76         3.51 o                         
   0  -5   5        508.39        540.96         7.35 o                         
   1  -5   5          6.02          5.03         1.34 o                         
   2  -5   5         19.90         27.62         0.93 o                         
   3  -5   5        255.67        252.10         5.01 o                         
   4  -5   5        142.37        146.96         4.00 o                         
   5  -5   5        345.34        342.68        11.00 o                         
   6  -5   5         58.54         52.45         2.34 o                         
   7  -5   5        196.70        218.89         4.97 o                         
  -6  -4   5        163.94        170.31         3.73 o                         
  -5  -4   5         29.13         27.37         1.15 o                         
  -4  -4   5        247.18        244.08         2.65 o                         
  -3  -4   5          5.74          6.37         0.53 o                         
  -2  -4   5         61.62         71.36         1.26 o                         
  -1  -4   5         54.03         37.33         0.76 o                         
   0  -4   5         18.40         14.39         0.61 o                         
   1  -4   5       1810.88       1914.34        15.53 o                         
   2  -4   5         10.70         12.15         0.51 o                         
   3  -4   5        381.65        371.18         5.64 o                         
   4  -4   5         90.97         76.11         2.79 o                         
   5  -4   5        372.43        354.93         5.18 o                         
   6  -4   5         99.08        102.82         6.08 o                         
   7  -4   5         37.02         40.64         4.88 o                         
  -7  -3   5         10.60          9.93         2.44 o                         
  -6  -3   5          4.98          7.94         2.20 o                         
  -5  -3   5        128.25        123.33         1.17 o                         
  -4  -3   5        120.76        121.48         1.96 o                         
  -3  -3   5          2.16          1.24         0.29 o                         
  -2  -3   5       1111.95       1175.63        18.95 o                         
  -1  -3   5       2089.44       2271.70        17.87 o                         
   0  -3   5        313.69        313.79         1.97 o                         
   1  -3   5       3703.10       4218.26        27.44 o                         
   2  -3   5        323.26        346.35         4.29 o                         
   3  -3   5          8.37          9.35         1.31 o                         
   4  -3   5        215.98        214.62         4.28 o                         
   5  -3   5        177.68        166.98         1.66 o                         
   6  -3   5         47.49         50.92         2.98 o                         
   7  -3   5        114.45        123.25         2.97 o                         
  -7  -2   5         20.28         21.45         2.64 o                         
  -6  -2   5         54.94         62.74         4.44 o                         
  -5  -2   5          3.40          4.52         0.39 o                         
  -4  -2   5       1326.32       1328.63        14.94 o                         
  -3  -2   5        183.78        166.92         1.47 o                         
  -2  -2   5        617.78        678.55         6.04 o                         
  -1  -2   5         67.48         88.51         1.36 o                         
   0  -2   5          6.92          9.96         0.42 o                         
   1  -2   5          0.78          0.57         0.24 o                         
   2  -2   5        514.89        545.87         5.42 o                         
   3  -2   5       1125.68       1152.73        24.12 o                         
   4  -2   5         64.87         71.30         1.14 o                         
   5  -2   5        558.14        550.95         4.74 o                         
   6  -2   5        931.76        915.47        16.95 o                         
   7  -2   5        135.84        142.46         3.09 o                         
  -7  -1   5         67.61         83.41         5.15 o                         
  -6  -1   5          6.93          5.07         0.70 o                         
  -5  -1   5         47.33         42.24         0.95 o                         
  -4  -1   5         47.50         48.64         0.86 o                         
  -3  -1   5         19.42         21.47         0.44 o                         
  -2  -1   5       1577.64       1691.30        21.89 o                         
  -1  -1   5       4437.99       5195.92        54.66 o                         
   0  -1   5        478.63        481.68        17.60 o                         
   1  -1   5       2107.22       2178.17        19.55 o                         
   2  -1   5         52.41         31.98         1.06 o                         
   3  -1   5        976.33       1086.48         7.08 o                         
   4  -1   5         16.13         15.71         0.70 o                         
   5  -1   5          8.40         12.15         1.55 o                         
   6  -1   5        261.84        271.87         2.99 o                         
   7  -1   5        130.74        140.43         3.34 o                         
  -7   0   5          0.08         -0.20         2.02 o                         
  -6   0   5        184.86        186.52         3.82 o                         
  -5   0   5         21.96         21.00         1.10 o                         
  -4   0   5       1208.59       1256.81         9.08 o                         
  -3   0   5       1113.10       1266.89        17.38 o                         
  -2   0   5          3.31          8.52         2.81 o                         
  -1   0   5        195.12        186.49         5.82 o                         
   0   0   5       1524.51       1556.59        12.88 o                         
   1   0   5         15.43         17.61         0.75 o                         
   2   0   5         68.67         59.81         0.90 o                         
   3   0   5         12.84          7.78         0.45 o                         
   4   0   5         24.88         27.86         0.92 o                         
   5   0   5          9.68         10.95         0.60 o                         
   6   0   5        118.48        123.29         2.02 o                         
   7   0   5         95.43        101.86         3.79 o                         
  -7   1   5          3.79          5.59         1.65 o                         
  -6   1   5         33.22         35.43         1.19 o                         
  -5   1   5        388.82        394.33         3.49 o                         
  -4   1   5        113.09        115.95         2.25 o                         
  -3   1   5       3185.74       3427.02        66.44 o                         
  -2   1   5        877.09        937.78        14.58 o                         
  -1   1   5         38.65         39.14         1.03 o                         
   0   1   5        544.08        513.96         6.18 o                         
   1   1   5       5742.09       6430.98        52.43 o                         
   2   1   5         94.35         92.66         2.17 o                         
   3   1   5          8.64          8.36         0.57 o                         
   4   1   5        918.18        881.19        11.78 o                         
   5   1   5        279.16        266.54         5.92 o                         
   6   1   5         34.15         35.29         1.45 o                         
   7   1   5         53.89         55.87         3.10 o                         
  -7   2   5         57.53         58.52         3.26 o                         
  -6   2   5        577.45        556.87         7.99 o                         
  -5   2   5        291.58        285.61         2.78 o                         
  -4   2   5        149.92        144.70         3.67 o                         
  -3   2   5         22.99         28.92         1.02 o                         
  -2   2   5          1.41          0.45         0.51 o                         
  -1   2   5          6.02         12.54         0.77 o                         
   0   2   5       2831.46       3039.57        27.90 o                         
   1   2   5          1.91          0.51         0.52 o                         
   2   2   5        834.48        909.35         8.05 o                         
   3   2   5          4.16          3.75         0.71 o                         
   4   2   5          1.07          1.49         0.64 o                         
   5   2   5        471.47        466.85        10.84 o                         
   6   2   5          1.95          3.35         0.78 o                         
   7   2   5         15.60         13.79         1.24 o                         
  -7   3   5          9.50         11.19         1.00 o                         
  -6   3   5          1.21          1.25         0.68 o                         
  -5   3   5         57.73         67.65         1.93 o                         
  -4   3   5          0.22          0.92         1.11 o                         
  -3   3   5        134.49        127.18         8.41 o                         
  -2   3   5        121.13        142.14         2.24 o                         
  -1   3   5        182.37        196.54         2.71 o                         
   0   3   5         90.87         88.86         1.47 o                         
   1   3   5       2747.30       2963.59        22.93 o                         
   2   3   5       1286.32       1320.49        19.50 o                         
   3   3   5        168.05        148.41         3.52 o                         
   4   3   5        170.97        168.09         3.51 o                         
   5   3   5        167.67        171.05         4.77 o                         
   6   3   5         12.16         13.32         1.36 o                         
  -7   4   5         37.93         38.66         1.58 o                         
  -6   4   5          0.26          0.90         0.86 o                         
  -5   4   5        117.88        125.35         5.82 o                         
  -4   4   5         30.27         25.75         1.25 o                         
  -3   4   5          0.32          1.31         1.75 o                         
  -2   4   5       1026.02        949.95        12.07 o                         
  -1   4   5         17.24         14.07         1.05 o                         
   0   4   5        341.86        358.63         3.52 o                         
   1   4   5         36.28         25.79         1.26 o                         
   2   4   5       1175.59       1189.83        14.07 o                         
   3   4   5          1.31          0.97         0.72 o                         
   4   4   5          0.02         -0.21         0.70 o                         
   5   4   5        574.02        581.90        16.29 o                         
   6   4   5         18.95         24.94         2.08 o                         
  -7   5   5          0.75          0.28         1.37 o                         
  -6   5   5         95.57         91.61         2.60 o                         
  -5   5   5         43.92         44.59         2.56 o                         
  -4   5   5        270.71        281.30         6.71 o                         
  -3   5   5        483.35        454.10        13.57 o                         
  -2   5   5        381.59        398.23        10.19 o                         
  -1   5   5        652.31        615.65         6.79 o                         
   0   5   5         34.66         33.45         1.70 o                         
   1   5   5        963.09        941.44         7.81 o                         
   2   5   5         26.23         21.18         1.46 o                         
   3   5   5         68.46         57.01         1.62 o                         
   4   5   5        162.89        155.25         2.63 o                         
   5   5   5          3.09          2.95         1.01 o                         
   6   5   5        332.92        320.23        15.05 o                         
  -6   6   5         50.90         55.48         2.65 o                         
  -5   6   5        322.73        314.22        24.25 o                         
  -4   6   5         11.89          9.09         1.36 o                         
  -3   6   5          0.22          0.52         0.89 o                         
  -2   6   5          6.24          3.14         1.05 o                         
  -1   6   5        940.95        914.39         9.83 o                         
   0   6   5         41.35         39.80         2.39 o                         
   1   6   5        744.73        706.56         9.22 o                         
   2   6   5       1315.23       1277.47        16.41 o                         
   3   6   5         48.57         54.73         2.05 o                         
   4   6   5          5.03          4.30         1.08 o                         
   5   6   5         13.04         12.33         1.23 o                         
  -6   7   5          2.91          2.75         1.77 o                         
  -5   7   5         50.91         51.01         2.38 o                         
  -4   7   5        204.22        206.42         5.83 o                         
  -3   7   5         10.11         15.70         1.78 o                         
  -2   7   5        222.08        193.68         3.42 o                         
  -1   7   5         81.18         84.73         2.66 o                         
   0   7   5         16.83         15.35         1.50 o                         
   1   7   5          0.58          0.90         0.97 o                         
   2   7   5          4.44          3.93         1.26 o                         
   3   7   5        109.27        105.74         2.39 o                         
   4   7   5         49.10         48.29         2.25 o                         
  -5   8   5         34.58         42.23         3.39 o                         
  -4   8   5          8.05          8.30         1.47 o                         
  -3   8   5        350.56        360.88        13.70 o                         
  -2   8   5        105.68        104.90         2.39 o                         
  -1   8   5         99.13        102.97         2.31 o                         
   0   8   5        113.33        115.36         2.67 o                         
   1   8   5         76.93         77.69         2.37 o                         
   2   8   5         24.42         24.54         1.85 o                         
   3   8   5         21.11         20.05         2.39 o                         
   4   8   5        116.56        120.07         3.12 o                         
  -4   9   5        157.91        164.55        10.60 o                         
  -3   9   5         26.69         27.21         2.06 o                         
  -2   9   5        463.04        461.46        12.43 o                         
  -1   9   5         41.55         42.72         2.25 o                         
   0   9   5        197.17        208.81         4.13 o                         
   1   9   5        130.38        132.43         3.54 o                         
   2   9   5          0.50          0.78         1.55 o                         
   3   9   5         90.89         94.65         2.83 o                         
  -3  10   5        623.91        656.33        30.64 o                         
  -2  10   5          2.65          0.97         1.40 o                         
  -1  10   5         45.92         47.18         2.85 o                         
   0  10   5        159.87        159.66         3.70 o                         
   1  10   5         26.53         35.95         2.73 o                         
  -1 -11   6         47.69         48.06         1.61 o                         
   0 -11   6         90.28         91.90         2.40 o                         
   1 -11   6        123.40        123.83         3.76 o                         
   2 -11   6         29.34         29.40         1.52 o                         
  -3 -10   6          0.39          1.65         1.22 o                         
  -2 -10   6        426.79        433.20         7.48 o                         
  -1 -10   6         15.52         14.21         1.38 o                         
   0 -10   6         68.01         69.28         2.48 o                         
   1 -10   6        113.32        122.88         3.04 o                         
   2 -10   6        210.57        207.53         4.16 o                         
   3 -10   6          1.76          1.11         1.50 o                         
   4 -10   6          5.24          4.38         2.36 o                         
  -4  -9   6         20.30         21.14         3.17 o                         
  -3  -9   6         13.80         13.94         0.97 o                         
  -2  -9   6         12.67         12.04         1.22 o                         
  -1  -9   6          1.27          0.28         0.64 o                         
   0  -9   6         32.68         32.90         1.56 o                         
   1  -9   6        249.24        253.95         4.15 o                         
   2  -9   6        513.85        511.98         5.59 o                         
   3  -9   6          3.38          5.41         1.15 o                         
   4  -9   6         15.24         13.93         4.90 o                         
   5  -9   6          7.96          7.16         1.89 o                         
  -5  -8   6         38.50         38.43         3.86 o                         
  -4  -8   6        226.27        240.53        10.35 o                         
  -3  -8   6        131.78        121.90         3.36 o                         
  -2  -8   6        121.94        122.97         3.21 o                         
  -1  -8   6        312.85        308.02         3.41 o                         
   0  -8   6        325.57        324.38         2.85 o                         
   1  -8   6         44.20         43.73         1.45 o                         
   2  -8   6        128.20        130.75         1.87 o                         
   3  -8   6          0.69          0.44         0.50 o                         
   4  -8   6        156.39        146.86         4.13 o                         
   5  -8   6         49.96         58.23         3.35 o                         
  -5  -7   6          2.02         -0.25         1.58 o                         
  -4  -7   6        755.36        714.03        16.69 o                         
  -3  -7   6         25.97         28.69         1.21 o                         
  -2  -7   6         60.78         59.13         1.45 o                         
  -1  -7   6        585.99        560.29         4.31 o                         
   0  -7   6        105.13        105.96         1.40 o                         
   1  -7   6         13.36         16.71         0.93 o                         
   2  -7   6        925.08        894.10         7.46 o                         
   3  -7   6          4.78          3.81         0.50 o                         
   4  -7   6        109.53        103.24         3.26 o                         
   5  -7   6        184.25        177.69         3.92 o                         
   6  -7   6        149.88        147.07         3.76 o                         
  -6  -6   6          0.41          1.52         1.97 o                         
  -5  -6   6        344.48        350.30        22.70 o                         
  -4  -6   6        115.64        105.79         1.82 o                         
  -3  -6   6        525.56        515.27        10.51 o                         
  -2  -6   6         33.57         29.04         0.78 o                         
  -1  -6   6        250.51        274.98        11.72 o                         
   0  -6   6        614.20        590.68         4.28 o                         
   1  -6   6         58.20         68.79         1.32 o                         
   2  -6   6        846.31        836.60         6.43 o                         
   3  -6   6        559.02        572.51         4.82 o                         
   4  -6   6        304.95        302.49         4.12 o                         
   5  -6   6        158.54        170.83         4.12 o                         
   6  -6   6         48.18         49.65         3.01 o                         
  -6  -5   6          0.46          1.88         1.49 o                         
  -5  -5   6        108.47        114.52         2.95 o                         
  -4  -5   6        179.54        169.78         1.58 o                         
  -3  -5   6         13.35          9.93         0.49 o                         
  -2  -5   6        145.77        139.42         2.68 o                         
  -1  -5   6        408.03        413.15         2.83 o                         
   0  -5   6       1335.31       1432.34         9.07 o                         
   1  -5   6       1471.94       1550.39        16.90 o                         
   2  -5   6       1641.66       1713.72        26.66 o                         
   3  -5   6        203.75        215.91         3.65 o                         
   4  -5   6        154.28        138.32         2.78 o                         
   5  -5   6          3.38          3.60         1.36 o                         
   6  -5   6         41.06         41.11         5.42 o                         
   7  -5   6         14.25         13.32         2.03 o                         
  -6  -4   6         60.02         75.89         5.82 o                         
  -5  -4   6         84.61         79.16         7.15 o                         
  -4  -4   6        213.46        194.73         1.45 o                         
  -3  -4   6       1734.09       1775.53        26.79 o                         
  -2  -4   6       2390.53       2520.09        43.58 o                         
  -1  -4   6        455.51        508.00         6.45 o                         
   0  -4   6          2.87          0.85         0.38 o                         
   1  -4   6        291.94        282.78         2.03 o                         
   2  -4   6        265.83        276.37         4.03 o                         
   3  -4   6        555.72        535.19         5.80 o                         
   4  -4   6         17.01         11.87         2.73 o                         
   5  -4   6         36.91         38.09         2.62 o                         
   6  -4   6          2.59          2.04         1.32 o                         
   7  -4   6        359.92        362.05         5.59 o                         
  -7  -3   6         12.64         12.25         4.32 o                         
  -6  -3   6        547.88        583.50        10.31 o                         
  -5  -3   6         25.80         21.73         0.56 o                         
  -4  -3   6        147.61        142.08         1.59 o                         
  -3  -3   6         19.56         23.34         0.64 o                         
  -2  -3   6       4809.74       5360.25        76.46 o                         
  -1  -3   6       3724.21       4236.85        28.02 o                         
   0  -3   6          5.66          5.76         0.36 o                         
   1  -3   6       3098.50       3321.54        19.07 o                         
   2  -3   6          3.65          6.94         0.85 o                         
   3  -3   6        979.38        948.79        10.63 o                         
   4  -3   6        298.58        267.34         3.63 o                         
   5  -3   6         15.48         22.93         1.85 o                         
   6  -3   6          6.84          8.55         1.79 o                         
   7  -3   6         58.28         63.85         2.88 o                         
  -7  -2   6        188.28        192.73         5.46 o                         
  -6  -2   6         13.25         16.02         2.23 o                         
  -5  -2   6        417.97        415.12         5.80 o                         
  -4  -2   6          1.75          2.95         1.06 o                         
  -3  -2   6        779.87        757.68         7.27 o                         
  -2  -2   6        551.61        552.38         5.42 o                         
  -1  -2   6        738.57        839.00         6.09 o                         
   0  -2   6        432.36        438.71         8.24 o                         
   1  -2   6        654.95        647.21         7.10 o                         
   2  -2   6        407.27        356.07         3.95 o                         
   3  -2   6          7.11          9.12         1.04 o                         
   4  -2   6         18.23         17.92         1.06 o                         
   5  -2   6         34.85         40.26         0.97 o                         
   6  -2   6         29.68         29.16         2.47 o                         
   7  -2   6          0.56          0.77         1.51 o                         
  -7  -1   6         68.30         67.18         3.33 o                         
  -6  -1   6         53.35         62.34         4.39 o                         
  -5  -1   6         56.00         61.67         1.53 o                         
  -4  -1   6         37.07         33.29         1.49 o                         
  -3  -1   6          0.14          0.26         0.26 o                         
  -2  -1   6       2360.69       2515.14        33.28 o                         
  -1  -1   6       4560.29        505.08      2341.67 o                         
   0  -1   6         43.15         29.94         2.10 o                         
   1  -1   6        538.79        490.06         4.45 o                         
   2  -1   6        146.35        177.49         4.15 o                         
   3  -1   6        135.16        135.99         2.38 o                         
   4  -1   6          0.08          0.52         0.27 o                         
   5  -1   6        117.22        119.98         1.73 o                         
   6  -1   6          0.01          0.44         1.07 o                         
   7  -1   6         52.43         53.29         3.33 o                         
  -7   0   6         42.37         46.11         2.66 o                         
  -6   0   6        128.54        120.04         1.63 o                         
  -5   0   6        699.04        674.03         5.15 o                         
  -4   0   6        472.19        489.46         3.88 o                         
  -3   0   6        429.43        418.11        11.79 o                         
  -2   0   6        403.08        302.47        80.98 o                         
  -1   0   6       1468.74       1498.19        15.06 o                         
   0   0   6       3795.64       3957.59        62.10 o                         
   1   0   6        392.24        387.34         3.32 o                         
   2   0   6       1649.77       1745.84        12.83 o                         
   3   0   6        406.63        406.55         5.50 o                         
   4   0   6        168.50        172.03         1.59 o                         
   5   0   6        120.00        105.32        20.20 o                         
   6   0   6        170.82        175.36         2.56 o                         
   7   0   6         71.67         69.85         5.34 o                         
  -7   1   6        169.22        183.75         5.98 o                         
  -6   1   6          0.18         -0.13         0.67 o                         
  -5   1   6         52.29         49.08         0.88 o                         
  -4   1   6       1059.69       1024.91        18.87 o                         
  -3   1   6        223.59        233.78         6.80 o                         
  -2   1   6         30.93         18.25         1.70 o                         
  -1   1   6         29.50         25.45         1.34 o                         
   0   1   6       1038.20        985.59        19.14 o                         
   1   1   6          6.05         10.14         0.91 o                         
   2   1   6        506.28        502.04         3.30 o                         
   3   1   6        400.39        398.45         6.59 o                         
   4   1   6        628.23        594.46        11.59 o                         
   5   1   6        271.89        256.82         5.41 o                         
   6   1   6          0.30          0.80         0.64 o                         
   7   1   6         17.21         12.69         3.85 o                         
  -7   2   6          3.97         10.61         2.81 o                         
  -6   2   6        107.05        112.68         1.68 o                         
  -5   2   6        394.53        400.66         7.00 o                         
  -4   2   6        121.33        120.34         2.47 o                         
  -3   2   6         20.54         31.40         2.12 o                         
  -2   2   6        474.39        495.48        10.28 o                         
  -1   2   6       1092.19       1089.99         9.82 o                         
   0   2   6       1113.01       1160.31        10.61 o                         
   1   2   6          0.71          1.01         0.70 o                         
   2   2   6         54.17         49.32         0.95 o                         
   3   2   6        978.73        957.14        16.60 o                         
   4   2   6         37.44         34.27         1.92 o                         
   5   2   6        332.29        322.44         8.67 o                         
   6   2   6        447.32        461.28         8.66 o                         
  -7   3   6         76.04         76.30         2.22 o                         
  -6   3   6        121.59        114.50         2.03 o                         
  -5   3   6          0.01          0.85         0.55 o                         
  -4   3   6        268.30        267.00         6.96 o                         
  -3   3   6        538.16        569.30        16.78 o                         
  -2   3   6        107.21         91.65         3.83 o                         
  -1   3   6          0.00          1.68         0.72 o                         
   0   3   6        107.61        141.94         1.71 o                         
   1   3   6        469.75        480.69         4.24 o                         
   2   3   6        606.40        571.28         4.32 o                         
   3   3   6         54.00         43.22         1.79 o                         
   4   3   6         31.32         24.15         1.37 o                         
   5   3   6         24.69         25.48         1.28 o                         
   6   3   6         53.21         50.98         1.81 o                         
  -7   4   6         19.88         20.82         1.39 o                         
  -6   4   6        179.24        169.14         4.43 o                         
  -5   4   6        144.74        132.73         5.78 o                         
  -4   4   6        141.11        131.89         3.03 o                         
  -3   4   6         21.15         18.79         2.38 o                         
  -2   4   6         28.21         20.43         1.27 o                         
  -1   4   6         90.89         96.35         2.29 o                         
   0   4   6        191.73        171.92         2.78 o                         
   1   4   6        534.34        484.35         5.58 o                         
   2   4   6        412.25        379.17         3.58 o                         
   3   4   6       2323.00       2239.20        41.41 o                         
   4   4   6        622.29        650.22        18.54 o                         
   5   4   6         15.82         17.45         1.16 o                         
   6   4   6         11.85          9.38         1.13 o                         
  -6   5   6         24.33         24.41         3.95 o                         
  -5   5   6        166.86        159.03         5.70 o                         
  -4   5   6          4.65          2.54         1.01 o                         
  -3   5   6        233.34        195.51         9.54 o                         
  -2   5   6          0.09          0.29         0.72 o                         
  -1   5   6        459.45        450.64         4.26 o                         
   0   5   6         51.26         51.06         1.50 o                         
   1   5   6        177.92        171.43         3.22 o                         
   2   5   6         88.04         94.62         1.96 o                         
   3   5   6         36.71         31.14         1.48 o                         
   4   5   6        802.77        807.20        28.06 o                         
   5   5   6         92.71         97.54         2.26 o                         
  -6   6   6        300.97        288.16        20.04 o                         
  -5   6   6          1.67          0.84         1.29 o                         
  -4   6   6         84.11         77.78         5.23 o                         
  -3   6   6          2.27          0.74         0.82 o                         
  -2   6   6         22.76         16.66         1.65 o                         
  -1   6   6          4.30          3.81         1.02 o                         
   0   6   6         63.04         55.13         2.53 o                         
   1   6   6        363.96        357.17         6.22 o                         
   2   6   6        415.16        381.90         4.13 o                         
   3   6   6          9.84         12.66         1.14 o                         
   4   6   6         38.64         37.31         2.44 o                         
   5   6   6        131.43        131.61         5.15 o                         
  -6   7   6         50.15         48.08         2.91 o                         
  -5   7   6        212.53        212.75         9.31 o                         
  -4   7   6         14.19         15.89         1.76 o                         
  -3   7   6        100.42        105.10        17.03 o                         
  -2   7   6        106.65         93.35         2.09 o                         
  -1   7   6        357.98        356.43         4.74 o                         
   0   7   6         22.87         27.23         3.00 o                         
   1   7   6        398.19        382.32         4.63 o                         
   2   7   6       1298.41       1259.87        11.60 o                         
   3   7   6          1.93          0.65         1.01 o                         
   4   7   6        192.57        201.82         7.56 o                         
  -5   8   6          2.75          1.94         1.12 o                         
  -4   8   6          0.11          0.84         1.24 o                         
  -3   8   6        210.95        233.71         8.39 o                         
  -2   8   6        913.76        877.57        35.62 o                         
  -1   8   6          1.91          2.84         1.20 o                         
   0   8   6        322.88        313.24         5.64 o                         
   1   8   6        339.50        326.78         4.17 o                         
   2   8   6         53.30         55.56         2.03 o                         
   3   8   6        127.99        129.41         2.77 o                         
  -4   9   6         45.90         40.68         3.39 o                         
  -3   9   6        151.04        155.35         6.69 o                         
  -2   9   6          7.50         10.47         1.62 o                         
  -1   9   6         86.26         79.85         2.66 o                         
   0   9   6         15.06         13.37         1.88 o                         
   1   9   6          7.41          7.62         1.56 o                         
   2   9   6        350.98        367.17         6.64 o                         
  -2  10   6         48.20         50.46         2.40 o                         
  -1  10   6         15.71         15.69         2.14 o                         
   0  10   6        107.89        103.32         5.24 o                         
   1  10   6          2.09          1.63         1.40 o                         
  -1 -11   7          3.28          4.22         1.22 o                         
   0 -11   7          0.07         -0.05         0.94 o                         
   1 -11   7         42.96         43.19         2.33 o                         
   2 -11   7          0.18          2.66         2.35 o                         
  -3 -10   7         40.83         44.26         2.86 o                         
  -2 -10   7          9.32          7.57         1.14 o                         
  -1 -10   7          8.89         11.15         1.44 o                         
   0 -10   7        339.88        345.06         3.60 o                         
   1 -10   7          2.02          3.34         0.97 o                         
   2 -10   7         97.32         92.31         3.88 o                         
   3 -10   7        115.35        117.03         5.07 o                         
   4 -10   7         35.36         37.73         2.74 o                         
  -4  -9   7          1.83          2.91         2.24 o                         
  -3  -9   7        158.72        147.90         3.71 o                         
  -2  -9   7          6.12          6.33         0.91 o                         
  -1  -9   7         42.77         41.47         1.31 o                         
   0  -9   7        356.13        361.66         3.26 o                         
   1  -9   7          0.85          0.39         0.63 o                         
   2  -9   7         24.94         25.28         1.57 o                         
   3  -9   7         77.60         86.09         4.93 o                         
   4  -9   7         18.62         14.94         2.50 o                         
   5  -9   7         27.06         19.43         3.07 o                         
  -5  -8   7         69.97         74.97         8.02 o                         
  -4  -8   7         79.89         88.44         3.27 o                         
  -3  -8   7        150.02        139.93         5.33 o                         
  -2  -8   7        132.68        131.33         1.75 o                         
  -1  -8   7          1.93          1.21         0.69 o                         
   0  -8   7         47.14         46.26         1.59 o                         
   1  -8   7         20.09         21.98         1.11 o                         
   2  -8   7        148.36        152.69         2.63 o                         
   3  -8   7         27.44         26.94         1.95 o                         
   4  -8   7        805.91        796.24        10.54 o                         
   5  -8   7         91.10         89.57         4.68 o                         
  -5  -7   7          5.48          3.82         1.79 o                         
  -4  -7   7        127.57        139.56         4.19 o                         
  -3  -7   7         85.46         86.18         1.76 o                         
  -2  -7   7        148.52        147.90         1.63 o                         
  -1  -7   7        296.86        298.64         2.77 o                         
   0  -7   7        273.24        268.80         2.43 o                         
   1  -7   7         20.31         19.44         1.83 o                         
   2  -7   7       1543.02       1547.75        12.43 o                         
   3  -7   7        343.01        328.07         4.51 o                         
   4  -7   7        442.77        442.78         7.59 o                         
   5  -7   7        323.92        308.64        11.82 o                         
   6  -7   7         28.47         39.27         8.35 o                         
  -6  -6   7        312.70        311.38        20.29 o                         
  -5  -6   7        278.74        269.40        20.01 o                         
  -4  -6   7        112.99        106.17         2.79 o                         
  -3  -6   7         41.70         38.16         1.52 o                         
  -2  -6   7        596.71        595.49         5.15 o                         
  -1  -6   7         11.66         13.79         0.91 o                         
   0  -6   7         57.65         58.83         1.13 o                         
   1  -6   7         70.63         65.88         1.15 o                         
   2  -6   7         73.76         78.57         1.31 o                         
   3  -6   7        160.16        155.82         2.23 o                         
   4  -6   7         61.90         57.38         2.25 o                         
   5  -6   7        156.04        171.84         4.09 o                         
   6  -6   7        114.06        111.32         4.12 o                         
  -6  -5   7         17.11         12.89         1.96 o                         
  -5  -5   7        503.37        488.04        23.36 o                         
  -4  -5   7        164.47        147.28         1.71 o                         
  -3  -5   7        401.22        400.89         5.32 o                         
  -2  -5   7        563.70        570.19         6.00 o                         
  -1  -5   7         77.52         75.36         4.02 o                         
   0  -5   7        728.00        757.55         5.02 o                         
   1  -5   7          2.61          2.90         0.54 o                         
   2  -5   7        510.11        491.83         7.76 o                         
   3  -5   7        287.41        286.36         3.68 o                         
   4  -5   7        132.05        139.51         2.80 o                         
   5  -5   7          8.69         10.61         2.53 o                         
   6  -5   7         12.38         13.67         1.84 o                         
  -6  -4   7         57.46         53.27         3.52 o                         
  -5  -4   7         12.90         10.25         1.51 o                         
  -4  -4   7        597.46        604.96        20.43 o                         
  -3  -4   7         59.89         50.49         0.67 o                         
  -2  -4   7         17.62         12.43         0.50 o                         
  -1  -4   7        903.09        952.00         9.54 o                         
   0  -4   7       1162.85       1194.44        10.54 o                         
   1  -4   7        202.59        218.88         2.27 o                         
   2  -4   7          8.14         13.02         1.01 o                         
   3  -4   7       1760.99       1725.79        16.92 o                         
   4  -4   7          0.50          1.48         1.40 o                         
   5  -4   7          6.40          6.93         1.40 o                         
   6  -4   7        265.87        275.97         5.04 o                         
   7  -4   7         11.38         11.69         2.33 o                         
  -7  -3   7        168.72        162.03         5.29 o                         
  -6  -3   7         50.72         60.30         5.28 o                         
  -5  -3   7        155.86        160.60         5.99 o                         
  -4  -3   7          0.69          1.97         1.20 o                         
  -3  -3   7         29.06         41.84         1.76 o                         
  -2  -3   7       3928.94       4311.93        28.14 o                         
  -1  -3   7        824.55        769.26         5.43 o                         
   0  -3   7       1527.82       1590.83        16.10 o                         
   1  -3   7         25.64         19.72         0.83 o                         
   2  -3   7        496.12        480.45         5.19 o                         
   3  -3   7         16.84         14.12         1.46 o                         
   4  -3   7        809.79        784.01         8.78 o                         
   5  -3   7         85.20         94.05         2.81 o                         
   6  -3   7         79.81         74.51         4.47 o                         
   7  -3   7          3.20          2.96         1.94 o                         
  -7  -2   7        509.00        550.23        10.52 o                         
  -6  -2   7         11.27         12.03         2.14 o                         
  -5  -2   7          1.23          3.60         1.66 o                         
  -4  -2   7        592.51        539.04         9.91 o                         
  -3  -2   7          0.43          0.18         0.97 o                         
  -2  -2   7        291.64        336.88         4.79 o                         
  -1  -2   7        187.97        161.38         1.54 o                         
   0  -2   7       1906.69       1967.08        13.86 o                         
   1  -2   7       1512.41       1530.89        12.51 o                         
   2  -2   7          1.40          0.03         0.53 o                         
   3  -2   7       1123.18       1145.43        21.38 o                         
   4  -2   7        113.62        111.78         2.71 o                         
   5  -2   7         15.11         12.67         1.70 o                         
   6  -2   7         64.47         68.60         2.48 o                         
   7  -2   7         55.75         57.67         2.75 o                         
  -7  -1   7          3.77          2.49         3.03 o                         
  -6  -1   7        483.57        490.11         8.57 o                         
  -5  -1   7         73.80         77.69         0.79 o                         
  -4  -1   7       1026.87       1071.82        14.30 o                         
  -3  -1   7       1547.20       1487.90        19.48 o                         
  -2  -1   7         64.04         71.31         0.43 o                         
  -1  -1   7         53.95         39.79         3.12 o                         
   0  -1   7        600.47        585.31         4.89 o                         
   1  -1   7        502.32        495.30        12.74 o                         
   2  -1   7        750.25        312.50       402.27 o                         
   3  -1   7          6.87          4.19         1.18 o                         
   4  -1   7        229.91        207.32        10.54 o                         
   5  -1   7        192.62        193.68         2.26 o                         
   6  -1   7          0.67          0.26         1.23 o                         
   7  -1   7         48.72         52.35         3.48 o                         
  -7   0   7        168.58        177.95         4.80 o                         
  -6   0   7        272.17        299.40         7.52 o                         
  -5   0   7         45.37         39.30         1.51 o                         
  -4   0   7          6.25          6.56         0.76 o                         
  -3   0   7         63.16         54.49        12.88 o                         
  -2   0   7        370.74        339.13         7.23 o                         
  -1   0   7          0.00          0.33         0.35 o                         
   0   0   7       2404.94       2525.56        56.29 o                         
   1   0   7       3563.07        300.09      1948.18 o                         
   2   0   7        801.27        813.71         6.29 o                         
   3   0   7        512.66        457.57         5.12 o                         
   4   0   7         19.15         16.05         0.68 o                         
   5   0   7         70.41         62.09         1.29 o                         
   6   0   7          1.41          0.59         0.90 o                         
   7   0   7        171.74        190.64         5.49 o                         
  -7   1   7         72.16         67.05         3.01 o                         
  -6   1   7        619.17        608.64        10.13 o                         
  -5   1   7        102.95        101.10         1.33 o                         
  -4   1   7          0.01          0.51         0.48 o                         
  -3   1   7       1119.34       1177.73        34.29 o                         
  -2   1   7        809.99        863.11        30.92 o                         
  -1   1   7         33.08         53.54         2.63 o                         
   0   1   7        459.80        471.93         9.05 o                         
   1   1   7         21.50          6.31         1.02 o                         
   2   1   7        519.59        505.18         3.97 o                         
   3   1   7        307.72        291.04         5.78 o                         
   4   1   7         73.75         74.13         1.39 o                         
   5   1   7        735.62        702.22        16.06 o                         
   6   1   7         99.29         94.87         2.96 o                         
  -7   2   7          3.80          1.40         1.50 o                         
  -6   2   7          6.37          5.67         1.72 o                         
  -5   2   7        168.83        152.22         2.48 o                         
  -4   2   7        117.02        104.76         3.86 o                         
  -3   2   7         15.92         20.94         3.42 o                         
  -2   2   7        972.44        983.82        40.93 o                         
  -1   2   7        691.23        739.26         6.61 o                         
   0   2   7        753.76        824.30         7.47 o                         
   1   2   7         10.27         10.63         0.97 o                         
   2   2   7        548.59        507.81         5.28 o                         
   3   2   7         15.06         12.23         0.87 o                         
   4   2   7         18.60         14.21         0.89 o                         
   5   2   7          1.77          1.03         0.69 o                         
   6   2   7          6.38          3.77         0.90 o                         
  -7   3   7         40.85         40.38         2.39 o                         
  -6   3   7        224.71        218.38         2.89 o                         
  -5   3   7         73.81         79.40         2.86 o                         
  -4   3   7        852.98        828.95        34.65 o                         
  -3   3   7         25.09         20.17         1.22 o                         
  -2   3   7         51.53         65.34         3.07 o                         
  -1   3   7       2212.07       2268.25        34.25 o                         
   0   3   7          2.08          3.22         1.16 o                         
   1   3   7        419.63        396.42         3.57 o                         
   2   3   7        378.08        350.14         3.60 o                         
   3   3   7       1307.54       1282.40        20.35 o                         
   4   3   7         19.58         16.81         0.96 o                         
   5   3   7         82.22         87.11         2.19 o                         
   6   3   7        237.06        250.23        10.12 o                         
  -7   4   7         60.31         63.16         2.23 o                         
  -6   4   7         66.66         60.89         2.55 o                         
  -5   4   7        485.11        472.19        28.72 o                         
  -4   4   7         98.87         91.73         6.44 o                         
  -3   4   7        169.17        187.32        12.74 o                         
  -2   4   7       1321.49       1296.84        13.11 o                         
  -1   4   7        446.67        443.62         6.30 o                         
   0   4   7        617.92        583.48         7.60 o                         
   1   4   7         32.09         38.80         1.36 o                         
   2   4   7         13.15         16.00         1.13 o                         
   3   4   7        354.83        322.10         6.97 o                         
   4   4   7        132.49        121.76         4.21 o                         
   5   4   7         21.25         19.53         1.30 o                         
   6   4   7         76.11         75.17         5.64 o                         
  -6   5   7          1.18          2.81         2.87 o                         
  -5   5   7         77.75         78.21         3.00 o                         
  -4   5   7        682.90        645.66        36.48 o                         
  -3   5   7        236.79        210.00         8.01 o                         
  -2   5   7        567.53        390.11       256.28 o                         
  -1   5   7        571.64        560.99         7.75 o                         
   0   5   7         33.42         33.46         1.61 o                         
   1   5   7         98.98        104.02         2.51 o                         
   2   5   7         11.68          8.25         1.10 o                         
   3   5   7        504.60        493.45         8.76 o                         
   4   5   7          4.84          6.61         1.01 o                         
   5   5   7        212.46        208.23         9.26 o                         
  -6   6   7          2.46          2.38         2.34 o                         
  -5   6   7         27.61         27.65         2.67 o                         
  -4   6   7         96.88         94.20         5.29 o                         
  -3   6   7        244.37        274.88         5.49 o                         
  -2   6   7          5.31          6.57         1.51 o                         
  -1   6   7        748.12        731.99         9.58 o                         
   0   6   7        581.15        553.88         5.37 o                         
   1   6   7        112.53         96.34         2.09 o                         
   2   6   7         11.64         16.56         3.49 o                         
   3   6   7          5.30          5.64         1.33 o                         
   4   6   7         67.31         69.74         2.19 o                         
   5   6   7         13.86         13.13         1.45 o                         
  -5   7   7          1.02         -0.70         1.11 o                         
  -4   7   7        475.56        468.57        20.63 o                         
  -3   7   7         57.55         53.74         2.06 o                         
  -2   7   7         16.29         17.94         1.59 o                         
  -1   7   7          2.80          3.90         1.20 o                         
   0   7   7          1.71          2.75         1.13 o                         
   1   7   7          0.32         -1.13         1.21 o                         
   2   7   7        141.56        136.46         2.90 o                         
   3   7   7        290.31        296.06         4.29 o                         
   4   7   7          0.97          1.48         1.17 o                         
  -5   8   7         21.24         18.56         7.09 o                         
  -4   8   7          0.19          2.02         1.35 o                         
  -3   8   7        749.57        784.64        29.57 o                         
  -2   8   7        109.02        115.10         4.21 o                         
  -1   8   7         70.54         74.40         4.40 o                         
   0   8   7         29.39         30.36         1.78 o                         
   1   8   7         20.61         24.35         1.97 o                         
   2   8   7          0.05         -0.05         1.52 o                         
   3   8   7         65.94         69.37         2.96 o                         
  -4   9   7        325.21        354.67        17.48 o                         
  -3   9   7         27.84         23.49         2.43 o                         
  -2   9   7        264.86        271.89        16.16 o                         
  -1   9   7         38.91         42.96         2.40 o                         
   0   9   7         83.70         86.82         2.89 o                         
   1   9   7          0.67          1.71         1.51 o                         
   2   9   7          6.42          6.72         2.06 o                         
  -2  10   7          6.93          7.11         1.99 o                         
  -1  10   7         69.10         88.61         3.91 o                         
   0  10   7         70.07         76.60         2.72 o                         
  -1 -11   8        108.03        114.25         3.12 o                         
   0 -11   8         69.35         71.25         1.85 o                         
   1 -11   8        124.89        122.63         3.58 o                         
   2 -11   8        104.16        110.80         3.80 o                         
  -3 -10   8          0.32          0.56         2.63 o                         
  -2 -10   8        194.84        193.12         3.93 o                         
  -1 -10   8         23.61         24.94         1.30 o                         
   0 -10   8          0.11          0.18         0.73 o                         
   1 -10   8        181.51        170.78         2.97 o                         
   2 -10   8         99.34         95.74         2.11 o                         
   3 -10   8          0.19          1.04         2.06 o                         
   4 -10   8         20.32         11.35         4.12 o                         
  -4  -9   8          2.25          2.62         1.87 o                         
  -3  -9   8        333.99        339.62         7.09 o                         
  -2  -9   8         27.67         23.77         1.43 o                         
  -1  -9   8        141.38        144.83         1.85 o                         
   0  -9   8          0.98          0.65         0.66 o                         
   1  -9   8          1.59          1.39         0.63 o                         
   2  -9   8          8.86         12.35         2.05 o                         
   3  -9   8        140.47        139.67         4.88 o                         
   4  -9   8          3.84          1.87         1.35 o                         
   5  -9   8        164.46        166.47         4.48 o                         
  -4  -8   8        479.98        493.67        20.65 o                         
  -3  -8   8        165.90        155.95         2.51 o                         
  -2  -8   8         33.20         33.51         1.10 o                         
  -1  -8   8          0.20          0.41         0.53 o                         
   0  -8   8        486.67        481.91         4.07 o                         
   1  -8   8         31.10         34.87         1.23 o                         
   2  -8   8         63.14         62.90         1.61 o                         
   3  -8   8        519.24        471.72        12.93 o                         
   4  -8   8        228.28        237.17         4.10 o                         
   5  -8   8         83.86         87.92         4.98 o                         
  -5  -7   8         22.36         25.35         2.38 o                         
  -4  -7   8        395.81        403.58        17.74 o                         
  -3  -7   8        149.03        138.59         3.13 o                         
  -2  -7   8          7.15          6.59         0.79 o                         
  -1  -7   8        727.21        745.08         5.23 o                         
   0  -7   8         12.13         18.33         1.02 o                         
   1  -7   8        600.95        607.75         4.67 o                         
   2  -7   8         15.61         14.87         1.02 o                         
   3  -7   8          0.52          1.50         0.78 o                         
   4  -7   8         33.06         34.36         2.15 o                         
   5  -7   8          1.26          2.35         1.62 o                         
   6  -7   8         97.57        115.38         4.22 o                         
  -6  -6   8         22.55         17.68         2.33 o                         
  -5  -6   8          3.89          5.46         2.00 o                         
  -4  -6   8          1.26          1.91         1.29 o                         
  -3  -6   8          1.77          1.60         0.47 o                         
  -2  -6   8        291.12        272.99         2.75 o                         
  -1  -6   8        293.33        281.89         2.31 o                         
   0  -6   8        943.77        984.82         6.87 o                         
   1  -6   8        140.86        138.66         1.70 o                         
   2  -6   8          9.43         10.65         0.74 o                         
   3  -6   8         49.54         46.20         1.53 o                         
   4  -6   8        463.32        442.58         7.28 o                         
   5  -6   8          2.45          1.62         1.68 o                         
   6  -6   8         38.01         33.77         9.96 o                         
  -6  -5   8         13.47         14.00         3.00 o                         
  -5  -5   8         30.53         29.13        11.85 o                         
  -4  -5   8         26.37         29.88         2.17 o                         
  -3  -5   8        382.00        368.37         4.14 o                         
  -2  -5   8        101.58         95.08         1.82 o                         
  -1  -5   8         39.54         42.40         0.84 o                         
   0  -5   8        258.04        240.16         3.72 o                         
   1  -5   8          4.50          8.44         0.78 o                         
   2  -5   8         95.53         97.49         1.63 o                         
   3  -5   8        112.49        101.49         2.31 o                         
   4  -5   8         19.18         18.78         1.89 o                         
   5  -5   8        177.08        175.99         3.46 o                         
   6  -5   8         13.92          7.03         3.75 o                         
  -6  -4   8         42.69         41.62         5.45 o                         
  -5  -4   8         76.83         90.04         5.48 o                         
  -4  -4   8         14.33         13.74         2.35 o                         
  -3  -4   8        348.46        319.01         5.88 o                         
  -2  -4   8        152.15        151.49         2.60 o                         
  -1  -4   8          6.09          9.32         0.48 o                         
   0  -4   8        152.83        141.08         1.21 o                         
   1  -4   8        377.19        385.51         4.52 o                         
   2  -4   8        491.52        467.60         8.34 o                         
   3  -4   8        226.26        244.29         3.48 o                         
   4  -4   8        943.47        902.52         9.63 o                         
   5  -4   8         32.73         27.50         2.21 o                         
   6  -4   8          2.38          2.65         1.48 o                         
  -7  -3   8          2.99          1.66         3.63 o                         
  -6  -3   8         33.97         39.33         3.07 o                         
  -5  -3   8        217.90        225.98         5.14 o                         
  -4  -3   8        193.44        217.34         4.68 o                         
  -3  -3   8        120.56        113.82         2.16 o                         
  -2  -3   8       2445.38       2555.54        43.59 o                         
  -1  -3   8        531.81        568.98         6.45 o                         
   0  -3   8        176.12        161.01         1.36 o                         
   1  -3   8        142.27        156.59         2.83 o                         
   2  -3   8       1181.05       1225.63        11.91 o                         
   3  -3   8         21.52         22.93         2.22 o                         
   4  -3   8         53.05         46.78         3.79 o                         
   5  -3   8        380.36        379.28         5.04 o                         
   6  -3   8         19.03         26.85         1.92 o                         
   7  -3   8         59.94         71.64         3.19 o                         
  -7  -2   8         40.00         47.94         3.39 o                         
  -6  -2   8          9.69          9.44         2.17 o                         
  -5  -2   8        168.24        185.61         4.42 o                         
  -4  -2   8        766.21        726.58        10.76 o                         
  -3  -2   8         73.69         83.74         3.76 o                         
  -2  -2   8        179.34        209.06         3.54 o                         
  -1  -2   8         40.70         40.26         0.60 o                         
   0  -2   8         34.96         37.41         0.96 o                         
   1  -2   8        544.73        506.51         6.16 o                         
   2  -2   8        447.85        405.27         2.12 o                         
   3  -2   8        107.04         90.27         2.28 o                         
   4  -2   8         25.23         20.26         6.29 o                         
   5  -2   8          6.42          8.60         1.63 o                         
   6  -2   8         19.20         25.75         3.88 o                         
   7  -2   8          0.61          2.26         1.45 o                         
  -7  -1   8         27.75         31.50         2.85 o                         
  -6  -1   8          0.58          1.17         1.59 o                         
  -5  -1   8        268.01        296.52         7.24 o                         
  -4  -1   8        383.89        397.49         6.50 o                         
  -3  -1   8        335.73        346.61         5.43 o                         
  -2  -1   8       1242.49       1405.63        22.56 o                         
  -1  -1   8         15.75         26.71         0.72 o                         
   0  -1   8        581.13        580.45        10.27 o                         
   1  -1   8          6.17          5.27         1.47 o                         
   2  -1   8        228.21        210.08         2.12 o                         
   3  -1   8        584.25        537.70        42.29 o                         
   4  -1   8        124.22        119.07         1.28 o                         
   5  -1   8        398.57        406.24         5.70 o                         
   6  -1   8          9.23         10.73         1.55 o                         
   7  -1   8        130.66        141.45         7.38 o                         
  -7   0   8        221.50        231.33         5.59 o                         
  -6   0   8          8.51         10.09         1.97 o                         
  -5   0   8         11.66          8.69         1.28 o                         
  -4   0   8        862.23        876.40         6.12 o                         
  -3   0   8          2.62          2.06         0.79 o                         
  -2   0   8        985.55       1048.73        55.69 o                         
  -1   0   8       1989.04       2081.03        24.80 o                         
   0   0   8        334.98        377.38         3.73 o                         
   1   0   8        181.08        188.24         7.00 o                         
   2   0   8         32.44         32.12         0.85 o                         
   3   0   8       1355.97       1329.37        13.25 o                         
   4   0   8         70.78         68.98         5.11 o                         
   5   0   8          4.36          4.23         0.50 o                         
   6   0   8        236.37        241.59         4.93 o                         
   7   0   8          0.77          0.01         1.51 o                         
  -7   1   8         97.20        107.59         5.37 o                         
  -6   1   8        126.31        109.59         2.41 o                         
  -5   1   8        421.84        406.63         6.19 o                         
  -4   1   8        109.76        107.97         3.33 o                         
  -3   1   8         28.34         21.52         1.69 o                         
  -2   1   8          0.22          0.74         0.66 o                         
  -1   1   8         25.03         16.64         1.05 o                         
   0   1   8       2279.91       2471.43        52.36 o                         
   1   1   8         58.63         58.85         1.49 o                         
   2   1   8       1043.88       1090.53         8.50 o                         
   3   1   8        638.01        595.52         5.11 o                         
   4   1   8       1356.20       1365.14        22.84 o                         
   5   1   8          2.60          3.67         0.72 o                         
   6   1   8          0.04          0.23         0.49 o                         
  -7   2   8          0.00          0.12         2.02 o                         
  -6   2   8         95.23         95.55         1.57 o                         
  -5   2   8          8.44          7.65         0.65 o                         
  -4   2   8        424.99        414.79        14.81 o                         
  -3   2   8        376.76        361.67        13.31 o                         
  -2   2   8       1194.57       1298.54        69.85 o                         
  -1   2   8        536.88        541.31        16.03 o                         
   0   2   8        545.64        623.93         5.89 o                         
   1   2   8       2364.11       2436.65        19.30 o                         
   2   2   8         10.83         11.63         1.20 o                         
   3   2   8         87.01         78.55         2.31 o                         
   4   2   8       2263.77       2179.80        50.12 o                         
   5   2   8         10.50         11.81         1.10 o                         
   6   2   8          4.96          6.17         1.19 o                         
  -7   3   8        133.37        137.46         3.87 o                         
  -6   3   8          2.06          0.92         1.15 o                         
  -5   3   8          2.79          1.25         0.65 o                         
  -4   3   8         39.58         30.98         1.32 o                         
  -3   3   8        872.06        836.04        22.62 o                         
  -2   3   8        213.89        190.02         7.90 o                         
  -1   3   8         53.88         56.60         1.53 o                         
   0   3   8        669.19        621.15         5.40 o                         
   1   3   8          6.86          9.88         1.06 o                         
   2   3   8          6.02          6.82         0.93 o                         
   3   3   8        806.73        738.64        14.74 o                         
   4   3   8        540.79        526.34        12.66 o                         
   5   3   8        123.16        117.75         4.09 o                         
   6   3   8          4.36          5.13         1.45 o                         
  -7   4   8         55.76         48.69         2.60 o                         
  -6   4   8        340.66        335.03        19.19 o                         
  -5   4   8         90.49         84.23         4.75 o                         
  -4   4   8         13.88         12.07         1.74 o                         
  -3   4   8          0.72          1.64         0.86 o                         
  -2   4   8       1812.56       1750.25        43.97 o                         
  -1   4   8          7.02          3.41         1.41 o                         
   0   4   8          7.24          6.97         1.00 o                         
   1   4   8        641.26        613.21         5.72 o                         
   2   4   8         10.25          9.16         1.06 o                         
   3   4   8        621.59        584.03        17.63 o                         
   4   4   8        221.28        226.26         5.46 o                         
   5   4   8        274.67        274.03        13.87 o                         
  -6   5   8         35.67         34.66         2.51 o                         
  -5   5   8        298.80        289.26        21.86 o                         
  -4   5   8         16.83         13.11         1.27 o                         
  -3   5   8          0.23          1.29         0.98 o                         
  -2   5   8          0.05          3.50         1.74 o                         
  -1   5   8        153.67        151.51         3.74 o                         
   0   5   8          2.11          3.01         1.15 o                         
   1   5   8          7.88          3.77         1.04 o                         
   2   5   8        140.45        138.18         2.53 o                         
   3   5   8          7.11          5.30         1.12 o                         
   4   5   8          7.71         10.88         1.48 o                         
   5   5   8          7.98          4.16         2.33 o                         
  -6   6   8        533.44        523.77        34.43 o                         
  -5   6   8        138.29        148.00         4.56 o                         
  -4   6   8        191.05        187.42        15.29 o                         
  -3   6   8        139.53        133.38         5.03 o                         
  -2   6   8        491.61        490.50        11.86 o                         
  -1   6   8        822.66        799.70         7.96 o                         
   0   6   8        849.41        812.80         8.69 o                         
   1   6   8          5.69          6.65         1.48 o                         
   2   6   8         80.94         69.70         2.95 o                         
   3   6   8         74.88         76.38         2.08 o                         
   4   6   8         19.24         19.38         2.52 o                         
  -5   7   8        273.99        264.11        20.76 o                         
  -4   7   8         70.04         68.33         2.39 o                         
  -3   7   8        690.50        685.10        22.41 o                         
  -2   7   8        230.42        228.64         7.52 o                         
  -1   7   8       1072.30       1077.26        16.53 o                         
   0   7   8         23.47         24.77         2.43 o                         
   1   7   8         64.88         60.53         2.88 o                         
   2   7   8        211.70        204.49         3.53 o                         
   3   7   8          2.48          2.41         1.43 o                         
   4   7   8        147.14        146.15         4.21 o                         
  -5   8   8         47.55         49.44         2.34 o                         
  -4   8   8         59.96         64.55         4.50 o                         
  -3   8   8         14.89         14.98         1.80 o                         
  -2   8   8        142.61        144.68         3.62 o                         
  -1   8   8         20.53         22.05         1.73 o                         
   0   8   8         60.07         65.97         2.47 o                         
   1   8   8         43.47         42.88         2.63 o                         
   2   8   8          0.50          0.10         1.44 o                         
   3   8   8        174.20        185.44         3.44 o                         
  -3   9   8          4.74          4.90         2.07 o                         
  -2   9   8         12.55         14.49         2.06 o                         
  -1   9   8        409.74        413.28        18.09 o                         
   0   9   8         59.33         54.37         2.39 o                         
   1   9   8         14.11         13.43         2.00 o                         
   2   9   8          0.45          1.58         1.38 o                         
  -1 -11   9         40.37         45.16         1.63 o                         
   0 -11   9        153.88        159.94         2.86 o                         
   1 -11   9         66.64         67.54         3.49 o                         
   2 -11   9          4.04          4.08         1.71 o                         
  -3 -10   9        385.92        404.05        13.77 o                         
  -2 -10   9          3.76          3.77         0.85 o                         
  -1 -10   9         23.21         25.33         1.79 o                         
   0 -10   9          8.48          7.12         0.90 o                         
   1 -10   9        396.26        388.12         5.70 o                         
   2 -10   9          7.13          5.47         1.26 o                         
   3 -10   9          6.35          4.55         2.06 o                         
   4 -10   9        358.72        355.92         5.10 o                         
  -4  -9   9          0.36          1.29         1.83 o                         
  -3  -9   9        165.68        179.23        14.64 o                         
  -2  -9   9        237.32        237.23         3.10 o                         
  -1  -9   9         16.25         17.22         1.09 o                         
   0  -9   9        141.74        144.55         1.97 o                         
   1  -9   9        497.90        485.40         5.67 o                         
   2  -9   9         60.31         57.60         1.92 o                         
   3  -9   9         21.93         20.16         2.25 o                         
   4  -9   9        147.61        126.83         3.65 o                         
  -4  -8   9          4.81          4.89         3.03 o                         
  -3  -8   9          0.87          1.39         0.73 o                         
  -2  -8   9         41.92         40.51         1.32 o                         
  -1  -8   9        618.69        618.14         4.77 o                         
   0  -8   9         12.67         12.25         1.04 o                         
   1  -8   9        639.62        622.70         7.01 o                         
   2  -8   9          6.55          7.64         1.20 o                         
   3  -8   9          0.30         -0.35         1.36 o                         
   4  -8   9        300.45        314.74         5.41 o                         
   5  -8   9          2.25          1.24         1.64 o                         
  -5  -7   9        101.84         97.85         6.58 o                         
  -4  -7   9         10.09         14.19         1.89 o                         
  -3  -7   9          2.97          4.45         0.61 o                         
  -2  -7   9        178.71        173.79         2.00 o                         
  -1  -7   9        328.35        327.81         2.75 o                         
   0  -7   9        191.38        197.93         2.20 o                         
   1  -7   9         74.56         75.11         1.24 o                         
   2  -7   9          4.28          4.29         1.03 o                         
   3  -7   9          1.19         -0.22         0.83 o                         
   4  -7   9         95.12         98.27         4.68 o                         
   5  -7   9        197.98        208.41         4.97 o                         
   6  -7   9        153.02        152.52         6.46 o                         
  -6  -6   9          0.03          1.50         4.10 o                         
  -5  -6   9         24.50         28.23         2.72 o                         
  -4  -6   9        156.44        153.46         7.39 o                         
  -3  -6   9        338.73        333.15         4.73 o                         
  -2  -6   9        244.24        225.95         2.90 o                         
  -1  -6   9         86.01         76.56         1.23 o                         
   0  -6   9          5.29          5.22         0.73 o                         
   1  -6   9         19.22         19.97         1.23 o                         
   2  -6   9         49.80         45.29         1.19 o                         
   3  -6   9         16.02         15.10         1.52 o                         
   4  -6   9          7.40          6.95         1.54 o                         
   5  -6   9         35.89         29.55         2.56 o                         
   6  -6   9          7.14          6.11         2.27 o                         
  -6  -5   9         10.46          5.77         2.64 o                         
  -5  -5   9        240.14        245.58        11.64 o                         
  -4  -5   9        103.68         96.76         4.83 o                         
  -3  -5   9       2047.88       2091.36        60.54 o                         
  -2  -5   9          6.12          8.60         0.37 o                         
  -1  -5   9        240.06        237.70         4.02 o                         
   0  -5   9       2031.36       2057.25        16.15 o                         
   1  -5   9        122.05        119.25         1.16 o                         
   2  -5   9        754.42        726.93         7.47 o                         
   3  -5   9        282.82        250.81         3.62 o                         
   4  -5   9         12.67         19.10         1.66 o                         
   5  -5   9          0.26          1.13         2.08 o                         
   6  -5   9         55.24         52.25         3.02 o                         
  -6  -4   9        181.14        205.29         5.90 o                         
  -5  -4   9         15.99         21.41         2.60 o                         
  -4  -4   9        132.86        140.18         2.75 o                         
  -3  -4   9         75.19         54.71         6.46 o                         
  -2  -4   9        137.81        137.26         1.37 o                         
  -1  -4   9        146.10        135.33         1.24 o                         
   0  -4   9        578.48        566.89         6.82 o                         
   1  -4   9        433.84        429.21         3.48 o                         
   2  -4   9        416.38        407.99         4.96 o                         
   3  -4   9        542.84        515.80         6.32 o                         
   4  -4   9         14.62          8.75         2.29 o                         
   5  -4   9         61.52         62.99         2.27 o                         
   6  -4   9          4.27          6.61         1.70 o                         
  -7  -3   9        169.28        176.99         5.82 o                         
  -6  -3   9         81.23         88.11         5.95 o                         
  -5  -3   9         40.80         33.33         4.29 o                         
  -4  -3   9        136.59        156.11         3.93 o                         
  -3  -3   9          0.25          1.59         1.34 o                         
  -2  -3   9        589.35        586.71         9.59 o                         
  -1  -3   9        798.62        881.26         5.93 o                         
   0  -3   9        351.22        321.05         4.74 o                         
   1  -3   9         50.19         68.69         1.94 o                         
   2  -3   9         41.19         38.47         1.66 o                         
   3  -3   9        176.48        181.00         3.52 o                         
   4  -3   9        120.46        128.02         3.08 o                         
   5  -3   9        154.28        142.59         3.52 o                         
   6  -3   9        193.86        198.59         7.33 o                         
  -7  -2   9          0.05         -2.13         2.13 o                         
  -6  -2   9        190.24        200.86         5.28 o                         
  -5  -2   9         72.39         64.81         2.98 o                         
  -4  -2   9          0.64          2.06         2.41 o                         
  -3  -2   9        286.81        261.75         4.69 o                         
  -2  -2   9        610.30        597.68         8.06 o                         
  -1  -2   9        154.43        156.64         1.36 o                         
   0  -2   9       2010.33       2099.97        20.17 o                         
   1  -2   9       1445.06       1539.69        29.04 o                         
   2  -2   9        277.99        291.70        13.59 o                         
   3  -2   9         86.70         82.83         1.97 o                         
   4  -2   9        110.89        112.90         2.44 o                         
   5  -2   9        225.14        231.07         3.73 o                         
   6  -2   9          0.00          0.32         1.16 o                         
   7  -2   9         42.72         47.05         3.76 o                         
  -7  -1   9          3.69          4.39         3.63 o                         
  -6  -1   9        292.37        295.57         6.23 o                         
  -5  -1   9         21.05         14.39         2.03 o                         
  -4  -1   9         18.66         22.99         3.29 o                         
  -3  -1   9         43.40         40.85         2.04 o                         
  -2  -1   9         28.21         18.53         6.03 o                         
  -1  -1   9       1457.33       1560.30        58.43 o                         
   0  -1   9        319.64        340.46         4.60 o                         
   1  -1   9       1186.09       1285.21        30.61 o                         
   2  -1   9          6.95         13.09         1.46 o                         
   3  -1   9        419.72        395.29         3.59 o                         
   4  -1   9       2145.82       2048.83        35.05 o                         
   5  -1   9        313.68        316.31         4.98 o                         
   6  -1   9        104.61        107.87         3.30 o                         
  -7   0   9          0.02         -1.13         1.79 o                         
  -6   0   9         24.81         30.67         3.89 o                         
  -5   0   9        582.43        599.85         4.54 o                         
  -4   0   9          0.49          1.77         0.58 o                         
  -3   0   9        229.19        144.72        50.22 o                         
  -2   0   9        594.44        604.36        21.38 o                         
  -1   0   9        300.75        332.48         5.25 o                         
   0   0   9       2770.19       3153.37        90.82 o                         
   1   0   9        169.46        175.34         2.24 o                         
   2   0   9       1458.96       1380.55        10.42 o                         
   3   0   9        247.16        214.60         2.57 o                         
   4   0   9        181.81        168.72         2.14 o                         
   5   0   9       1454.72       1399.71        15.80 o                         
   6   0   9         10.65          9.99         2.01 o                         
  -7   1   9          1.84          3.07         1.93 o                         
  -6   1   9          5.73          5.66         1.78 o                         
  -5   1   9        239.40        241.15         3.30 o                         
  -4   1   9        110.39        107.57         2.51 o                         
  -3   1   9        611.46        635.28        26.82 o                         
  -2   1   9        346.54        333.37        10.47 o                         
  -1   1   9          7.67         14.27         0.88 o                         
   0   1   9         26.04         33.59         1.28 o                         
   1   1   9        206.99        194.69         2.19 o                         
   2   1   9        114.93        105.11         3.17 o                         
   3   1   9         90.07         88.04         2.11 o                         
   4   1   9         23.28         22.69         2.58 o                         
   5   1   9        150.89        142.67         3.76 o                         
   6   1   9         59.24         61.21         1.56 o                         
  -7   2   9         48.04         44.57         2.85 o                         
  -6   2   9         26.01         22.68         1.44 o                         
  -5   2   9        352.53        341.64         7.01 o                         
  -4   2   9        267.95        252.77         7.76 o                         
  -3   2   9         89.32         79.01         3.97 o                         
  -2   2   9         40.55         35.38         2.75 o                         
  -1   2   9          2.20          0.95         0.78 o                         
   0   2   9        393.02        366.64         5.83 o                         
   1   2   9        184.03        198.64         2.68 o                         
   2   2   9        825.79        759.90         7.43 o                         
   3   2   9        174.74        171.71         3.84 o                         
   4   2   9        440.21        412.15        11.37 o                         
   5   2   9        210.59        213.00         6.36 o                         
   6   2   9        178.23        173.92         4.59 o                         
  -7   3   9         30.05         34.88         2.53 o                         
  -6   3   9         14.00         12.49         0.87 o                         
  -5   3   9         70.54         69.07         3.30 o                         
  -4   3   9        929.20        905.37        38.03 o                         
  -3   3   9          3.50          4.33         1.85 o                         
  -2   3   9          6.60          6.73         1.14 o                         
  -1   3   9         54.61         55.36         2.61 o                         
   0   3   9        976.52        929.38         7.78 o                         
   1   3   9          8.73          4.40         1.03 o                         
   2   3   9        165.94        163.46         2.41 o                         
   3   3   9        873.71        863.19        16.88 o                         
   4   3   9         60.87         52.60         1.52 o                         
   5   3   9          5.54          5.57         1.04 o                         
   6   3   9        295.27        279.57         9.51 o                         
  -6   4   9         57.95         57.73         1.99 o                         
  -5   4   9        257.94        246.57        12.09 o                         
  -4   4   9        241.84        206.83        10.32 o                         
  -3   4   9          0.15          0.17         0.87 o                         
  -2   4   9        286.25        275.40         9.59 o                         
  -1   4   9        262.94        255.09         8.41 o                         
   0   4   9       1037.67        981.70         8.58 o                         
   1   4   9        156.05        166.34        11.66 o                         
   2   4   9          0.32         -0.75         1.11 o                         
   3   4   9         58.45         55.00         1.61 o                         
   4   4   9        209.44        212.61         7.33 o                         
   5   4   9         33.21         34.81         2.10 o                         
  -6   5   9          9.50         13.83         2.54 o                         
  -5   5   9          0.04          0.12         1.51 o                         
  -4   5   9        270.25        248.85        13.11 o                         
  -3   5   9        398.07        378.20        12.31 o                         
  -2   5   9        315.50        310.82         8.46 o                         
  -1   5   9         35.87         35.76         1.49 o                         
   0   5   9       2683.28       2586.53        22.02 o                         
   1   5   9        638.66        614.15         6.51 o                         
   2   5   9         26.21         26.67         1.86 o                         
   3   5   9        177.16        173.26         3.19 o                         
   4   5   9        116.64        116.44         2.63 o                         
   5   5   9         18.03         16.51         2.40 o                         
  -6   6   9         20.91         25.18         4.85 o                         
  -5   6   9          0.01          2.18         1.20 o                         
  -4   6   9         25.09         27.91         2.75 o                         
  -3   6   9        182.22        158.64        10.52 o                         
  -2   6   9        101.24        104.72         5.22 o                         
  -1   6   9         82.26         82.64         3.09 o                         
   0   6   9         46.90         38.99         1.90 o                         
   1   6   9        457.76        446.11         6.51 o                         
   2   6   9         68.70         65.22         2.84 o                         
   3   6   9         14.89         12.22         1.67 o                         
   4   6   9        816.94        805.06        21.71 o                         
  -5   7   9          4.69          5.39         1.44 o                         
  -4   7   9        171.72        185.96         8.73 o                         
  -3   7   9         46.01         47.99         2.69 o                         
  -2   7   9         10.62         11.30         1.56 o                         
  -1   7   9          2.15          1.90         1.27 o                         
   0   7   9        782.23        747.75         7.72 o                         
   1   7   9        170.59        175.94         3.32 o                         
   2   7   9        191.38        186.58         3.49 o                         
   3   7   9         12.15         10.74         1.80 o                         
   4   7   9        129.87        154.13         6.41 o                         
  -4   8   9         56.99         60.93         5.05 o                         
  -3   8   9         75.24         77.26         2.68 o                         
  -2   8   9          7.53          8.77         1.71 o                         
  -1   8   9        162.60        147.39         3.02 o                         
   0   8   9         29.63         30.36         2.54 o                         
   1   8   9        352.13        352.10         4.69 o                         
   2   8   9         47.67         49.48         2.37 o                         
   3   8   9        226.33        247.63         4.06 o                         
  -3   9   9         20.91         22.19         1.99 o                         
  -2   9   9        188.66        189.13         5.45 o                         
  -1   9   9          0.28          1.45         1.55 o                         
   0   9   9         52.52         54.65         2.77 o                         
   1   9   9         23.83         28.89         2.84 o                         
  -1 -11  10        137.55        154.37         6.05 o                         
   0 -11  10          7.83          9.74         1.99 o                         
   1 -11  10         17.03         17.79         1.40 o                         
   2 -11  10         47.55         49.93         5.52 o                         
  -3 -10  10         66.03         66.74         3.15 o                         
  -2 -10  10         40.36         38.82         1.23 o                         
  -1 -10  10          3.42          3.40         1.59 o                         
   0 -10  10          9.27          8.72         0.99 o                         
   1 -10  10        110.46        110.60         2.45 o                         
   2 -10  10         38.84         40.35         2.74 o                         
   3 -10  10         13.95         11.65         3.84 o                         
  -4  -9  10         40.22         40.36         2.72 o                         
  -3  -9  10        100.31        105.72         3.83 o                         
  -2  -9  10         30.30         28.79         1.91 o                         
  -1  -9  10        111.02        113.04         3.33 o                         
   0  -9  10          1.82          2.63         0.72 o                         
   1  -9  10        193.76        190.87         2.88 o                         
   2  -9  10         45.39         42.31         2.45 o                         
   3  -9  10        135.45        141.64         2.86 o                         
   4  -9  10          4.94          4.21         1.86 o                         
  -4  -8  10         36.91         34.13         5.19 o                         
  -3  -8  10        206.66        211.95        10.10 o                         
  -2  -8  10          0.17         -0.15         0.45 o                         
  -1  -8  10         45.32         44.75         1.14 o                         
   0  -8  10        114.41        109.27         1.53 o                         
   1  -8  10        100.60         98.83         1.71 o                         
   2  -8  10         35.19         31.55         1.91 o                         
   3  -8  10          2.48          2.97         1.16 o                         
   4  -8  10        367.05        382.52         6.75 o                         
   5  -8  10          6.64          7.28         2.44 o                         
  -5  -7  10         12.13          5.54         2.37 o                         
  -4  -7  10        420.51        406.26        16.91 o                         
  -3  -7  10         72.52         69.41         1.08 o                         
  -2  -7  10         16.32         16.97         0.73 o                         
  -1  -7  10         64.42         62.48         1.59 o                         
   0  -7  10        150.53        151.70         2.03 o                         
   1  -7  10        944.19        950.35         7.93 o                         
   2  -7  10         14.80         17.15         1.21 o                         
   3  -7  10        213.43        217.61         4.27 o                         
   4  -7  10          1.33          1.26         1.35 o                         
   5  -7  10         82.97         82.76         5.44 o                         
  -5  -6  10        261.63        262.42         5.36 o                         
  -4  -6  10          0.55         -0.53         1.29 o                         
  -3  -6  10        212.94        195.75         4.82 o                         
  -2  -6  10        295.28        283.16         2.62 o                         
  -1  -6  10         17.35         18.13         0.74 o                         
   0  -6  10        397.78        397.86         2.88 o                         
   1  -6  10        196.14        193.24         1.83 o                         
   2  -6  10        976.95        962.24        10.47 o                         
   3  -6  10         16.93         19.23         1.62 o                         
   4  -6  10         35.32         40.69         2.51 o                         
   5  -6  10        122.23        122.66         3.42 o                         
   6  -6  10         73.02         74.71         3.62 o                         
  -6  -5  10        138.25        133.94         5.37 o                         
  -5  -5  10         74.76         73.24         3.96 o                         
  -4  -5  10         17.85         18.29         1.99 o                         
  -3  -5  10        401.29        366.53         4.76 o                         
  -2  -5  10         60.80         70.94         2.13 o                         
  -1  -5  10        220.07        216.41         2.56 o                         
   0  -5  10        241.82        268.72         1.91 o                         
   1  -5  10        898.60        874.79         6.65 o                         
   2  -5  10        626.03        103.19       257.84 o                         
   3  -5  10        255.59        241.55         6.54 o                         
   4  -5  10          2.73          3.65         1.36 o                         
   5  -5  10        341.65        330.65         5.06 o                         
   6  -5  10        118.77        129.18         4.11 o                         
  -6  -4  10         29.15         30.20         5.44 o                         
  -5  -4  10        175.71        176.52         6.98 o                         
  -4  -4  10          0.29          1.52         2.62 o                         
  -3  -4  10       1401.65       1343.68        13.50 o                         
  -2  -4  10          2.52          1.46         0.33 o                         
  -1  -4  10       1020.89       1036.05        11.86 o                         
   0  -4  10        557.90        560.65         4.26 o                         
   1  -4  10        539.87        524.88         4.20 o                         
   2  -4  10        771.72        760.09         8.13 o                         
   3  -4  10         22.68         20.65         1.50 o                         
   4  -4  10          1.10          4.17         1.30 o                         
   5  -4  10          1.19          3.83         2.27 o                         
   6  -4  10        156.88        161.13         4.39 o                         
  -6  -3  10         46.92         49.80         3.50 o                         
  -5  -3  10        183.79        176.68         4.78 o                         
  -4  -3  10         27.34         37.42         2.47 o                         
  -3  -3  10          8.58         12.10         1.77 o                         
  -2  -3  10        192.99        178.44         3.55 o                         
  -1  -3  10        182.32        186.58         1.65 o                         
   0  -3  10       1003.76       1019.19         7.27 o                         
   1  -3  10         26.11         30.19         1.18 o                         
   2  -3  10        503.31        514.18         5.81 o                         
   3  -3  10        204.88        182.16         4.93 o                         
   4  -3  10         54.60         51.69         1.98 o                         
   5  -3  10        335.11        340.42         8.11 o                         
   6  -3  10          0.30         -1.46         1.46 o                         
  -7  -2  10         23.69         27.78         3.23 o                         
  -6  -2  10         83.64         85.97         3.83 o                         
  -5  -2  10        269.42        283.14         5.87 o                         
  -4  -2  10        768.11        809.47        12.08 o                         
  -3  -2  10        486.83        475.74         8.91 o                         
  -2  -2  10         88.10        104.96        11.45 o                         
  -1  -2  10        649.29        613.22        12.61 o                         
   0  -2  10        109.59        104.57         2.46 o                         
   1  -2  10          7.57         11.65         0.90 o                         
   2  -2  10       1783.99        227.71       867.46 o                         
   3  -2  10         80.99         73.83         1.83 o                         
   4  -2  10        371.30        348.18         5.84 o                         
   5  -2  10         77.25         82.99         3.70 o                         
   6  -2  10        422.49        435.70         7.65 o                         
  -7  -1  10        879.68        938.02        16.19 o                         
  -6  -1  10         93.53         95.34         5.61 o                         
  -5  -1  10          0.18          2.12         1.58 o                         
  -4  -1  10       1514.22       1478.88        20.90 o                         
  -3  -1  10        512.95        488.23         7.37 o                         
  -2  -1  10         75.37         59.13        21.40 o                         
  -1  -1  10         20.42         27.87         1.66 o                         
   0  -1  10        303.73        245.21         4.26 o                         
   1  -1  10          3.02          3.65         1.40 o                         
   2  -1  10        180.49        149.61         2.03 o                         
   3  -1  10        711.82        735.61         5.76 o                         
   4  -1  10         17.82         10.97         0.64 o                         
   5  -1  10        166.68        107.73        50.70 o                         
   6  -1  10          1.95          0.59         1.56 o                         
  -7   0  10          7.92          7.60         2.32 o                         
  -6   0  10         67.17         61.71         3.07 o                         
  -5   0  10          7.08          7.25         0.58 o                         
  -4   0  10        586.89        592.77         4.07 o                         
  -3   0  10        844.19        797.19        39.70 o                         
  -2   0  10         32.38         57.34         0.95 o                         
  -1   0  10         23.56         18.00         1.26 o                         
   0   0  10        383.48        468.39         5.67 o                         
   1   0  10       1169.60       1177.00        22.65 o                         
   2   0  10         43.63         35.14         1.30 o                         
   3   0  10         73.49         68.84         1.56 o                         
   4   0  10        421.69        375.85         3.84 o                         
   5   0  10        137.00        128.04         4.50 o                         
   6   0  10        115.49        127.91         3.62 o                         
  -7   1  10        208.63        219.21         5.61 o                         
  -6   1  10         17.50         17.38         3.55 o                         
  -5   1  10        160.18        155.09         1.61 o                         
  -4   1  10        207.21        199.71         6.53 o                         
  -3   1  10        818.41        821.87        31.66 o                         
  -2   1  10       1814.74       1802.63        83.98 o                         
  -1   1  10         10.98         13.57         0.80 o                         
   0   1  10        302.37        258.79         3.71 o                         
   1   1  10          2.81          6.47         1.02 o                         
   2   1  10        176.84        153.83         1.95 o                         
   3   1  10         11.95         14.35         0.95 o                         
   4   1  10          0.59          0.59         0.72 o                         
   5   1  10        294.40        286.69         7.24 o                         
   6   1  10          1.89          1.18         1.36 o                         
  -7   2  10         59.12         56.25         4.82 o                         
  -5   2  10         17.37         19.09         1.05 o                         
  -4   2  10        364.67        339.48        12.25 o                         
  -3   2  10        158.17        154.62         9.01 o                         
  -2   2  10        666.93        647.80        22.77 o                         
  -1   2  10        680.36        658.26         7.15 o                         
   0   2  10         81.19         77.76         2.04 o                         
   1   2  10        752.71        721.63         6.19 o                         
   2   2  10        421.53        413.04         4.14 o                         
   3   2  10        140.03        127.53         3.67 o                         
   4   2  10         18.29         18.25         1.10 o                         
   5   2  10        224.84        213.42         5.27 o                         
   6   2  10          0.19          1.60         1.00 o                         
  -7   3  10         19.64          5.68         3.22 o                         
  -6   3  10          9.77          6.39         0.70 o                         
  -5   3  10        112.31        101.52         4.27 o                         
  -4   3  10        229.94        213.39        10.58 o                         
  -3   3  10       1028.08        971.89        59.01 o                         
  -2   3  10        984.31        942.76        39.89 o                         
  -1   3  10         68.83         69.19         3.72 o                         
   0   3  10        528.75        515.62         5.23 o                         
   1   3  10        516.41        477.58         5.01 o                         
   2   3  10         37.78         39.01         1.76 o                         
   3   3  10         92.20         98.39         2.37 o                         
   4   3  10        225.35        209.53         6.70 o                         
   5   3  10         57.97         61.61         3.98 o                         
   6   3  10          9.73          7.37         1.27 o                         
  -6   4  10          4.09          2.52         0.91 o                         
  -5   4  10         65.20         59.64         5.70 o                         
  -4   4  10        356.45        353.84        11.76 o                         
  -3   4  10         61.70         68.65         6.92 o                         
  -2   4  10        439.29        422.56        11.50 o                         
  -1   4  10       1880.65       1829.49        43.07 o                         
   0   4  10        910.66        891.80         8.49 o                         
   1   4  10        213.58        181.49         2.81 o                         
   2   4  10         84.18         88.96         2.23 o                         
   3   4  10         10.85          7.74         1.25 o                         
   4   4  10         18.99         21.91         1.40 o                         
   5   4  10        229.08        234.02         6.53 o                         
  -6   5  10         50.52         45.99         4.03 o                         
  -5   5  10        468.87        446.09        36.72 o                         
  -4   5  10         53.15         43.08         4.40 o                         
  -3   5  10          4.60          4.40         1.16 o                         
  -2   5  10        188.17        179.38         8.94 o                         
  -1   5  10         57.56         58.79         1.73 o                         
   0   5  10          0.02          0.75         0.92 o                         
   1   5  10          2.04          6.12         1.20 o                         
   2   5  10        314.97        308.61         3.75 o                         
   3   5  10         33.11         33.51         1.83 o                         
   4   5  10          5.73          4.56         1.39 o                         
   5   5  10         49.23         51.15         4.58 o                         
  -5   6  10         63.31         62.46         2.21 o                         
  -4   6  10        378.33        377.43        29.33 o                         
  -3   6  10         39.27         29.16         8.82 o                         
  -2   6  10        332.06        323.24        10.77 o                         
  -1   6  10        382.55        371.06         6.15 o                         
   0   6  10        244.87        240.99         3.34 o                         
   1   6  10        278.33        242.06         3.73 o                         
   2   6  10        425.26        415.92         5.61 o                         
   3   6  10         30.06         27.52         1.76 o                         
   4   6  10         37.01         41.28         2.54 o                         
  -5   7  10         53.03         61.85         2.10 o                         
  -4   7  10        659.10        690.93        34.10 o                         
  -3   7  10          2.68          1.77         1.30 o                         
  -2   7  10          3.95          4.70         1.29 o                         
  -1   7  10        329.49        324.18         9.40 o                         
   0   7  10         32.95         32.17         2.33 o                         
   1   7  10         18.07         18.19         1.66 o                         
   2   7  10         42.67         47.59         2.35 o                         
   3   7  10        182.96        191.46         7.90 o                         
  -4   8  10         46.06         42.05         2.41 o                         
  -3   8  10         68.40         62.49         4.15 o                         
  -2   8  10         18.21         22.58         2.09 o                         
  -1   8  10         15.67         19.52         2.06 o                         
   0   8  10        344.97        364.72         5.30 o                         
   1   8  10          0.55         -0.22         1.25 o                         
   2   8  10         51.01         52.52         2.63 o                         
  -2   9  10         83.88         89.89         4.25 o                         
  -1   9  10          4.66          4.16         1.61 o                         
   0   9  10         21.31         31.55         2.97 o                         
   1   9  10         88.33         88.17         2.94 o                         
   0 -11  11         26.77         25.13         2.36 o                         
   1 -11  11          0.03         -0.49         1.02 o                         
   2 -11  11         11.24         10.78         1.91 o                         
  -2 -10  11         88.39         94.96         3.01 o                         
  -1 -10  11         62.38         61.19         1.39 o                         
   0 -10  11        128.04        131.59         2.17 o                         
   1 -10  11        125.08        128.12         2.14 o                         
   2 -10  11         40.08         38.29         2.18 o                         
   3 -10  11         93.50         92.20         2.60 o                         
  -3  -9  11        104.77        103.69         3.79 o                         
  -2  -9  11        194.24        191.03         3.38 o                         
  -1  -9  11          2.38          2.14         1.06 o                         
   0  -9  11         38.83         40.10         1.34 o                         
   1  -9  11         95.90         98.83         1.85 o                         
   2  -9  11        486.95        491.93         6.96 o                         
   3  -9  11        255.97        245.88         5.15 o                         
   4  -9  11          6.34          5.47         2.23 o                         
  -4  -8  11         14.18         14.63         3.32 o                         
  -3  -8  11          0.74          1.04         1.52 o                         
  -2  -8  11        440.88        438.64         3.42 o                         
  -1  -8  11        400.70        400.89         3.48 o                         
   0  -8  11          1.53          1.61         0.61 o                         
   1  -8  11        241.73        247.36         2.19 o                         
   2  -8  11         91.66         82.04         1.39 o                         
   3  -8  11        256.68        243.68         6.59 o                         
   4  -8  11         18.49         15.39         2.13 o                         
   5  -8  11         63.04         72.28         4.08 o                         
  -5  -7  11         66.48         59.34         3.44 o                         
  -4  -7  11         42.61         46.49         2.49 o                         
  -3  -7  11         19.67         21.76         1.74 o                         
  -2  -7  11         90.83         97.05         1.22 o                         
  -1  -7  11          3.26          2.40         0.73 o                         
   0  -7  11         20.32         18.61         0.86 o                         
   1  -7  11         16.31         16.92         0.71 o                         
   2  -7  11         14.32         12.36         1.67 o                         
   3  -7  11        101.32         97.61         3.03 o                         
   4  -7  11         20.53         16.89         1.92 o                         
   5  -7  11          0.26         -0.64         1.48 o                         
  -5  -6  11          8.78          8.37         2.84 o                         
  -4  -6  11         81.68         81.10         3.05 o                         
  -3  -6  11         28.25         21.40         1.65 o                         
  -2  -6  11        153.55        138.93         1.38 o                         
  -1  -6  11         69.09         67.16         0.81 o                         
   0  -6  11        155.70        156.25         1.54 o                         
   1  -6  11        102.77        108.36         1.55 o                         
   2  -6  11         11.75         10.42         0.91 o                         
   3  -6  11        758.22        714.04         8.65 o                         
   4  -6  11          4.14          2.57         1.63 o                         
   5  -6  11          0.10          0.22         1.44 o                         
   6  -6  11          4.28          2.18         1.77 o                         
  -6  -5  11         10.53          5.67         4.62 o                         
  -5  -5  11         79.09         78.51         6.31 o                         
  -4  -5  11        263.66        258.32         5.87 o                         
  -3  -5  11        599.48        639.09         7.16 o                         
  -2  -5  11         42.45         44.50         1.75 o                         
  -1  -5  11        355.30        340.93         4.01 o                         
   0  -5  11         62.29         66.89         1.32 o                         
   1  -5  11        794.34        795.17         7.09 o                         
   2  -5  11        259.31        259.86         6.21 o                         
   3  -5  11        288.97        279.46         3.96 o                         
   4  -5  11        611.97        587.79        15.73 o                         
   5  -5  11          0.08         -0.97         1.38 o                         
   6  -5  11        208.86        225.66         6.34 o                         
  -6  -4  11         14.05         11.69         2.89 o                         
  -5  -4  11        135.84        137.43         4.55 o                         
  -4  -4  11         55.79         53.71         3.02 o                         
  -3  -4  11       1080.73       1160.13        16.74 o                         
  -2  -4  11        336.41        321.71         2.19 o                         
  -1  -4  11        139.09        139.09         1.70 o                         
   0  -4  11          1.33          4.91         0.51 o                         
   1  -4  11         33.34         30.21         0.93 o                         
   2  -4  11          0.36         -0.40         0.94 o                         
   3  -4  11        771.76        737.42         9.09 o                         
   4  -4  11        134.90        147.04         3.01 o                         
   5  -4  11        206.73        212.78         4.63 o                         
   6  -4  11          4.54          2.58         1.61 o                         
  -6  -3  11        573.76        602.35        11.10 o                         
  -5  -3  11        689.09        688.78        13.81 o                         
  -4  -3  11         30.79         19.45         2.21 o                         
  -3  -3  11       1388.49       1315.67        18.44 o                         
  -2  -3  11         39.34         34.42         0.72 o                         
  -1  -3  11         93.06         92.39         1.92 o                         
   0  -3  11          3.91          5.28         0.54 o                         
   1  -3  11        118.26         98.00         1.30 o                         
   2  -3  11         22.83         30.18         0.82 o                         
   3  -3  11         80.24         84.60         2.18 o                         
   4  -3  11        611.79        598.25         7.59 o                         
   5  -3  11        154.13        142.29         3.62 o                         
   6  -3  11        189.70        196.20         4.71 o                         
  -7  -2  11        152.66        149.46         5.37 o                         
  -6  -2  11         20.32         24.66         4.56 o                         
  -5  -2  11        371.47        366.50         7.18 o                         
  -4  -2  11         82.23         84.16         4.68 o                         
  -3  -2  11        105.10        101.59         3.05 o                         
  -2  -2  11        610.36        559.40         5.24 o                         
  -1  -2  11        440.59        396.30         9.04 o                         
   0  -2  11        137.11        157.44         2.80 o                         
   1  -2  11       1057.84       1143.46        25.29 o                         
   2  -2  11       1599.42       1600.49        18.06 o                         
   3  -2  11          0.00          0.77         0.41 o                         
   4  -2  11         22.48         26.73         1.71 o                         
   5  -2  11         48.40         50.69         2.24 o                         
   6  -2  11         30.34         24.42         3.18 o                         
  -7  -1  11          0.84         -0.10         1.76 o                         
  -6  -1  11        161.75        164.19         4.84 o                         
  -5  -1  11         24.39         22.84         3.68 o                         
  -4  -1  11         24.35         25.29         2.21 o                         
  -3  -1  11        546.36        550.16         8.30 o                         
  -2  -1  11       1554.85       1578.40        53.42 o                         
  -1  -1  11        806.10        798.36        17.45 o                         
   0  -1  11        269.04        264.90         7.60 o                         
   1  -1  11        640.35        660.90        16.32 o                         
   2  -1  11         44.50         40.86         0.94 o                         
   3  -1  11        407.46        411.33         3.59 o                         
   4  -1  11        159.95        147.60         7.02 o                         
   5  -1  11         23.16         27.27         8.25 o                         
   6  -1  11        246.30        264.09         4.66 o                         
  -7   0  11         13.38         11.71         4.24 o                         
  -6   0  11         21.64         19.96         3.96 o                         
  -5   0  11        353.42        345.59        13.68 o                         
  -4   0  11         85.47         46.83        25.20 o                         
  -3   0  11        131.16        116.08         3.51 o                         
  -2   0  11          8.64          7.96         0.61 o                         
  -1   0  11       1199.00       1341.83        37.53 o                         
   0   0  11       1024.67       1034.54        28.39 o                         
   1   0  11        256.09        273.64         6.83 o                         
   2   0  11        255.83        237.32         2.40 o                         
   3   0  11         45.34         40.94         1.29 o                         
   4   0  11        135.04        121.73         1.65 o                         
   5   0  11        319.86        305.29         5.83 o                         
   6   0  11        162.26        178.20         3.83 o                         
  -7   1  11          9.32         12.16         3.98 o                         
  -5   1  11         39.41         39.41         1.09 o                         
  -4   1  11         67.61         57.96         1.66 o                         
  -3   1  11        211.78        210.34        13.36 o                         
  -2   1  11        113.68        113.83         4.04 o                         
  -1   1  11        661.15        597.41        11.01 o                         
   0   1  11        440.84        457.00         9.83 o                         
   1   1  11         66.92         63.38         1.48 o                         
   2   1  11        115.79        115.64         2.37 o                         
   3   1  11        964.41        941.57         9.37 o                         
   4   1  11          8.82          7.86         1.22 o                         
   5   1  11         28.65         22.51         1.69 o                         
   6   1  11         36.55         33.55         6.25 o                         
  -7   2  11        164.50        166.64         4.97 o                         
  -5   2  11         83.61         83.18         3.96 o                         
  -4   2  11        169.29        153.29         4.31 o                         
  -3   2  11       1705.77       1653.86        74.87 o                         
  -2   2  11        327.79        328.37        14.92 o                         
  -1   2  11         14.95         19.45         1.15 o                         
   0   2  11       1473.29       1490.86        19.18 o                         
   1   2  11        445.00        404.63         5.78 o                         
   2   2  11        256.15        232.37         3.65 o                         
   3   2  11         41.62         41.52         1.43 o                         
   4   2  11         44.95         41.07         1.46 o                         
   5   2  11          0.23          0.47         0.70 o                         
   6   2  11         97.04        100.96         4.55 o                         
  -6   3  11         36.22         19.03        14.08 o                         
  -5   3  11        158.06        142.17         6.19 o                         
  -4   3  11        154.78        170.85         8.83 o                         
  -3   3  11        103.40        109.77         5.78 o                         
  -2   3  11        100.45        100.31         2.35 o                         
  -1   3  11         38.56         39.75         4.27 o                         
   0   3  11          0.20          0.06         0.87 o                         
   1   3  11        755.64        770.62         6.69 o                         
   2   3  11         30.43         32.52         1.51 o                         
   3   3  11        304.85        295.70         5.77 o                         
   4   3  11         57.74         53.70         2.16 o                         
   5   3  11         20.38         21.76         1.89 o                         
  -6   4  11         54.07         51.63         4.23 o                         
  -5   4  11          9.75         14.16         3.31 o                         
  -4   4  11         58.62         52.38         1.57 o                         
  -3   4  11        175.82        180.59        13.64 o                         
  -2   4  11         61.62         54.85         2.04 o                         
  -1   4  11          9.73          8.77         1.65 o                         
   0   4  11        715.88        665.55         7.06 o                         
   1   4  11        611.90        575.82         5.81 o                         
   2   4  11         21.19         11.98         1.24 o                         
   3   4  11          0.97          1.26         1.54 o                         
   4   4  11         30.27         32.96         2.78 o                         
   5   4  11        103.91        113.82         8.53 o                         
  -6   5  11         29.71         30.01         4.98 o                         
  -5   5  11         91.07         86.08         9.87 o                         
  -4   5  11          1.76          0.23         0.92 o                         
  -3   5  11        229.08        211.97        15.73 o                         
  -2   5  11        378.23        369.97        11.81 o                         
  -1   5  11        302.30        295.21         4.82 o                         
   0   5  11        396.89        378.32         4.50 o                         
   1   5  11       1205.49       1111.24        10.26 o                         
   2   5  11         77.61         71.73         3.64 o                         
   3   5  11          0.72          3.09         1.18 o                         
   4   5  11         61.81         62.39         2.46 o                         
  -5   6  11          0.05          0.69         1.78 o                         
  -4   6  11         52.88         54.80         2.14 o                         
  -3   6  11        194.00        194.49        17.51 o                         
  -2   6  11         64.27         64.48         1.93 o                         
  -1   6  11         54.50         54.88         2.18 o                         
   0   6  11         28.66         27.51         1.86 o                         
   1   6  11        236.49        235.43         3.78 o                         
   2   6  11         15.26         14.08         1.77 o                         
   3   6  11         10.86         10.65         1.81 o                         
   4   6  11        468.58        510.32        16.50 o                         
  -5   7  11         26.10         26.70         2.96 o                         
  -4   7  11        153.54        145.18         9.16 o                         
  -3   7  11         50.96         43.09         2.57 o                         
  -2   7  11        413.00        423.67        11.94 o                         
  -1   7  11         43.65         43.49         2.51 o                         
   0   7  11         26.87         32.51         2.12 o                         
   1   7  11         25.31         26.71         1.90 o                         
   2   7  11         38.90         36.13         2.07 o                         
   3   7  11         46.95         52.04         2.69 o                         
  -4   8  11         62.65         69.84         5.82 o                         
  -3   8  11          6.42          6.26         1.72 o                         
  -2   8  11         24.01         25.64         2.20 o                         
  -1   8  11         31.57         34.67         2.41 o                         
   0   8  11          4.32          3.90         2.03 o                         
   1   8  11          3.88          4.65         1.61 o                         
   2   8  11         87.35         88.95         2.83 o                         
  -2   9  11         88.53         97.02         4.78 o                         
  -1   9  11         11.30         13.38         2.24 o                         
   0   9  11         45.64         55.91         4.03 o                         
   0 -11  12         69.34         70.96         1.93 o                         
   1 -11  12          7.62          4.70         1.35 o                         
  -2 -10  12         20.65         16.98         3.16 o                         
  -1 -10  12         36.67         34.32         1.59 o                         
   0 -10  12        509.00        508.36         4.54 o                         
   1 -10  12          0.98          1.27         0.85 o                         
   2 -10  12         26.64         24.86         1.84 o                         
   3 -10  12        143.70        151.24         4.66 o                         
  -3  -9  12         62.88         68.51         5.34 o                         
  -2  -9  12        163.32        164.54         3.03 o                         
  -1  -9  12          1.01          1.03         0.77 o                         
   0  -9  12          0.34          0.00         0.69 o                         
   1  -9  12         87.99         88.75         1.73 o                         
   2  -9  12         32.28         31.04         2.00 o                         
   3  -9  12        161.41        167.03         3.83 o                         
   4  -9  12         99.15        104.51         4.04 o                         
  -4  -8  12         40.04         39.44         2.53 o                         
  -3  -8  12         69.91         73.49         3.94 o                         
  -2  -8  12         25.87         21.64         1.57 o                         
  -1  -8  12          0.87          0.50         0.46 o                         
   0  -8  12         38.60         39.43         1.30 o                         
   1  -8  12          0.98          1.92         0.66 o                         
   2  -8  12         12.59         11.78         1.48 o                         
   3  -8  12          6.39          5.76         1.60 o                         
   4  -8  12        161.05        160.14         3.85 o                         
   5  -8  12          8.42          7.83         2.13 o                         
  -5  -7  12         24.31         22.67         3.59 o                         
  -4  -7  12        716.60        677.89        33.34 o                         
  -3  -7  12         83.30         76.87         3.87 o                         
  -2  -7  12        215.76        216.92         3.67 o                         
  -1  -7  12          0.60          1.57         0.50 o                         
   0  -7  12        126.00        119.17         1.36 o                         
   1  -7  12        976.09        984.00         8.08 o                         
   2  -7  12        115.02         55.17        36.51 o                         
   3  -7  12         33.21         32.57         3.08 o                         
   4  -7  12          0.64          0.67         2.17 o                         
   5  -7  12        127.13        132.47         5.49 o                         
  -5  -6  12         28.03         29.21         5.55 o                         
  -4  -6  12         37.24         31.63         3.30 o                         
  -3  -6  12          4.76          4.93         1.32 o                         
  -2  -6  12          0.08          0.57         0.36 o                         
  -1  -6  12        936.60        914.13         8.53 o                         
   0  -6  12        148.28        152.05         1.77 o                         
   1  -6  12         59.11         57.84         1.14 o                         
   2  -6  12       1010.08        981.42        13.40 o                         
   3  -6  12          1.52          0.70         1.10 o                         
   4  -6  12         87.53         85.63         2.76 o                         
   5  -6  12          2.59          3.42         1.99 o                         
   6  -6  12         37.92         28.08         4.20 o                         
  -6  -5  12         75.18         82.50         4.78 o                         
  -5  -5  12        330.48        348.67         7.76 o                         
  -4  -5  12        487.32        491.20        11.18 o                         
  -3  -5  12        159.94        143.19         4.03 o                         
  -2  -5  12        686.34        648.39        10.61 o                         
  -1  -5  12          5.32          6.92         1.03 o                         
   0  -5  12          1.21          1.95         1.23 o                         
   1  -5  12         16.06         15.99         0.65 o                         
   2  -5  12         81.43         74.19         2.80 o                         
   3  -5  12         16.32         18.64         1.87 o                         
   4  -5  12        138.79        122.59         3.45 o                         
   5  -5  12        175.68        187.03         5.52 o                         
   6  -5  12         36.79         33.80         3.24 o                         
  -6  -4  12          7.86          7.69         2.77 o                         
  -5  -4  12         86.49         85.49         5.92 o                         
  -4  -4  12          7.28          9.09         2.14 o                         
  -3  -4  12        567.40        586.51         9.44 o                         
  -2  -4  12        172.56        161.72         1.25 o                         
  -1  -4  12        525.48        513.03         3.83 o                         
   0  -4  12        393.82        422.13         3.59 o                         
   1  -4  12         14.39         15.60         1.10 o                         
   2  -4  12        164.56        163.93         3.60 o                         
   3  -4  12         69.12         70.38         3.05 o                         
   4  -4  12         12.04         14.39         2.71 o                         
   5  -4  12        103.04         94.38         4.09 o                         
   6  -4  12          0.29          1.40         1.87 o                         
  -6  -3  12         25.51         31.77         5.41 o                         
  -5  -3  12          0.54          1.16         1.81 o                         
  -4  -3  12          1.38          1.53         1.62 o                         
  -3  -3  12         27.53         27.15         2.17 o                         
  -2  -3  12         99.04         95.06         1.01 o                         
  -1  -3  12        740.58        775.58         5.55 o                         
   0  -3  12        800.85        784.84         6.09 o                         
   1  -3  12         34.28         32.50         1.32 o                         
   2  -3  12        121.02        104.05         4.66 o                         
   3  -3  12        410.78        382.24         5.28 o                         
   4  -3  12         81.16         79.12         2.42 o                         
   5  -3  12         26.28         23.32         2.42 o                         
   6  -3  12         47.83         47.94         3.25 o                         
  -6  -2  12        119.15        125.31         4.57 o                         
  -5  -2  12         70.78         65.78         5.11 o                         
  -4  -2  12        124.50        130.18         3.77 o                         
  -3  -2  12        379.84        365.04         6.16 o                         
  -2  -2  12         22.73         16.36         2.43 o                         
  -1  -2  12        867.34        923.04        16.25 o                         
   0  -2  12        141.90        151.22         6.29 o                         
   1  -2  12        122.61         97.68         2.70 o                         
   2  -2  12        575.28        540.68         8.37 o                         
   3  -2  12       1192.36       1135.69         7.53 o                         
   4  -2  12         33.61         31.20         1.86 o                         
   5  -2  12          8.68          8.50         1.97 o                         
   6  -2  12        541.64        567.89         8.60 o                         
  -7  -1  12        100.50        105.41         6.86 o                         
  -6  -1  12          1.55          4.41         2.15 o                         
  -5  -1  12          5.97          8.05         2.05 o                         
  -4  -1  12         75.68         82.08         4.57 o                         
  -3  -1  12         56.23         57.32         0.96 o                         
  -2  -1  12        394.85        393.39         5.18 o                         
  -1  -1  12       1006.40       1058.27        26.61 o                         
   0  -1  12        356.35        350.76         8.97 o                         
   1  -1  12        164.26        171.43         2.54 o                         
   2  -1  12         62.19         58.58         1.33 o                         
   3  -1  12         21.71         23.88         0.89 o                         
   4  -1  12        665.72        630.12         9.05 o                         
   5  -1  12         24.75         20.86         1.92 o                         
   6  -1  12        108.74        115.01         3.34 o                         
  -7   0  12         79.29         76.09         4.12 o                         
  -6   0  12         81.05         78.29         5.52 o                         
  -5   0  12         21.35         19.59         3.74 o                         
  -4   0  12         29.37         17.12         5.38 o                         
  -3   0  12        809.61        746.21        12.66 o                         
  -2   0  12        349.13        319.72        16.86 o                         
  -1   0  12         82.70        103.08         4.07 o                         
   0   0  12          2.58          2.13         0.91 o                         
   1   0  12       1089.05       1037.79        11.59 o                         
   2   0  12        353.26        335.29         4.55 o                         
   3   0  12         51.35         47.02         2.49 o                         
   4   0  12        100.39         98.14         3.78 o                         
   5   0  12         44.34         45.76         3.71 o                         
   6   0  12         13.56         16.54         3.22 o                         
  -5   1  12        152.05        144.08         2.09 o                         
  -4   1  12        209.55        202.80         2.77 o                         
  -3   1  12        639.41        669.63        37.46 o                         
  -2   1  12         30.91         27.83         2.03 o                         
  -1   1  12          0.06          0.38         0.71 o                         
   0   1  12          1.40          0.58         0.90 o                         
   1   1  12        226.57        208.34         4.26 o                         
   2   1  12       2434.54       2426.48        21.70 o                         
   3   1  12         38.11         35.55         1.47 o                         
   4   1  12        198.75        186.88         2.98 o                         
   5   1  12         89.52         87.51         1.74 o                         
   6   1  12          8.77          9.11         1.98 o                         
  -5   2  12        259.10        252.53         4.89 o                         
  -4   2  12         58.01         57.23         3.83 o                         
  -3   2  12        109.79        112.36         8.23 o                         
  -2   2  12        234.10        228.90        10.68 o                         
  -1   2  12        106.17        100.08         3.93 o                         
   0   2  12        201.55        189.61         2.86 o                         
   1   2  12        799.40        781.79         9.80 o                         
   2   2  12       3081.45       2835.71        23.39 o                         
   3   2  12         69.32         67.43         1.83 o                         
   4   2  12         41.40         37.99         1.88 o                         
   5   2  12        293.46        285.17         9.44 o                         
  -5   3  12          7.28          8.38         0.99 o                         
  -4   3  12        177.57        166.19         5.40 o                         
  -3   3  12        193.69        180.14        13.46 o                         
  -2   3  12         84.95         75.68         4.43 o                         
  -1   3  12       2350.12       2280.13        80.08 o                         
   0   3  12         15.52         22.19         1.67 o                         
   1   3  12        340.39        356.66         5.34 o                         
   2   3  12        578.54        542.34         9.49 o                         
   3   3  12         14.46         10.76         1.27 o                         
   4   3  12         35.19         38.35         2.25 o                         
   5   3  12         84.83         87.36         4.36 o                         
  -6   4  12         27.22         26.52         1.62 o                         
  -5   4  12        231.61        198.58        15.57 o                         
  -4   4  12        228.53        213.57        11.45 o                         
  -3   4  12         33.46         37.52         1.69 o                         
  -2   4  12        118.03        126.33         6.87 o                         
  -1   4  12          4.67          3.83         1.22 o                         
   0   4  12        356.36        332.93         4.56 o                         
   1   4  12        193.83        172.47         2.89 o                         
   2   4  12        133.81        132.07         2.67 o                         
   3   4  12       1150.52       1099.04        22.21 o                         
   4   4  12         18.69         25.87         1.75 o                         
   5   4  12        498.19        526.14        26.70 o                         
  -6   5  12         13.06         15.44         3.39 o                         
  -5   5  12        333.60        325.13        32.45 o                         
  -4   5  12         67.32         66.46         3.99 o                         
  -3   5  12        461.54        432.92        26.76 o                         
  -2   5  12        720.35        686.94        34.16 o                         
  -1   5  12        789.27        789.03        13.69 o                         
   0   5  12         81.14         80.97         2.29 o                         
   1   5  12         41.65         41.10         1.80 o                         
   2   5  12         77.63         80.25         2.47 o                         
   3   5  12        225.27        213.58         3.34 o                         
   4   5  12        126.89        136.53         3.26 o                         
  -5   6  12          5.20          2.72         1.49 o                         
  -4   6  12        246.30        234.55        19.43 o                         
  -3   6  12         49.96         48.13        12.87 o                         
  -2   6  12          0.36          0.10         1.16 o                         
  -1   6  12         21.97         21.96         2.14 o                         
   0   6  12        199.87        210.62         3.27 o                         
   1   6  12         57.36         59.44         3.53 o                         
   2   6  12         10.03          8.60         1.71 o                         
   3   6  12        303.18        295.32         7.59 o                         
  -4   7  12         86.76         82.98         2.85 o                         
  -3   7  12         65.17         62.61         3.03 o                         
  -2   7  12        109.44        113.04         4.81 o                         
  -1   7  12          0.36         -0.91         1.93 o                         
   0   7  12          0.60          1.40         1.28 o                         
   1   7  12        603.33        638.56         7.49 o                         
   2   7  12         16.58         16.88         2.07 o                         
   3   7  12          5.83          1.31         1.39 o                         
  -3   8  12         72.69         70.44         4.17 o                         
  -2   8  12        162.99        158.25         5.54 o                         
  -1   8  12         91.99         86.71         4.10 o                         
   0   8  12        161.27        173.07         3.59 o                         
   1   8  12         11.91         13.70         1.95 o                         
  -2 -10  13         20.68         22.66         1.98 o                         
  -1 -10  13         21.11         25.76         1.19 o                         
   0 -10  13        104.43         97.65         4.95 o                         
   1 -10  13          6.05          6.22         0.84 o                         
   2 -10  13          1.08          2.76         1.75 o                         
   3 -10  13        308.62        310.87         6.20 o                         
  -3  -9  13         16.34         16.07         2.03 o                         
  -2  -9  13         36.09         38.05         3.25 o                         
  -1  -9  13        229.51        232.39         3.40 o                         
   0  -9  13          0.66          0.59         0.53 o                         
   1  -9  13          0.00          0.20         0.53 o                         
   2  -9  13        303.82        301.27         5.29 o                         
   3  -9  13         57.28         54.82         3.10 o                         
   4  -9  13         51.87         50.65         2.83 o                         
  -4  -8  13        165.20        167.67         7.96 o                         
  -3  -8  13         18.96         16.68         1.89 o                         
  -2  -8  13         22.33         23.01         2.14 o                         
  -1  -8  13        184.69        178.35         4.22 o                         
   0  -8  13        279.11        273.28         4.46 o                         
   1  -8  13        173.16        174.50         1.74 o                         
   2  -8  13          4.83          3.51         1.47 o                         
   3  -8  13        155.28        165.05         4.07 o                         
   4  -8  13         11.38         13.89         3.33 o                         
  -5  -7  13        121.56        127.47         5.63 o                         
  -4  -7  13          0.03         -2.48         2.48 o                         
  -3  -7  13        290.36        296.02         4.51 o                         
  -2  -7  13         55.91         50.17         0.95 o                         
  -1  -7  13        205.38        194.15         3.11 o                         
   0  -7  13        225.41        222.95         3.72 o                         
   1  -7  13        291.51        283.63         4.43 o                         
   2  -7  13         67.83         67.39         1.00 o                         
   3  -7  13          2.21          2.08         1.41 o                         
   4  -7  13        353.17        342.03         5.42 o                         
   5  -7  13         83.14         82.64         3.82 o                         
  -5  -6  13         28.43         17.23         3.36 o                         
  -4  -6  13       1035.93       1069.54        20.27 o                         
  -3  -6  13        106.70        114.52         3.73 o                         
  -2  -6  13        791.02        819.76         6.58 o                         
  -1  -6  13         15.80         16.37         0.71 o                         
   0  -6  13        131.13        122.13         1.81 o                         
   1  -6  13          1.31          1.03         0.61 o                         
   2  -6  13        149.06        140.96         2.52 o                         
   3  -6  13        138.72        149.85         3.56 o                         
   4  -6  13          1.71          1.63         1.72 o                         
   5  -6  13         18.84         17.88         2.20 o                         
  -6  -5  13         24.35         24.33         3.72 o                         
  -5  -5  13        175.92        181.43         5.70 o                         
  -4  -5  13        185.27        176.63         4.93 o                         
  -3  -5  13          2.46          5.08         2.89 o                         
  -2  -5  13        153.93         85.19        75.75 o                         
  -1  -5  13         35.50         34.77         0.99 o                         
   0  -5  13        170.27        170.13         1.87 o                         
   1  -5  13        393.21        372.75         3.26 o                         
   2  -5  13          6.24          6.04         0.88 o                         
   3  -5  13         47.13         42.89         3.42 o                         
   4  -5  13        207.53        201.62         7.08 o                         
   5  -5  13          2.67          2.73         1.62 o                         
   6  -5  13          4.54          2.99         1.86 o                         
  -6  -4  13        200.86        206.21         8.96 o                         
  -5  -4  13        125.62        128.76         4.64 o                         
  -4  -4  13         42.11         34.75         2.72 o                         
  -3  -4  13         53.02         59.21         4.20 o                         
  -2  -4  13        794.12        739.28         4.98 o                         
  -1  -4  13         12.71         17.21         0.87 o                         
   0  -4  13          0.27          0.46         0.63 o                         
   1  -4  13         18.57         14.62         0.61 o                         
   2  -4  13         39.63         45.72         0.72 o                         
   3  -4  13        251.45        240.35         4.13 o                         
   4  -4  13         43.94         43.45         2.16 o                         
   5  -4  13         52.49         55.00         2.63 o                         
   6  -4  13          6.20          3.64         1.83 o                         
  -6  -3  13        286.79        314.39         7.65 o                         
  -5  -3  13        118.90        116.90         4.23 o                         
  -4  -3  13         42.91         38.74         4.30 o                         
  -3  -3  13         88.60         86.98         4.47 o                         
  -2  -3  13          9.95         13.33         1.00 o                         
  -1  -3  13       1117.87       1059.63         7.84 o                         
   0  -3  13         23.15         17.90         1.26 o                         
   1  -3  13        389.60        362.98         2.96 o                         
   2  -3  13        201.16        200.22         2.59 o                         
   3  -3  13         51.47         41.48         2.34 o                         
   4  -3  13         73.96         75.15         3.41 o                         
   5  -3  13         95.33         94.60         4.40 o                         
   6  -3  13          0.83          0.08         1.96 o                         
  -6  -2  13         54.78         52.74         3.63 o                         
  -5  -2  13        326.36        329.11         6.80 o                         
  -4  -2  13        140.79        142.22         4.00 o                         
  -3  -2  13         33.82         40.77         3.70 o                         
  -2  -2  13       1474.56        396.16       712.87 o                         
  -1  -2  13        360.83        344.61         8.27 o                         
   0  -2  13         73.69         67.36         2.17 o                         
   1  -2  13          1.45          2.00         1.02 o                         
   2  -2  13        143.78        152.90         3.43 o                         
   3  -2  13        390.85        350.72         2.71 o                         
   4  -2  13         83.45         73.78         2.42 o                         
   5  -2  13        278.58        292.33         4.83 o                         
   6  -2  13          4.51          1.57         1.91 o                         
  -6  -1  13         23.89         24.42         4.73 o                         
  -5  -1  13         27.88         25.72         2.58 o                         
  -4  -1  13        209.88        207.12         4.76 o                         
  -3  -1  13          1.08          0.27         0.21 o                         
  -2  -1  13        923.76        935.79        10.97 o                         
  -1  -1  13        324.86        316.21         4.52 o                         
   0  -1  13          4.04          4.08         0.96 o                         
   1  -1  13         15.22         14.46         1.19 o                         
   2  -1  13        133.66        130.69         1.92 o                         
   3  -1  13         59.59         68.76         3.44 o                         
   4  -1  13          0.15          0.39         0.33 o                         
   5  -1  13         21.62         12.15         7.11 o                         
   6  -1  13         66.01         60.82         4.27 o                         
  -6   0  13          1.38          3.83         2.13 o                         
  -5   0  13        117.72        123.01         4.01 o                         
  -4   0  13          2.87          2.08         0.35 o                         
  -3   0  13         82.59         87.64         1.86 o                         
  -2   0  13        518.58        503.55        24.00 o                         
  -1   0  13        170.28        159.26         3.76 o                         
   0   0  13        140.88        140.15         3.54 o                         
   1   0  13          1.19          0.71         2.81 o                         
   2   0  13        287.54        273.07         4.98 o                         
   3   0  13        683.07        654.06         6.38 o                         
   4   0  13        219.19        213.37         4.36 o                         
   5   0  13         50.80         54.96         3.15 o                         
   6   0  13        239.36        249.94        10.07 o                         
  -5   1  13         43.00         40.96         2.77 o                         
  -4   1  13        196.67        200.79         4.16 o                         
  -3   1  13        322.47        308.37        13.56 o                         
  -2   1  13          1.44          2.43         0.78 o                         
  -1   1  13        608.45        611.05        19.16 o                         
   0   1  13       1242.60       1226.13        37.93 o                         
   1   1  13        285.22        295.10         5.97 o                         
   2   1  13         10.69         12.07         1.01 o                         
   3   1  13        358.80        329.82         4.18 o                         
   4   1  13         12.49         12.47         1.55 o                         
   5   1  13          2.64          1.56         1.13 o                         
  -5   2  13         13.40         15.63         0.74 o                         
  -4   2  13        467.48        428.78        19.77 o                         
  -3   2  13        786.21        785.48        39.07 o                         
  -2   2  13        290.01        270.43        11.15 o                         
  -1   2  13        862.94        900.53        29.59 o                         
   0   2  13        225.00        225.32         6.68 o                         
   1   2  13         73.21         61.03         1.79 o                         
   2   2  13         67.49         68.37         6.99 o                         
   3   2  13          6.85         10.50         1.32 o                         
   4   2  13        483.85        483.17         7.03 o                         
   5   2  13         72.74         79.04         3.51 o                         
  -5   3  13          3.83          2.68         0.90 o                         
  -4   3  13         30.75         24.22         3.97 o                         
  -3   3  13         69.04         66.27         3.54 o                         
  -2   3  13       1373.01       1324.26        62.68 o                         
  -1   3  13        652.49        592.46        15.60 o                         
   0   3  13          9.78          7.14         1.22 o                         
   1   3  13        440.82        390.94         4.69 o                         
   2   3  13         88.81         65.85         2.05 o                         
   3   3  13         41.30         38.28         1.56 o                         
   4   3  13         79.28         69.12         2.07 o                         
   5   3  13        254.62        263.60         7.36 o                         
  -5   4  13        345.18        323.50        23.53 o                         
  -4   4  13         59.90         53.45         2.84 o                         
  -3   4  13        236.35        226.05        12.99 o                         
  -2   4  13        149.89        149.23         9.18 o                         
  -1   4  13         33.22         29.36         2.81 o                         
   0   4  13        275.56        265.33         3.99 o                         
   1   4  13        280.29        294.56         3.92 o                         
   2   4  13         74.38         74.06         2.87 o                         
   3   4  13         27.36         31.79         1.80 o                         
   4   4  13        242.53        230.04         5.19 o                         
  -5   5  13        450.50        445.90        33.60 o                         
  -4   5  13          0.03          1.09         1.00 o                         
  -3   5  13        380.28        347.43        26.32 o                         
  -2   5  13         52.88         52.81         4.57 o                         
  -1   5  13         34.24         36.06         1.79 o                         
   0   5  13        123.47        108.84         3.87 o                         
   1   5  13         49.63         56.02         1.99 o                         
   2   5  13        248.04        270.80         4.06 o                         
   3   5  13          8.05          6.98         1.44 o                         
   4   5  13         53.40         53.29         3.02 o                         
  -5   6  13          0.43          0.87         1.24 o                         
  -4   6  13         22.23         24.52         4.87 o                         
  -3   6  13         37.44         36.04         6.18 o                         
  -2   6  13        128.41        138.68         4.90 o                         
  -1   6  13        319.70        319.07         7.69 o                         
   0   6  13         66.82         66.41         2.48 o                         
   1   6  13        290.33        284.37         4.08 o                         
   2   6  13          0.64          1.49         1.44 o                         
   3   6  13         31.13         43.50         2.17 o                         
  -4   7  13        235.96        242.78        13.18 o                         
  -3   7  13         26.89         31.41         2.09 o                         
  -2   7  13          6.62          3.61         1.40 o                         
  -1   7  13        201.45        212.49         4.01 o                         
   0   7  13         31.18         36.80         5.50 o                         
   1   7  13          5.99          5.24         1.82 o                         
   2   7  13         41.27         40.36         2.43 o                         
  -3   8  13          3.43          4.54         1.76 o                         
  -2   8  13         13.00         12.60         2.04 o                         
  -1   8  13        246.33        249.81         7.69 o                         
   0   8  13         63.99         67.06         3.03 o                         
   1   8  13          3.54          2.84         1.66 o                         
  -2 -10  14         51.17         49.54         3.81 o                         
  -1 -10  14          1.18          0.40         0.69 o                         
   0 -10  14        168.99        166.26         4.59 o                         
   1 -10  14         47.22         47.08         2.09 o                         
   2 -10  14          4.55          6.84         2.62 o                         
  -3  -9  14        161.29        167.96         4.54 o                         
  -2  -9  14        230.27        229.80        12.61 o                         
  -1  -9  14          6.56          4.59         0.79 o                         
   0  -9  14          9.36         12.15         1.64 o                         
   1  -9  14         26.85         28.28         1.85 o                         
   2  -9  14         28.59         31.89         2.26 o                         
   3  -9  14         12.98         10.77         2.22 o                         
   4  -9  14          0.82         -1.35         1.95 o                         
  -4  -8  14         17.95         16.88         5.35 o                         
  -3  -8  14         36.05         37.98         2.50 o                         
  -2  -8  14         88.61         85.66         3.61 o                         
  -1  -8  14        166.55        171.70         4.06 o                         
   0  -8  14         29.93         28.17         1.04 o                         
   1  -8  14          0.81          0.96         0.85 o                         
   2  -8  14         39.12         38.69         2.24 o                         
   3  -8  14          4.38          3.59         1.85 o                         
   4  -8  14         25.79         25.32         2.29 o                         
  -4  -7  14        377.68        387.62         8.62 o                         
  -3  -7  14        154.05        144.19         6.60 o                         
  -2  -7  14          1.96          0.66         0.51 o                         
  -1  -7  14         72.62         73.24         1.94 o                         
   0  -7  14         59.50         54.95         1.71 o                         
   1  -7  14         62.96         57.34         1.56 o                         
   2  -7  14        243.76        225.69         5.47 o                         
   3  -7  14        121.64        122.11         2.91 o                         
   4  -7  14          0.02         -0.72         1.43 o                         
   5  -7  14        238.42        259.87         5.21 o                         
  -5  -6  14         38.00         45.86         3.98 o                         
  -4  -6  14        354.21        347.04         7.74 o                         
  -3  -6  14         49.37         46.42         2.95 o                         
  -2  -6  14         81.66         56.01        42.95 o                         
  -1  -6  14        259.88        242.48         2.51 o                         
   0  -6  14        160.67        161.10         1.78 o                         
   1  -6  14        104.16        102.91         1.69 o                         
   2  -6  14         73.56         67.29         1.02 o                         
   3  -6  14         21.01         23.73         1.79 o                         
   4  -6  14         33.53         36.71         2.67 o                         
   5  -6  14         64.15         72.60         8.93 o                         
  -5  -5  14        196.19        197.39         8.66 o                         
  -4  -5  14         38.58         40.02         3.09 o                         
  -3  -5  14          8.10         10.67         2.06 o                         
  -2  -5  14        207.23        197.38         2.47 o                         
  -1  -5  14          0.01         -0.15         0.44 o                         
   0  -5  14        731.63        724.84         6.12 o                         
   1  -5  14         17.71         17.51         1.24 o                         
   2  -5  14         16.80         16.09         1.54 o                         
   3  -5  14        119.77        114.29         2.64 o                         
   4  -5  14          2.70          5.02         1.89 o                         
   5  -5  14         41.53         38.48         2.91 o                         
  -6  -4  14         15.31         14.76         3.26 o                         
  -5  -4  14         42.86         39.41         3.40 o                         
  -4  -4  14        221.70        218.74         5.34 o                         
  -3  -4  14        113.57        114.02         3.53 o                         
  -2  -4  14         21.36         22.76         1.12 o                         
  -1  -4  14        545.30        524.15         4.04 o                         
   0  -4  14          6.23          4.83         0.63 o                         
   1  -4  14        402.03        397.04         3.42 o                         
   2  -4  14        114.38        111.66         2.55 o                         
   3  -4  14        520.84        518.83         7.82 o                         
   4  -4  14         87.54         85.39         3.16 o                         
   5  -4  14        217.16        229.84         5.24 o                         
   6  -4  14        222.27        230.09        10.38 o                         
  -6  -3  14         19.84         21.07         3.37 o                         
  -5  -3  14          1.80         -1.95         3.31 o                         
  -4  -3  14        147.80        138.72         4.18 o                         
  -3  -3  14        411.79        422.94         7.25 o                         
  -2  -3  14         51.70         22.87        24.29 o                         
  -1  -3  14        171.34        167.96         1.98 o                         
   0  -3  14       1156.84       1151.74         8.58 o                         
   1  -3  14        490.19        476.68         3.98 o                         
   2  -3  14        301.75        305.75         2.69 o                         
   3  -3  14        151.96        140.58         4.35 o                         
   4  -3  14        240.42        245.41         4.10 o                         
   5  -3  14         41.42         42.45         2.46 o                         
   6  -3  14         51.57         49.19         4.32 o                         
  -6  -2  14        190.17        202.78         8.62 o                         
  -5  -2  14          0.01          1.08         1.83 o                         
  -4  -2  14        210.97        206.97         6.79 o                         
  -3  -2  14          8.73         10.01         1.81 o                         
  -2  -2  14         39.96         55.86         1.98 o                         
  -1  -2  14        451.53        476.21         7.67 o                         
   0  -2  14        146.93        149.11         9.88 o                         
   1  -2  14        274.06        260.82         6.59 o                         
   2  -2  14         30.97         27.19         1.15 o                         
   3  -2  14        733.28        386.02       240.00 o                         
   4  -2  14          0.57          1.34         1.29 o                         
   5  -2  14        178.25        199.02         4.07 o                         
   6  -2  14          4.05          4.29         2.84 o                         
  -6  -1  14         96.49         98.01         4.43 o                         
  -5  -1  14        209.10        200.16         7.21 o                         
  -4  -1  14          9.98         12.80         2.14 o                         
  -3  -1  14          1.51          1.58         0.23 o                         
  -2  -1  14        580.93        553.34         7.87 o                         
  -1  -1  14        395.19        410.88         9.37 o                         
   0  -1  14        677.82        658.73        24.35 o                         
   1  -1  14        231.26        231.56         5.70 o                         
   2  -1  14        626.63        605.32        11.59 o                         
   3  -1  14        596.17        571.71         7.56 o                         
   4  -1  14         62.65         55.96         1.26 o                         
   5  -1  14          0.22         -0.85         1.34 o                         
   6  -1  14        134.23        160.68         8.85 o                         
  -6   0  14        698.76        733.52        13.04 o                         
  -5   0  14        202.93        215.19         5.40 o                         
  -4   0  14        203.56        153.00        35.07 o                         
  -3   0  14        150.62        164.67         5.81 o                         
  -2   0  14        241.22        222.70         9.74 o                         
  -1   0  14         67.15         63.21         1.54 o                         
   0   0  14         61.47         61.44         4.40 o                         
   1   0  14       2112.14       2063.38        38.26 o                         
   2   0  14        262.64        235.89         2.79 o                         
   3   0  14        824.54        768.88        10.99 o                         
   4   0  14         93.07         88.44         4.24 o                         
   5   0  14        195.84        204.11         4.98 o                         
  -5   1  14         56.57         57.64         3.17 o                         
  -4   1  14        528.26        475.37        16.57 o                         
  -3   1  14        351.61        313.40        16.03 o                         
  -2   1  14        277.16        270.34         9.95 o                         
  -1   1  14       1484.84       1477.22        46.04 o                         
   0   1  14          1.44          3.63         1.23 o                         
   1   1  14         46.15         50.99         1.94 o                         
   2   1  14       1242.28       1239.11        15.26 o                         
   3   1  14          4.04          2.24         0.80 o                         
   4   1  14          4.76          5.77         1.18 o                         
   5   1  14         52.68         54.94         2.80 o                         
  -5   2  14          1.20          1.06         1.93 o                         
  -4   2  14        268.57        245.47        15.15 o                         
  -3   2  14        214.28        197.43        13.71 o                         
  -2   2  14         23.58         29.27         3.33 o                         
  -1   2  14        208.97        210.15         9.60 o                         
   0   2  14         81.29         87.23         2.14 o                         
   1   2  14         52.87         44.75         1.91 o                         
   2   2  14         99.80        109.79         2.03 o                         
   3   2  14         24.76         24.94         1.44 o                         
   4   2  14          4.37          4.25         1.10 o                         
   5   2  14          4.28          2.59         1.40 o                         
  -5   3  14         62.44         60.99         2.61 o                         
  -4   3  14        111.32        103.89         6.74 o                         
  -3   3  14         90.67         85.59         7.82 o                         
  -2   3  14        106.52         99.22         3.45 o                         
  -1   3  14         22.47         20.16         1.52 o                         
   0   3  14        330.47        309.35         4.31 o                         
   1   3  14         50.57         86.95        27.59 o                         
   2   3  14         86.64        104.56         3.01 o                         
   3   3  14         58.75         57.71         2.13 o                         
   4   3  14        154.49        149.16         4.13 o                         
   5   3  14         18.87         20.78         2.90 o                         
  -5   4  14          1.71         -0.33         1.22 o                         
  -4   4  14         81.82         81.90         6.49 o                         
  -3   4  14         50.74         55.98         5.06 o                         
  -2   4  14        148.25        142.37         9.35 o                         
  -1   4  14         76.38         64.64         7.29 o                         
   0   4  14       1076.79       1035.96        11.59 o                         
   1   4  14        154.32        133.43         4.98 o                         
   2   4  14         73.62         76.88         2.84 o                         
   3   4  14         17.57         20.44         2.60 o                         
   4   4  14         11.21         11.04         2.06 o                         
  -5   5  14          5.15          6.00         1.43 o                         
  -4   5  14         68.16         70.12         4.03 o                         
  -3   5  14        467.62        447.51        30.92 o                         
  -2   5  14          0.07          1.89         1.68 o                         
  -1   5  14         18.26         21.72         1.56 o                         
   0   5  14          6.32          6.85         1.75 o                         
   1   5  14          0.10         -0.03         1.04 o                         
   2   5  14         34.78         38.99         1.97 o                         
   3   5  14         86.85         88.50         2.87 o                         
  -4   6  14          0.05          0.69         1.15 o                         
  -3   6  14        132.42        132.56         4.03 o                         
  -2   6  14        150.70        147.42         8.14 o                         
  -1   6  14         32.84         36.03         1.91 o                         
   0   6  14         70.68         65.73         2.60 o                         
   1   6  14          8.51          9.62         1.66 o                         
   2   6  14        126.00        144.79         3.93 o                         
   3   6  14         23.56         26.40         2.08 o                         
  -3   7  14        103.64        105.19         6.23 o                         
  -2   7  14          0.83         -0.15         1.41 o                         
  -1   7  14          8.08          7.46         2.03 o                         
   0   7  14          0.01          0.84         1.34 o                         
   1   7  14        181.68        182.70         4.47 o                         
   2   7  14          2.22          3.88         1.63 o                         
  -1   8  14          0.81          1.23         1.53 o                         
  -1 -10  15         56.41         56.04         2.01 o                         
   0 -10  15         19.02         22.93         1.12 o                         
   1 -10  15          1.89          1.96         1.23 o                         
   2 -10  15         43.56         48.08         2.78 o                         
  -3  -9  15        128.17        139.45         5.85 o                         
  -2  -9  15         70.26         69.38         3.22 o                         
  -1  -9  15         13.79         13.13         1.54 o                         
   0  -9  15        272.74        267.62         6.20 o                         
   1  -9  15         52.46         49.23         2.09 o                         
   2  -9  15         42.22         36.96         2.42 o                         
   3  -9  15         13.97         16.70         3.71 o                         
  -4  -8  15         24.90         30.10         3.69 o                         
  -3  -8  15          0.01          1.19         1.98 o                         
  -2  -8  15         91.30         91.76         3.53 o                         
  -1  -8  15        363.21        354.88         7.96 o                         
   0  -8  15        500.17        489.01         8.40 o                         
   1  -8  15        152.56        152.17         4.20 o                         
   2  -8  15         23.58         22.03         1.95 o                         
   3  -8  15         37.45         35.32         3.08 o                         
   4  -8  15          1.05          1.39         1.59 o                         
  -4  -7  15         89.83         89.48         7.06 o                         
  -3  -7  15        167.52        171.18         4.94 o                         
  -2  -7  15         85.68         78.17         4.76 o                         
  -1  -7  15         97.83         95.84         3.81 o                         
   0  -7  15          0.16          0.09         0.60 o                         
   1  -7  15        804.56        804.39        10.31 o                         
   2  -7  15         59.47         55.80         2.02 o                         
   3  -7  15         12.97         10.30         2.66 o                         
   4  -7  15         82.45         91.67         5.31 o                         
   5  -7  15          6.01          4.97         2.02 o                         
  -5  -6  15         47.30         36.91         6.20 o                         
  -4  -6  15          2.56          2.50         2.31 o                         
  -3  -6  15        257.31        254.63         7.78 o                         
  -2  -6  15        239.02        106.91       122.34 o                         
  -1  -6  15        261.38        252.87         4.34 o                         
   0  -6  15        293.69        286.48         4.24 o                         
   1  -6  15          7.26          7.92         0.63 o                         
   2  -6  15         89.84         84.59         4.23 o                         
   3  -6  15        245.72        250.61         4.88 o                         
   4  -6  15        288.69        278.37         4.81 o                         
   5  -6  15          7.99          4.26         1.93 o                         
  -5  -5  15         73.62         74.62         4.27 o                         
  -4  -5  15         14.20         16.32         4.21 o                         
  -3  -5  15         14.60         16.77         2.26 o                         
  -2  -5  15        317.65        142.94       108.18 o                         
  -1  -5  15        163.64        166.19         2.41 o                         
   0  -5  15        226.68        224.84         2.19 o                         
   1  -5  15        465.40        444.63         5.97 o                         
   2  -5  15          0.07          0.57         0.48 o                         
   3  -5  15         68.66         64.21         2.23 o                         
   4  -5  15         26.84         27.97         2.57 o                         
   5  -5  15         36.86         36.91         2.58 o                         
  -6  -4  15        140.26        142.01         5.80 o                         
  -5  -4  15        135.34        154.56         5.34 o                         
  -4  -4  15          0.24         -0.93         1.72 o                         
  -3  -4  15         20.06         18.67         2.21 o                         
  -2  -4  15        192.04         97.49        57.47 o                         
  -1  -4  15         56.65         54.67         0.88 o                         
   0  -4  15        331.80        319.15         2.90 o                         
   1  -4  15        157.53        148.11         2.47 o                         
   2  -4  15       1337.80       1277.33         9.79 o                         
   3  -4  15         14.40         13.62         2.07 o                         
   4  -4  15          3.79          3.45         1.77 o                         
   5  -4  15         43.10         44.59         3.22 o                         
  -6  -3  15         94.83         97.28         7.16 o                         
  -5  -3  15        164.08        174.84         5.44 o                         
  -4  -3  15        314.75        308.75         6.44 o                         
  -3  -3  15          0.24          1.88         1.55 o                         
  -2  -3  15        210.46        117.51       104.93 o                         
  -1  -3  15       1279.32       1266.07         9.48 o                         
   0  -3  15        196.62        193.87         2.08 o                         
   1  -3  15        429.81        428.10         3.71 o                         
   2  -3  15        131.66        123.09         1.20 o                         
   3  -3  15        397.26        378.96         6.38 o                         
   4  -3  15         41.55         41.07         2.26 o                         
   5  -3  15        143.54        162.85         9.22 o                         
  -6  -2  15          4.25          5.63         2.61 o                         
  -5  -2  15        137.04        151.08         4.76 o                         
  -4  -2  15         16.30         17.22         3.81 o                         
  -3  -2  15         49.69         51.67         2.64 o                         
  -2  -2  15        197.16        201.36         4.97 o                         
  -1  -2  15        285.32        265.94         5.48 o                         
   0  -2  15         99.72         95.34         4.38 o                         
   1  -2  15         77.35         76.26         1.88 o                         
   2  -2  15       1014.47       1012.02        12.11 o                         
   3  -2  15        126.35         81.52        42.41 o                         
   4  -2  15        608.27        599.46         7.52 o                         
   5  -2  15         72.46         69.34         2.91 o                         
  -6  -1  15        117.37        129.81         4.93 o                         
  -5  -1  15         19.81         18.64         4.34 o                         
  -4  -1  15        262.63        252.59         5.60 o                         
  -3  -1  15        140.96         91.89        32.50 o                         
  -2  -1  15        239.86        230.64         4.02 o                         
  -1  -1  15        363.92        367.80         4.36 o                         
   0  -1  15        702.04        683.55        19.86 o                         
   1  -1  15        618.73        640.85         6.87 o                         
   2  -1  15        108.54        110.22         1.65 o                         
   3  -1  15        879.40        865.41        11.27 o                         
   4  -1  15         35.59         30.03         5.00 o                         
   5  -1  15         22.79         21.37         4.01 o                         
  -6   0  15          2.10          0.11         1.73 o                         
  -5   0  15         22.96         30.84         2.97 o                         
  -4   0  15         18.80          8.88         3.15 o                         
  -3   0  15        614.39        539.73        17.59 o                         
  -2   0  15        197.32        185.16         6.75 o                         
  -1   0  15          3.76          5.91         1.83 o                         
   0   0  15        266.56        293.52         5.55 o                         
   1   0  15       1317.61       1278.86        13.00 o                         
   2   0  15         74.45         76.17         2.06 o                         
   3   0  15        197.51        187.06         3.84 o                         
   4   0  15        378.61        384.22         5.09 o                         
   5   0  15         34.83         37.96         5.64 o                         
  -5   1  15          0.52          0.80         1.73 o                         
  -4   1  15        381.62        383.10         5.47 o                         
  -3   1  15        113.29        125.71         3.97 o                         
  -2   1  15        519.37        499.40        18.31 o                         
  -1   1  15        816.41        770.85        22.29 o                         
   0   1  15        133.11        104.53         4.20 o                         
   1   1  15         16.63         11.64         1.06 o                         
   2   1  15         13.45         13.84         1.62 o                         
   3   1  15        307.90        304.58         3.43 o                         
   4   1  15          4.27          6.83         0.98 o                         
   5   1  15         21.19         17.20         2.81 o                         
  -5   2  15        321.61        296.48         8.84 o                         
  -4   2  15        101.23        102.10         2.71 o                         
  -3   2  15         26.93         27.09         1.98 o                         
  -2   2  15        150.98        152.48         7.76 o                         
  -1   2  15        319.47        288.59         4.18 o                         
   0   2  15          1.60          0.85         1.18 o                         
   1   2  15        915.26        842.86        11.08 o                         
   2   2  15        145.21        150.51         3.39 o                         
   3   2  15        156.16        148.55         2.44 o                         
   4   2  15        283.83        289.28         8.24 o                         
   5   2  15        207.43        231.68        13.19 o                         
  -5   3  15         92.55         88.34         4.41 o                         
  -4   3  15         20.92         17.55         1.26 o                         
  -3   3  15          0.30          0.54         0.85 o                         
  -2   3  15       1291.45       1243.40        69.35 o                         
  -1   3  15        201.78        184.97         6.52 o                         
   0   3  15         69.72         61.08         2.03 o                         
   1   3  15         44.13         43.42         3.08 o                         
   2   3  15        379.14        336.71         4.68 o                         
   3   3  15         41.75         47.91         2.40 o                         
   4   3  15          0.40          1.09         1.30 o                         
  -5   4  15        135.21        126.18         5.89 o                         
  -4   4  15          0.84          2.87         1.77 o                         
  -3   4  15        186.23        186.47        13.55 o                         
  -2   4  15        388.78        373.39        19.43 o                         
  -1   4  15        255.25        201.42       115.81 o                         
   0   4  15          0.02         -0.17         1.46 o                         
   1   4  15        117.76        120.42         2.75 o                         
   2   4  15         73.67         64.56         2.28 o                         
   3   4  15        182.85        209.23         4.83 o                         
   4   4  15        171.19        183.16         7.93 o                         
  -5   5  15         67.11         64.16         5.75 o                         
  -4   5  15         49.25         42.65         2.84 o                         
  -3   5  15          1.83          1.81         2.39 o                         
  -2   5  15         49.65         44.95        13.94 o                         
  -1   5  15        104.60        107.03         2.71 o                         
   0   5  15        517.14        541.51         6.23 o                         
   1   5  15         23.59         26.49         2.13 o                         
   2   5  15        226.66        223.08         3.69 o                         
   3   5  15          7.99          9.69         2.19 o                         
  -4   6  15        103.09         96.32         7.81 o                         
  -3   6  15         11.33          9.15         4.00 o                         
  -2   6  15          4.02          3.74         2.19 o                         
  -1   6  15        191.77        200.67         4.89 o                         
   0   6  15         33.38         36.12         2.36 o                         
   1   6  15         38.89         34.04         2.15 o                         
   2   6  15          9.91         13.12         2.09 o                         
  -3   7  15        153.27        156.15        10.80 o                         
  -2   7  15          0.01          0.10         1.25 o                         
  -1   7  15        129.88        138.96         3.97 o                         
   0   7  15        333.11        333.27        11.06 o                         
   1   7  15         34.29         42.04         3.18 o                         
  -1 -10  16         13.38         17.41         2.42 o                         
   0 -10  16        104.38        100.57         3.73 o                         
   1 -10  16         47.92         45.57         3.08 o                         
  -2  -9  16        327.50        337.99         9.71 o                         
  -1  -9  16         24.04         22.84         1.28 o                         
   0  -9  16          8.98          8.11         1.18 o                         
   1  -9  16          0.11          1.15         1.05 o                         
   2  -9  16        181.59        172.84         4.88 o                         
   3  -9  16         24.33         24.87         4.44 o                         
  -3  -8  16          9.92         10.02         4.21 o                         
  -2  -8  16         28.80         29.77         2.59 o                         
  -1  -8  16        191.42        196.66         4.88 o                         
   0  -8  16          4.33          3.57         0.86 o                         
   1  -8  16        107.43        109.55         2.72 o                         
   2  -8  16         29.15         31.78         2.16 o                         
   3  -8  16         98.06         93.47         3.89 o                         
   4  -8  16        102.55         98.99         3.38 o                         
  -4  -7  16        215.29        228.72         6.55 o                         
  -3  -7  16         37.75         42.99         3.19 o                         
  -2  -7  16        155.34        159.46         4.25 o                         
  -1  -7  16          2.31          2.06         0.68 o                         
   0  -7  16        139.98        138.39         2.97 o                         
   1  -7  16         38.08         35.95         3.94 o                         
   2  -7  16        134.65        133.72         2.82 o                         
   3  -7  16         51.20         49.79         3.56 o                         
   4  -7  16         27.32         27.61         2.30 o                         
  -5  -6  16         40.46         43.63         6.31 o                         
  -4  -6  16        169.65        173.15         5.54 o                         
  -3  -6  16        146.41        148.87         4.44 o                         
  -2  -6  16         11.60         12.25         0.81 o                         
  -1  -6  16         25.18         22.71         1.05 o                         
   0  -6  16        125.89        124.76         1.58 o                         
   1  -6  16        130.56        123.07         3.70 o                         
   2  -6  16         34.34         33.10         1.68 o                         
   3  -6  16        187.29        185.88         4.16 o                         
   4  -6  16         79.84         83.88         3.04 o                         
   5  -6  16          0.13          1.11         1.66 o                         
  -5  -5  16         17.11         14.95         3.05 o                         
  -4  -5  16          0.01         -0.70         1.88 o                         
  -3  -5  16         49.53         47.83         4.40 o                         
  -2  -5  16         11.09          9.06         3.06 o                         
  -1  -5  16         40.44         41.98         1.16 o                         
   0  -5  16       1257.18       1234.51        11.61 o                         
   1  -5  16        105.21        102.24         2.30 o                         
   2  -5  16          0.06          0.02         0.21 o                         
   3  -5  16         24.89         23.95         2.13 o                         
   4  -5  16         51.85         54.73         3.02 o                         
   5  -5  16         38.71         42.38         2.73 o                         
  -5  -4  16         15.17         17.25         4.89 o                         
  -4  -4  16        145.75        153.19         6.78 o                         
  -3  -4  16        253.97        252.69         7.33 o                         
  -2  -4  16        168.76         93.34        82.30 o                         
  -1  -4  16        187.65        183.19         2.00 o                         
   0  -4  16        231.21        221.84         2.32 o                         
   1  -4  16         97.14         97.63         1.54 o                         
   2  -4  16        250.54        233.87         2.83 o                         
   3  -4  16        107.91        114.98         2.76 o                         
   4  -4  16        231.75        244.32         5.03 o                         
   5  -4  16        197.53        181.97         4.98 o                         
  -6  -3  16         34.03         37.56         3.78 o                         
  -5  -3  16        389.52        413.74         8.70 o                         
  -4  -3  16         69.86         66.16         3.44 o                         
  -3  -3  16        251.59        240.88         5.17 o                         
  -2  -3  16         70.27         27.56        23.35 o                         
  -1  -3  16        164.15        161.59         1.75 o                         
   0  -3  16         74.78         72.58         1.29 o                         
   1  -3  16        136.87        112.21        37.08 o                         
   2  -3  16         16.82         12.08         0.53 o                         
   3  -3  16         58.30         54.69         2.61 o                         
   4  -3  16        526.90        532.06         7.83 o                         
   5  -3  16          7.76          5.45         1.90 o                         
  -6  -2  16         57.55         55.07         4.12 o                         
  -5  -2  16        172.35        180.97         7.79 o                         
  -4  -2  16        473.24        479.89         8.86 o                         
  -3  -2  16         78.95         93.44         3.32 o                         
  -2  -2  16        376.31        340.46         4.02 o                         
  -1  -2  16         41.25         40.99         1.88 o                         
   0  -2  16         59.58         56.38         1.74 o                         
   1  -2  16        252.99        260.78         8.89 o                         
   2  -2  16         34.78         35.65         1.33 o                         
   3  -2  16         37.91         38.20         2.40 o                         
   4  -2  16        173.25        152.43        44.59 o                         
   5  -2  16        123.13        126.17         3.65 o                         
  -6  -1  16         39.16         35.24         3.52 o                         
  -5  -1  16        705.16        723.22        12.81 o                         
  -4  -1  16         28.79         33.23         2.75 o                         
  -3  -1  16         14.82          8.03         3.69 o                         
  -2  -1  16         69.98         51.25         1.47 o                         
  -1  -1  16        166.29        158.78         6.00 o                         
   0  -1  16        299.53        273.77        10.86 o                         
   1  -1  16        286.53        284.79         6.53 o                         
   2  -1  16          5.77          5.82         1.56 o                         
   3  -1  16         17.07         18.24         0.86 o                         
   4  -1  16         85.32         86.25         2.97 o                         
   5  -1  16         27.08         20.16         4.41 o                         
  -6   0  16         15.17         16.20         4.70 o                         
  -5   0  16        479.17        494.50         9.56 o                         
  -4   0  16        657.11        640.91        10.83 o                         
  -3   0  16        542.46        518.08        20.03 o                         
  -2   0  16        454.67        461.30         6.22 o                         
  -1   0  16          4.84          5.93         1.03 o                         
   0   0  16        122.67        135.91         3.11 o                         
   1   0  16        296.73        295.21         4.05 o                         
   2   0  16        325.79        294.77         3.61 o                         
   3   0  16         43.10         49.81         1.68 o                         
   4   0  16          6.14          5.13         1.39 o                         
   5   0  16        142.64        140.81         6.14 o                         
  -5   1  16         10.67         11.17         4.03 o                         
  -4   1  16        122.05        127.54         1.63 o                         
  -3   1  16        429.17        400.76        26.43 o                         
  -2   1  16         28.42         33.29         1.41 o                         
  -1   1  16        828.04        809.01        28.48 o                         
   0   1  16        119.71        116.26         7.72 o                         
   1   1  16        133.86        118.92         2.27 o                         
   2   1  16        345.71        313.62         3.49 o                         
   3   1  16        188.26        165.79         3.52 o                         
   4   1  16         21.84         29.05         1.39 o                         
   5   1  16         56.10         65.36         4.85 o                         
  -4   2  16         95.53        100.22         4.59 o                         
  -3   2  16         12.80         12.31         2.23 o                         
  -2   2  16        709.36        674.41        38.34 o                         
  -1   2  16          6.60          6.34         1.85 o                         
   0   2  16        256.64        268.92         5.82 o                         
   1   2  16         50.54         43.19         2.07 o                         
   2   2  16         20.02         19.64         1.60 o                         
   3   2  16        149.57        140.53         2.67 o                         
   4   2  16        399.84        426.77        12.54 o                         
  -4   3  16        196.70        187.95         7.97 o                         
  -3   3  16        312.44        299.69        15.67 o                         
  -2   3  16         25.72         34.08         3.74 o                         
  -1   3  16        426.19        415.21        19.56 o                         
   0   3  16         13.00         13.04         1.34 o                         
   1   3  16        263.91        274.08         4.93 o                         
   2   3  16        218.02        209.74         4.14 o                         
   3   3  16        492.29        509.76        10.64 o                         
   4   3  16         41.05         43.23         2.84 o                         
  -5   4  16         10.97          9.60         1.32 o                         
  -4   4  16          0.08         -1.17         1.17 o                         
  -3   4  16        318.32        323.12        19.62 o                         
  -2   4  16          8.95          7.78         2.15 o                         
  -1   4  16         63.65         64.40         1.94 o                         
   0   4  16        509.08        525.90         5.95 o                         
   1   4  16         11.90         12.02         1.49 o                         
   2   4  16          1.09          1.05         1.15 o                         
   3   4  16          0.61          1.77         1.24 o                         
  -4   5  16         44.67         43.78         3.11 o                         
  -3   5  16          6.90          1.20         1.11 o                         
  -2   5  16        173.54        163.86        27.49 o                         
  -1   5  16          0.33         -0.01         1.08 o                         
   0   5  16         19.24         20.66         1.98 o                         
   1   5  16        358.45        371.14         4.83 o                         
   2   5  16          5.27          5.62         1.57 o                         
   3   5  16        223.19        236.76         4.90 o                         
  -3   6  16         72.18         74.66         3.13 o                         
  -2   6  16        139.85        125.75         6.45 o                         
  -1   6  16          2.45          2.58         1.40 o                         
   0   6  16        222.21        230.14         4.79 o                         
   1   6  16          0.11         -0.86         1.49 o                         
   2   6  16        581.51        611.02         8.37 o                         
  -2   7  16        251.98        250.61         4.39 o                         
  -1   7  16          0.63          1.93         1.62 o                         
   0   7  16         18.54         16.86         2.10 o                         
   0 -10  17         76.39         77.71         2.97 o                         
  -2  -9  17         35.47         33.54         2.94 o                         
  -1  -9  17         27.89         28.89         2.43 o                         
   0  -9  17        124.95        122.40         2.99 o                         
   1  -9  17        173.86        172.71         3.60 o                         
   2  -9  17        133.09        122.74         3.04 o                         
  -3  -8  17         51.08         57.98         5.53 o                         
  -2  -8  17        177.76        184.10         6.77 o                         
  -1  -8  17         84.95         79.67         1.55 o                         
   0  -8  17        260.90        251.72         5.68 o                         
   1  -8  17        144.98        137.38         3.76 o                         
   2  -8  17        217.41        214.21         9.91 o                         
   3  -8  17          1.20          1.87         1.49 o                         
  -4  -7  17         10.13          7.50         2.76 o                         
  -3  -7  17         14.63         14.63         2.63 o                         
  -2  -7  17          4.51          4.34         1.79 o                         
  -1  -7  17         27.49         29.69         1.35 o                         
   0  -7  17         10.95         10.77         0.77 o                         
   1  -7  17        493.88        509.04         8.05 o                         
   2  -7  17         35.37         33.49         2.19 o                         
   3  -7  17         30.79         31.98         2.16 o                         
   4  -7  17         25.17         28.55         2.41 o                         
  -4  -6  17         44.10         40.06         5.54 o                         
  -3  -6  17          0.08         -0.47         1.60 o                         
  -2  -6  17        190.36        189.33         4.38 o                         
  -1  -6  17         27.67         28.60         0.91 o                         
   0  -6  17        138.08        136.56         1.81 o                         
   1  -6  17         13.26         12.61         1.88 o                         
   2  -6  17        259.68        255.10         7.56 o                         
   3  -6  17         21.05         20.09         2.31 o                         
   4  -6  17          0.08          1.31         2.47 o                         
  -5  -5  17         57.79         49.97         4.00 o                         
  -4  -5  17        465.61        492.13         9.71 o                         
  -3  -5  17          0.40         -0.80         1.63 o                         
  -2  -5  17         38.02         36.69         0.96 o                         
  -1  -5  17         76.73         80.53         1.34 o                         
   0  -5  17          4.01          5.50         0.64 o                         
   1  -5  17         66.37         71.02         1.37 o                         
   2  -5  17         71.30         64.32         2.38 o                         
   3  -5  17        216.46        212.37         3.78 o                         
   4  -5  17          9.94         11.94         2.33 o                         
   5  -5  17        111.77         98.42         4.75 o                         
  -5  -4  17        104.11        104.84         4.75 o                         
  -4  -4  17         59.29         66.59         3.67 o                         
  -3  -4  17        393.83        386.05         9.11 o                         
  -2  -4  17          5.08          4.69         1.57 o                         
  -1  -4  17        154.94        145.36         1.67 o                         
   0  -4  17         48.99         42.56         1.08 o                         
   1  -4  17         97.10        101.85         1.58 o                         
   2  -4  17        544.27        525.27         4.38 o                         
   3  -4  17         25.46         20.95         2.10 o                         
   4  -4  17          0.56          0.54         1.69 o                         
   5  -4  17        119.03        124.71         3.84 o                         
  -5  -3  17         23.54         21.26         3.23 o                         
  -4  -3  17        319.12        320.02         6.89 o                         
  -3  -3  17          9.09         12.33         3.37 o                         
  -2  -3  17        229.85        207.56         2.03 o                         
  -1  -3  17        305.32        284.33         2.80 o                         
   0  -3  17         50.85         42.36        12.84 o                         
   1  -3  17       1148.34        792.83       235.40 o                         
   2  -3  17        231.77        216.80         1.98 o                         
   3  -3  17         74.95         73.47         2.40 o                         
   4  -3  17         30.80         30.13         3.15 o                         
   5  -3  17         23.90         29.00         3.32 o                         
  -6  -2  17         10.98         10.89         3.14 o                         
  -5  -2  17         27.00         24.17         5.00 o                         
  -4  -2  17         39.14         38.66         3.04 o                         
  -3  -2  17        211.35        210.36         4.90 o                         
  -2  -2  17        102.62         86.98         1.27 o                         
  -1  -2  17         76.59         78.59         1.82 o                         
   0  -2  17        160.46        151.07         3.06 o                         
   1  -2  17         16.64         20.81         3.11 o                         
   2  -2  17         26.72         26.08         1.35 o                         
   3  -2  17          4.78          7.71         0.74 o                         
   4  -2  17        188.37        178.88        52.29 o                         
   5  -2  17         17.20         24.69         6.05 o                         
  -6  -1  17          0.29         -0.86         3.62 o                         
  -5  -1  17          5.14          7.55         2.65 o                         
  -4  -1  17         83.41         85.23         5.77 o                         
  -3  -1  17        180.89        110.47        52.46 o                         
  -2  -1  17        396.85        392.27         3.63 o                         
  -1  -1  17         10.87         10.94         0.87 o                         
   0  -1  17       2297.06       2322.65        68.39 o                         
   1  -1  17          0.20          0.41         0.93 o                         
   2  -1  17         13.79         14.36         1.93 o                         
   3  -1  17        428.06        400.23         7.32 o                         
   4  -1  17        102.89        104.34         3.32 o                         
   5  -1  17         18.13         12.09         5.74 o                         
  -5   0  17          8.05          6.23         2.56 o                         
  -4   0  17         20.29         14.86         2.48 o                         
  -3   0  17         97.13         97.99         3.12 o                         
  -2   0  17         95.95         99.38         1.83 o                         
  -1   0  17         38.15         29.53         1.44 o                         
   0   0  17        105.90        108.80         3.13 o                         
   1   0  17        164.40        174.67         6.58 o                         
   2   0  17         55.94         53.42         1.59 o                         
   3   0  17         46.42         43.88         1.74 o                         
   4   0  17         99.14         91.22         3.46 o                         
   5   0  17        100.84        108.91         5.71 o                         
  -5   1  17         25.57         22.25         4.64 o                         
  -4   1  17         46.35         38.60         2.86 o                         
  -3   1  17          0.51          0.41         0.60 o                         
  -2   1  17        261.66        262.83         9.63 o                         
  -1   1  17        161.35        147.56         2.86 o                         
   0   1  17         15.03         17.20         1.43 o                         
   1   1  17          6.48          8.32         1.46 o                         
   2   1  17         84.91         86.32         2.26 o                         
   3   1  17          2.06          1.69         1.13 o                         
   4   1  17        156.85        161.07         5.01 o                         
  -4   2  17         50.30         47.05         3.09 o                         
  -3   2  17         14.09         11.31         1.14 o                         
  -2   2  17        153.91        168.43        11.07 o                         
  -1   2  17       1121.15       1054.15        41.58 o                         
   0   2  17          0.04          2.06         1.90 o                         
   1   2  17        167.08        196.23         3.09 o                         
   2   2  17          4.02          6.24         1.42 o                         
   3   2  17         41.45         41.41         1.83 o                         
   4   2  17          6.63          3.32         1.43 o                         
  -4   3  17         11.26         12.30         1.73 o                         
  -3   3  17         35.13         36.92         3.20 o                         
  -2   3  17         84.35         86.86         2.52 o                         
  -1   3  17        116.29        111.67         4.97 o                         
   0   3  17          4.43          5.58         1.58 o                         
   1   3  17         46.06         51.38         2.05 o                         
   2   3  17        336.44        349.27         5.06 o                         
   3   3  17          2.97          3.02         1.55 o                         
   4   3  17          0.37          0.75         1.97 o                         
  -5   4  17         25.60         21.41         1.76 o                         
  -4   4  17        233.72        237.55        15.41 o                         
  -3   4  17          5.33          2.82         1.89 o                         
  -2   4  17         45.10         46.38         2.29 o                         
  -1   4  17        313.59        304.90         4.22 o                         
   0   4  17          0.04         -0.73         1.26 o                         
   1   4  17          1.27         -0.06         1.06 o                         
   2   4  17         14.64         15.27         1.87 o                         
   3   4  17        199.84        216.56         5.10 o                         
  -4   5  17        117.03        122.92        10.27 o                         
  -3   5  17         83.88         79.96         3.48 o                         
  -2   5  17         63.05         63.31         2.94 o                         
  -1   5  17         53.20         57.49         3.82 o                         
   0   5  17         49.08         47.50         2.47 o                         
   1   5  17          0.01          0.74         1.38 o                         
   2   5  17         11.37         10.39         1.75 o                         
  -3   6  17         54.34         58.03         3.65 o                         
  -2   6  17          1.85          1.93         1.49 o                         
  -1   6  17        259.76        279.21         5.86 o                         
   0   6  17        480.93        521.94         8.82 o                         
   1   6  17        289.14        329.55         5.37 o                         
  -2  -9  18         13.07         12.29         2.43 o                         
  -1  -9  18          0.32         -1.64         1.64 o                         
   0  -9  18        184.38        176.00         5.83 o                         
   1  -9  18          4.46          3.33         1.20 o                         
   2  -9  18         74.59         80.00         3.04 o                         
  -3  -8  18        118.04        118.18         4.69 o                         
  -2  -8  18         65.85         64.22         3.21 o                         
  -1  -8  18        111.55        110.94         3.40 o                         
   0  -8  18         47.62         48.19         1.23 o                         
   1  -8  18        123.68        120.35         2.94 o                         
   2  -8  18          5.20          5.18         1.71 o                         
   3  -8  18        116.88        119.57         4.99 o                         
  -4  -7  18         31.25         38.12         3.72 o                         
  -3  -7  18        377.59        387.77        10.34 o                         
  -2  -7  18         95.89         98.63         5.18 o                         
  -1  -7  18         50.52         51.03         1.19 o                         
   0  -7  18         52.38         54.07         1.19 o                         
   1  -7  18         70.72         73.04         1.68 o                         
   2  -7  18          0.21          0.11         1.52 o                         
   3  -7  18          6.85          6.14         1.64 o                         
   4  -7  18         29.17         25.85         2.88 o                         
  -4  -6  18         12.42         12.33         2.86 o                         
  -3  -6  18         66.58         70.43         3.50 o                         
  -2  -6  18         90.35         93.68         4.74 o                         
  -1  -6  18         22.14         22.98         0.97 o                         
   0  -6  18         66.36         69.73         1.76 o                         
   1  -6  18        704.21        698.20         6.24 o                         
   2  -6  18         13.58          9.18         2.28 o                         
   3  -6  18         36.74         31.39         2.42 o                         
   4  -6  18         43.76         44.61         3.14 o                         
  -5  -5  18         53.03         65.42         6.95 o                         
  -4  -5  18         80.87         78.75         4.16 o                         
  -3  -5  18        572.03        566.61        10.06 o                         
  -2  -5  18         73.59         59.30         4.10 o                         
  -1  -5  18        244.55        236.88         2.49 o                         
   0  -5  18        440.16        441.87         3.81 o                         
   1  -5  18        175.61        167.19         3.07 o                         
   2  -5  18        185.51        182.05         3.72 o                         
   3  -5  18          0.96          0.45         1.44 o                         
   4  -5  18        262.96        284.08         5.12 o                         
  -5  -4  18         10.22          6.82         2.75 o                         
  -4  -4  18        115.22        123.22         4.57 o                         
  -3  -4  18        154.05        164.59         4.54 o                         
  -2  -4  18        238.52        115.85       125.04 o                         
  -1  -4  18         24.49         22.45         0.74 o                         
   0  -4  18        263.06        265.04         2.89 o                         
   1  -4  18        136.06        136.00         2.03 o                         
   2  -4  18          0.35          0.56         0.33 o                         
   3  -4  18          3.58          2.52         1.38 o                         
   4  -4  18         35.79         41.17         3.07 o                         
  -5  -3  18         28.87         25.56         3.40 o                         
  -4  -3  18        140.31        145.43         6.94 o                         
  -3  -3  18         19.55         23.14         3.90 o                         
  -2  -3  18        128.32        129.07         1.33 o                         
  -1  -3  18        243.82        250.28         3.03 o                         
   0  -3  18          9.22          9.08         1.60 o                         
   1  -3  18        797.91        772.83        10.17 o                         
   2  -3  18          4.35          3.03         0.65 o                         
   3  -3  18         51.86         52.89         2.70 o                         
   4  -3  18        613.04        631.99         9.25 o                         
   5  -3  18        157.44        182.87         4.49 o                         
  -5  -2  18          0.11          3.44         2.35 o                         
  -4  -2  18        180.08        172.10         5.16 o                         
  -3  -2  18         14.80         11.83         2.20 o                         
  -2  -2  18        355.16        362.92         3.73 o                         
  -1  -2  18         97.94         97.17         2.84 o                         
   0  -2  18        455.47        466.38        14.02 o                         
   1  -2  18         67.68         73.71         4.47 o                         
   2  -2  18         71.84         73.42         2.42 o                         
   3  -2  18        542.58        550.49         9.67 o                         
   4  -2  18          2.84          0.78         1.50 o                         
   5  -2  18        394.99        428.86         7.00 o                         
  -5  -1  18        352.59        375.65         8.55 o                         
  -4  -1  18        239.06        230.24         8.10 o                         
  -3  -1  18          1.73          3.57         0.58 o                         
  -2  -1  18        112.47        102.63         1.76 o                         
  -1  -1  18        339.86        357.68         4.68 o                         
   0  -1  18        103.45        117.77         2.31 o                         
   1  -1  18        200.16        194.14         8.08 o                         
   2  -1  18        160.75        162.18         4.21 o                         
   3  -1  18         20.85         18.95         1.74 o                         
   4  -1  18          1.11          0.76         1.91 o                         
  -5   0  18        192.07        199.63         6.04 o                         
  -4   0  18         88.37         81.59         3.73 o                         
  -3   0  18        271.36        242.25         6.35 o                         
  -2   0  18          7.97          7.89         0.96 o                         
  -1   0  18         53.92         49.14         2.25 o                         
   0   0  18       1248.28       1174.94        33.27 o                         
   1   0  18         34.00         25.30         7.69 o                         
   2   0  18        338.34        351.79         5.92 o                         
   3   0  18        271.30        269.55        15.83 o                         
   4   0  18         59.02         74.18         4.04 o                         
  -5   1  18          3.78          4.69         3.92 o                         
  -4   1  18         43.30         46.52         3.35 o                         
  -3   1  18        242.75        230.13        18.40 o                         
  -2   1  18          0.97          0.59         1.14 o                         
  -1   1  18         28.57         31.07         2.25 o                         
   0   1  18         35.89         29.43         1.65 o                         
   1   1  18        464.03        441.40        12.48 o                         
   2   1  18         86.97         82.79         3.82 o                         
   3   1  18         48.76         54.22         2.08 o                         
   4   1  18        244.64        246.47         6.36 o                         
  -5   2  18         68.15         72.08         6.25 o                         
  -4   2  18         77.99         75.98         1.84 o                         
  -3   2  18        320.74        301.52        22.84 o                         
  -2   2  18         33.98         38.29         4.48 o                         
  -1   2  18         73.52         79.36         3.59 o                         
   0   2  18        730.51        746.71        11.35 o                         
   1   2  18          1.98          2.07         1.06 o                         
   2   2  18         36.70         39.64         2.28 o                         
   3   2  18         66.55         76.04         2.12 o                         
   4   2  18        127.92        117.12        10.45 o                         
  -4   3  18         19.48         21.27         2.23 o                         
  -3   3  18        240.49        245.02        21.20 o                         
  -2   3  18        205.19        221.01        11.13 o                         
  -1   3  18         16.15         20.52         1.70 o                         
   0   3  18        160.69        171.51         4.25 o                         
   1   3  18        277.25        275.01         3.74 o                         
   2   3  18          8.17          4.78         1.62 o                         
   3   3  18          2.82          2.43         1.58 o                         
  -4   4  18          2.61          1.24         1.30 o                         
  -3   4  18         16.27         17.08         1.83 o                         
  -2   4  18         45.86         47.13         3.16 o                         
  -1   4  18        100.35        104.47         2.93 o                         
   0   4  18         58.71         73.58         2.94 o                         
   1   4  18          5.71          4.00         1.69 o                         
   2   4  18        240.76        250.77         3.99 o                         
  -3   5  18         13.27          0.79         2.53 o                         
  -2   5  18        123.82        131.51         3.53 o                         
  -1   5  18        120.57        121.75         6.52 o                         
   0   5  18          4.78          4.58         2.28 o                         
   1   5  18        198.17        212.12         5.30 o                         
   2   5  18         36.61         51.23         6.73 o                         
  -2   6  18          2.83          2.90         1.57 o                         
  -1   6  18         10.90          8.54         1.92 o                         
   0   6  18          0.01         -0.29         1.47 o                         
  -1  -9  19          1.12          0.00         1.78 o                         
   0  -9  19         24.49         25.72         1.16 o                         
   1  -9  19         62.32         65.71         2.13 o                         
  -2  -8  19          8.41          7.54         2.08 o                         
  -1  -8  19          4.89          6.86         2.75 o                         
   0  -8  19          1.02          2.06         1.20 o                         
   1  -8  19          0.26          0.96         1.20 o                         
   2  -8  19        334.38        335.23         5.60 o                         
  -3  -7  19         41.47         56.44         3.48 o                         
  -2  -7  19         20.90         22.71         2.41 o                         
  -1  -7  19        153.24        156.25         2.40 o                         
   0  -7  19          2.28          2.40         0.88 o                         
   1  -7  19        192.78        190.71         3.77 o                         
   2  -7  19         17.01         17.42         1.66 o                         
   3  -7  19         12.18         19.38         7.14 o                         
  -4  -6  19         50.48         53.02         3.83 o                         
  -3  -6  19         49.82         55.11         5.13 o                         
  -2  -6  19         26.20         25.32         2.37 o                         
  -1  -6  19        128.39        132.37         3.53 o                         
   0  -6  19         19.63         23.76         1.14 o                         
   1  -6  19          4.31          3.17         0.69 o                         
   2  -6  19         35.31         36.43         3.28 o                         
   3  -6  19         51.70         59.30         2.88 o                         
   4  -6  19          0.09         -0.22         1.71 o                         
  -4  -5  19        153.00        149.90         7.57 o                         
  -3  -5  19         58.34         52.07         3.26 o                         
  -2  -5  19          1.29          1.10         2.29 o                         
  -1  -5  19         30.23         33.92         1.55 o                         
   0  -5  19         40.05         38.85         1.17 o                         
   1  -5  19        426.02        417.08         4.07 o                         
   2  -5  19        194.89        194.49         4.69 o                         
   3  -5  19         59.82         60.65         3.86 o                         
   4  -5  19        102.94        107.19         3.45 o                         
  -5  -4  19          0.36         -0.21         2.04 o                         
  -4  -4  19         15.59         15.62         2.84 o                         
  -3  -4  19        268.62        286.42         6.20 o                         
  -2  -4  19         41.66         35.47         1.17 o                         
  -1  -4  19        164.11        163.59         3.17 o                         
   0  -4  19          9.73          9.46         1.43 o                         
   1  -4  19         50.27         52.61         1.52 o                         
   2  -4  19        146.71        149.87         3.60 o                         
   3  -4  19         14.83         11.72         1.75 o                         
   4  -4  19         95.43        100.74         4.06 o                         
  -5  -3  19         27.75         36.94         5.94 o                         
  -4  -3  19        112.56        124.21         6.72 o                         
  -3  -3  19        150.43        133.67         6.07 o                         
  -2  -3  19          0.92          1.92         0.48 o                         
  -1  -3  19         19.53         19.58         1.08 o                         
   0  -3  19        104.79         89.87        27.08 o                         
   1  -3  19         71.71         61.35        16.41 o                         
   2  -3  19        233.70        221.92         2.06 o                         
   3  -3  19         82.84         87.01         3.32 o                         
   4  -3  19          4.86          5.33         1.90 o                         
  -5  -2  19         47.14         47.77         3.86 o                         
  -4  -2  19        260.49        259.68         6.56 o                         
  -3  -2  19        673.56        650.76        10.96 o                         
  -2  -2  19         22.03         18.57         1.21 o                         
  -1  -2  19         15.62         16.25         1.85 o                         
   0  -2  19        770.68        771.67        14.66 o                         
   1  -2  19       1008.48        983.04        24.35 o                         
   2  -2  19          9.87          9.24         1.27 o                         
   3  -2  19          4.69          6.14         1.37 o                         
   4  -2  19         30.04         31.42         3.95 o                         
  -5  -1  19        278.87        275.27         7.39 o                         
  -4  -1  19         81.18         82.67         6.10 o                         
  -3  -1  19        106.96        101.53         3.76 o                         
  -2  -1  19        337.29        335.78         3.28 o                         
  -1  -1  19        152.90        152.69         2.32 o                         
   0  -1  19        566.75        558.50         6.76 o                         
   1  -1  19         21.55         24.89         3.22 o                         
   2  -1  19        117.13        113.60         2.49 o                         
   3  -1  19          0.20          0.98         1.72 o                         
   4  -1  19         25.78         29.06         3.16 o                         
  -5   0  19         19.80         19.44         3.24 o                         
  -4   0  19         45.24         45.11         3.34 o                         
  -3   0  19        307.09        276.52        18.42 o                         
  -2   0  19          0.20          0.55         0.72 o                         
  -1   0  19        115.44        116.15         2.97 o                         
   0   0  19         70.22         62.93         1.95 o                         
   1   0  19        355.16        358.03         9.99 o                         
   2   0  19          0.03          1.00         0.90 o                         
   3   0  19        265.75        267.19        30.44 o                         
   4   0  19          0.11          0.66         1.87 o                         
  -5   1  19        296.29        297.61         7.29 o                         
  -4   1  19          9.39          7.05         2.54 o                         
  -3   1  19         42.13         42.99         2.65 o                         
  -2   1  19        960.27        969.17        31.38 o                         
  -1   1  19         22.29         22.30         1.41 o                         
   0   1  19          4.01          3.83         1.47 o                         
   1   1  19         96.14         92.19         6.20 o                         
   2   1  19        495.29        507.59         6.93 o                         
   3   1  19         13.26         10.93         1.79 o                         
   4   1  19         29.78         31.59         4.50 o                         
  -5   2  19          0.15         -0.32         2.00 o                         
  -3   2  19          2.70          4.84         0.94 o                         
  -2   2  19         35.35         36.23         3.12 o                         
  -1   2  19        316.55        320.87        14.83 o                         
   0   2  19          1.83         -0.08         1.07 o                         
   1   2  19        196.15        210.70         3.80 o                         
   2   2  19          6.77          6.18         1.43 o                         
   3   2  19        409.09        423.66         7.78 o                         
  -4   3  19          4.45          1.97         1.85 o                         
  -3   3  19         17.65         20.40         1.70 o                         
  -2   3  19         16.35          5.02         6.42 o                         
  -1   3  19         31.70         31.74         2.28 o                         
   0   3  19        173.77        182.93         3.37 o                         
   1   3  19          0.05         -0.38         1.06 o                         
   2   3  19        450.54        489.25         6.83 o                         
   3   3  19        143.74        164.02         5.10 o                         
  -4   4  19        154.65        136.93        11.26 o                         
  -3   4  19          1.38         -0.32         0.97 o                         
  -2   4  19          1.27         -0.78         1.41 o                         
  -1   4  19        189.37        190.78         6.94 o                         
   0   4  19         15.55         30.34         4.37 o                         
   1   4  19        251.12        274.31         4.73 o                         
   2   4  19        236.08        271.02         5.08 o                         
  -3   5  19        367.70        352.05        31.28 o                         
  -2   5  19          0.44          1.09         1.20 o                         
  -1   5  19          0.79         -0.08         1.17 o                         
   0   5  19        255.24        271.84        11.59 o                         
   1   5  19        116.52        116.62         4.39 o                         
  -2  -8  20          6.49          4.25         1.95 o                         
  -1  -8  20          0.99         -1.22         2.27 o                         
   0  -8  20          5.72          6.99         1.75 o                         
   1  -8  20         25.72         33.66         3.87 o                         
   2  -8  20         13.39          9.88         1.67 o                         
  -3  -7  20        169.48        165.18         5.18 o                         
  -2  -7  20        159.60        167.24         4.63 o                         
  -1  -7  20         50.93         49.82         3.71 o                         
   0  -7  20         14.64         16.31         1.40 o                         
   1  -7  20          9.63          6.30         1.22 o                         
   2  -7  20          5.64          4.77         1.39 o                         
   3  -7  20          6.67          5.09         2.83 o                         
  -3  -6  20          9.61         11.17         3.98 o                         
  -2  -6  20        473.39        507.72         8.99 o                         
  -1  -6  20          6.21          5.45         0.92 o                         
   0  -6  20         11.34         11.87         0.90 o                         
   1  -6  20        235.18        237.26         3.96 o                         
   2  -6  20         98.43         98.56         2.62 o                         
   3  -6  20         15.50         10.80         1.86 o                         
  -4  -5  20         72.76         82.15         6.47 o                         
  -3  -5  20        156.43        162.69         4.93 o                         
  -2  -5  20         43.23         39.36         2.52 o                         
  -1  -5  20          9.07          9.39         0.80 o                         
   0  -5  20        170.12        168.98         2.39 o                         
   1  -5  20        483.48        483.18         4.77 o                         
   2  -5  20        448.90        444.56         6.43 o                         
   3  -5  20        207.77        212.45         5.36 o                         
   4  -5  20          3.29          4.52         2.69 o                         
  -4  -4  20          7.81          9.79         2.75 o                         
  -3  -4  20         52.30         53.33         3.20 o                         
  -2  -4  20        461.15        415.70         9.10 o                         
  -1  -4  20         57.71         61.02         1.44 o                         
   0  -4  20        279.66        283.90         3.19 o                         
   1  -4  20         15.15         15.02         0.89 o                         
   2  -4  20        212.54        200.97         4.94 o                         
   3  -4  20          5.25          5.48         1.66 o                         
   4  -4  20          0.05          0.23         2.28 o                         
  -5  -3  20        178.38        184.80         8.91 o                         
  -4  -3  20         19.15         22.62         4.73 o                         
  -3  -3  20         42.94         38.38         4.58 o                         
  -2  -3  20          1.48          0.96         0.62 o                         
  -1  -3  20       1035.80       1051.83         8.78 o                         
   0  -3  20        377.76        371.30         4.83 o                         
   1  -3  20          4.49          3.45         1.08 o                         
   2  -3  20         30.70         29.34         1.10 o                         
   3  -3  20         51.04         51.68         3.85 o                         
   4  -3  20          2.29          4.56         2.24 o                         
  -5  -2  20         25.38         28.16         3.52 o                         
  -4  -2  20         78.01         80.72         4.13 o                         
  -3  -2  20          5.70          4.33         2.03 o                         
  -2  -2  20         11.00         11.94         0.54 o                         
  -1  -2  20         55.41         57.36         1.37 o                         
   0  -2  20         89.86        103.54         2.05 o                         
   1  -2  20        147.28        138.13         7.53 o                         
   2  -2  20         94.01         93.35         2.60 o                         
   3  -2  20          3.63          5.62         1.42 o                         
   4  -2  20         48.72         59.43         2.97 o                         
  -5  -1  20         18.91         20.22         3.53 o                         
  -4  -1  20          0.71          2.49         3.65 o                         
  -3  -1  20          0.77         -1.08         1.74 o                         
  -2  -1  20          8.36         10.88         1.73 o                         
  -1  -1  20        257.08        266.71         3.73 o                         
   0  -1  20          0.79          3.51         1.31 o                         
   1  -1  20         29.05         24.91         5.04 o                         
   2  -1  20          4.37          4.21         1.35 o                         
   3  -1  20        326.20        336.36         6.35 o                         
   4  -1  20          5.71          7.04         1.93 o                         
  -5   0  20         23.68         34.37         3.77 o                         
  -4   0  20        101.88        100.75         4.34 o                         
  -3   0  20        250.08        196.28        38.93 o                         
  -2   0  20        310.31        314.17         4.90 o                         
  -1   0  20          2.34          1.75         1.07 o                         
   0   0  20         81.16         92.87         3.33 o                         
   1   0  20         58.92         62.59         1.93 o                         
   2   0  20          9.88         11.86         1.69 o                         
   3   0  20          1.66          1.54         1.41 o                         
   4   0  20         90.66         88.03         6.37 o                         
  -4   1  20         16.78         17.48         3.03 o                         
  -3   1  20          2.10          0.08         1.21 o                         
  -2   1  20         34.18         27.92         3.80 o                         
  -1   1  20          0.53         -0.36         1.08 o                         
   0   1  20          5.48          3.15         3.64 o                         
   1   1  20        376.00        397.80         6.57 o                         
   2   1  20         19.28         18.03         1.61 o                         
   3   1  20        206.75        218.51         8.69 o                         
  -3   2  20        199.40        188.83        13.80 o                         
  -2   2  20          0.90          0.10         1.45 o                         
  -1   2  20          0.55          0.29         0.99 o                         
   0   2  20         43.09         43.73         2.70 o                         
   1   2  20          0.24          1.84         1.17 o                         
   2   2  20          3.48          3.19         1.27 o                         
   3   2  20         17.68         22.49         2.14 o                         
  -4   3  20          9.27          8.76         1.45 o                         
  -3   3  20          7.60          3.81         5.26 o                         
  -2   3  20        213.70        222.59        16.22 o                         
  -1   3  20          0.30          0.67         1.16 o                         
   0   3  20          8.60          5.59         4.18 o                         
   1   3  20         52.57         53.33         2.16 o                         
   2   3  20        101.51        116.80         3.68 o                         
  -3   4  20        126.85        138.49        12.02 o                         
  -2   4  20          1.23         -1.40         1.84 o                         
  -1   4  20        274.63        293.68        14.02 o                         
   0   4  20          1.65          1.67         1.77 o                         
   1   4  20          5.17          1.97         1.75 o                         
  -1   5  20        304.54        351.27         9.04 o                         
  -1  -8  21        413.64        417.16         7.59 o                         
   0  -8  21         86.65         84.04         1.98 o                         
   1  -8  21          6.08          6.08         1.56 o                         
  -2  -7  21         62.21         63.72         3.23 o                         
  -1  -7  21         10.79          9.64         1.75 o                         
   0  -7  21        164.17        162.78         2.60 o                         
   1  -7  21          3.51          2.81         1.13 o                         
   2  -7  21          0.73          0.61         1.16 o                         
  -3  -6  21         61.06         67.57         3.74 o                         
  -2  -6  21         23.09         26.42         2.56 o                         
  -1  -6  21        529.35        537.13         8.81 o                         
   0  -6  21        157.88        158.19         2.79 o                         
   1  -6  21        146.82        153.60         2.87 o                         
   2  -6  21         30.74         32.17         1.94 o                         
   3  -6  21         40.55         49.31         2.56 o                         
  -4  -5  21         75.49         61.12         4.09 o                         
  -3  -5  21         63.18         63.94         5.42 o                         
  -2  -5  21        126.96        124.53         3.90 o                         
  -1  -5  21          8.53          6.62         0.79 o                         
   0  -5  21        416.70        421.27         4.30 o                         
   1  -5  21        113.88        111.45         2.24 o                         
   2  -5  21          9.12          8.60         1.92 o                         
   3  -5  21         67.40         73.24         3.38 o                         
  -4  -4  21          0.95          0.87         2.13 o                         
  -3  -4  21        329.11        334.37         7.15 o                         
  -2  -4  21          2.38          1.92         1.56 o                         
  -1  -4  21         69.61         65.47         1.54 o                         
   0  -4  21         19.53         19.50         0.95 o                         
   1  -4  21          8.89          6.49         0.83 o                         
   2  -4  21        516.49        496.57         7.16 o                         
   3  -4  21         53.75         53.66         5.57 o                         
  -4  -3  21         10.76         10.18         2.69 o                         
  -3  -3  21         26.66         24.83         4.42 o                         
  -2  -3  21         36.76         35.89         3.92 o                         
  -1  -3  21        188.70        187.59         2.34 o                         
   0  -3  21         65.96         65.76         1.68 o                         
   1  -3  21         41.91         40.99         1.39 o                         
   2  -3  21        224.16        223.93         4.45 o                         
   3  -3  21         21.17         21.43         2.64 o                         
  -4  -2  21        258.82        269.64         6.98 o                         
  -3  -2  21         46.87         50.54         3.27 o                         
  -2  -2  21         14.11         14.40         0.64 o                         
  -1  -2  21         33.82         37.25         2.23 o                         
   0  -2  21          0.02          0.50         0.72 o                         
   1  -2  21        373.65        384.29         5.76 o                         
   2  -2  21        341.69        364.26         5.34 o                         
   3  -2  21         41.76         56.21         3.74 o                         
  -4  -1  21         78.56         92.23         6.67 o                         
  -3  -1  21         26.01         26.48         4.38 o                         
  -2  -1  21          7.80         11.45         0.81 o                         
  -1  -1  21          1.78         -0.34         0.89 o                         
   0  -1  21        175.26        177.80         3.43 o                         
   1  -1  21         31.31         28.17         1.83 o                         
   2  -1  21        332.58        348.15         3.96 o                         
   3  -1  21        139.84        149.21         3.98 o                         
  -4   0  21        343.25        325.82        10.28 o                         
  -3   0  21         13.31          8.43         2.46 o                         
  -2   0  21          0.85          2.31         0.98 o                         
  -1   0  21         47.39         47.70         1.99 o                         
   0   0  21         22.54         23.38         1.64 o                         
   1   0  21         11.34          9.77         1.42 o                         
   2   0  21        108.85        132.76         3.51 o                         
   3   0  21         77.01         72.53         3.85 o                         
  -4   1  21          3.68          3.65         2.50 o                         
  -3   1  21          2.67          1.93         1.18 o                         
  -2   1  21          8.31          5.76         1.27 o                         
  -1   1  21        474.49        501.72        20.89 o                         
   0   1  21         46.75         42.61         2.47 o                         
   1   1  21          2.09          3.68         1.73 o                         
   2   1  21        113.82        121.17         3.22 o                         
   3   1  21          0.60          2.43         1.86 o                         
  -3   2  21          1.49          0.67         0.78 o                         
  -2   2  21         17.94         16.25         1.44 o                         
  -1   2  21         15.99          9.77         9.54 o                         
   0   2  21         49.97         52.80         3.90 o                         
   1   2  21          1.03          2.09         1.64 o                         
   2   2  21        100.96        115.82         2.93 o                         
  -3   3  21        304.86        317.91        23.12 o                         
  -2   3  21         49.11         60.04         5.66 o                         
  -1   3  21         89.45         61.97        45.53 o                         
   0   3  21          0.12          0.26         1.23 o                         
   1   3  21          2.19          1.66         2.10 o                         
  -2   4  21        246.86        249.05        10.30 o                         
  -1   4  21          5.22          2.37         1.69 o                         
   0   4  21        187.76        202.94         3.67 o                         
  -2  -7  22        149.57        152.55         4.53 o                         
  -1  -7  22         17.78         18.17         2.00 o                         
   0  -7  22        347.97        345.14         3.55 o                         
   1  -7  22         75.54         80.62         3.53 o                         
  -3  -6  22          1.90          4.12         2.26 o                         
  -2  -6  22        263.46        283.47         6.22 o                         
  -1  -6  22         66.86         68.37         2.87 o                         
   0  -6  22         18.39         19.48         1.29 o                         
   1  -6  22          1.80          2.15         1.39 o                         
   2  -6  22         14.15          9.29         1.85 o                         
  -3  -5  22          6.87          7.33         3.78 o                         
  -2  -5  22          2.77          2.64         1.77 o                         
  -1  -5  22         12.93         13.36         1.27 o                         
   0  -5  22          2.34          4.01         1.38 o                         
   1  -5  22        109.73        114.03         3.00 o                         
   2  -5  22         30.13         31.46         3.10 o                         
   3  -5  22        166.61        169.75        10.32 o                         
  -3  -4  22         35.35         41.69         3.17 o                         
  -2  -4  22         96.04        100.37         3.56 o                         
  -1  -4  22         50.53         51.96         1.30 o                         
   0  -4  22        102.04        104.25         2.33 o                         
   1  -4  22         30.58         30.43         1.44 o                         
   2  -4  22        147.40        147.42         6.10 o                         
   3  -4  22         31.61         31.36         5.02 o                         
  -4  -3  22        308.04        300.25         7.33 o                         
  -3  -3  22         76.52         92.33         5.97 o                         
  -2  -3  22         46.57         42.58         4.30 o                         
  -1  -3  22        512.46        535.56         5.17 o                         
   0  -3  22         20.86         20.98         1.16 o                         
   1  -3  22          0.85          1.06         0.83 o                         
   2  -3  22         48.39         46.28         2.29 o                         
   3  -3  22        112.95        122.00         4.16 o                         
  -4  -2  22         43.75         39.17         3.72 o                         
  -3  -2  22         28.08         29.15         3.05 o                         
  -2  -2  22         76.47         68.88         3.09 o                         
  -1  -2  22        194.02        203.62         2.43 o                         
   0  -2  22        217.62        222.82         3.18 o                         
   1  -2  22         34.60         35.51         1.81 o                         
   2  -2  22          0.64          0.89         1.68 o                         
   3  -2  22          5.25          3.62         1.43 o                         
  -4  -1  22        115.13        109.56         4.90 o                         
  -3  -1  22        113.00         96.25         6.10 o                         
  -2  -1  22         13.60          9.14         1.35 o                         
  -1  -1  22         79.01         83.28         2.44 o                         
   0  -1  22         16.28         21.15         1.56 o                         
   1  -1  22         41.17         32.87        11.74 o                         
   2  -1  22         22.15         29.56         1.55 o                         
   3  -1  22          0.05          0.61         1.76 o                         
  -4   0  22        156.71        169.79         8.02 o                         
  -3   0  22        316.84        309.94         7.31 o                         
  -2   0  22        120.21        113.47         2.46 o                         
  -1   0  22         15.94         15.97         3.00 o                         
   0   0  22        192.61        194.28         4.00 o                         
   1   0  22         48.74         51.50         2.08 o                         
   2   0  22         54.63         47.75         1.83 o                         
  -2   1  22        563.76        585.14        21.88 o                         
  -1   1  22         32.23         41.71         2.94 o                         
   0   1  22         41.71         51.18         2.67 o                         
   1   1  22         92.58        101.83         2.72 o                         
   2   1  22          3.65          6.77         1.65 o                         
  -3   2  22         18.82         11.49         7.65 o                         
  -2   2  22        227.26        246.75         4.33 o                         
  -1   2  22        169.54        170.25         3.91 o                         
   0   2  22         18.97         14.66         9.00 o                         
   1   2  22        172.99        196.90         4.16 o                         
  -2   3  22        459.81        477.21        32.49 o                         
  -1   3  22        106.74        107.72         4.05 o                         
   0   3  22        449.36        477.58         7.95 o                         
   0  -7  23        174.22        174.09         2.89 o                         
  -2  -6  23         12.48          8.89         2.18 o                         
  -1  -6  23         38.85         38.55         2.41 o                         
   0  -6  23         64.46         59.91         1.53 o                         
   1  -6  23        105.10        108.68         3.00 o                         
  -2  -5  23        184.79        201.46         5.10 o                         
  -1  -5  23         35.06         35.46         2.29 o                         
   0  -5  23         55.19         60.91         1.72 o                         
   1  -5  23         27.66         30.17         1.73 o                         
   2  -5  23          8.74          8.46         1.99 o                         
  -3  -4  23          0.08          0.40         1.77 o                         
  -2  -4  23         76.23         64.43         4.78 o                         
  -1  -4  23        103.10        107.93         1.90 o                         
   0  -4  23          5.10          4.35         1.80 o                         
   1  -4  23        179.61        180.90         3.25 o                         
   2  -4  23          0.39         -0.21         1.36 o                         
  -3  -3  23         15.99         11.10         4.23 o                         
  -2  -3  23          4.78          4.20         3.05 o                         
  -1  -3  23         66.40         68.52         3.46 o                         
   0  -3  23         41.09         39.32         1.81 o                         
   1  -3  23         21.22         23.36         1.63 o                         
   2  -3  23         89.48         88.60         3.21 o                         
  -3  -2  23        233.70        238.65         6.33 o                         
  -2  -2  23         81.05         70.91         3.25 o                         
  -1  -2  23         20.50         25.61         1.51 o                         
   0  -2  23         18.74         19.91         1.83 o                         
   1  -2  23         54.74         54.49         1.84 o                         
   2  -2  23          0.98          1.57         1.25 o                         
  -3  -1  23         97.09         92.59         6.25 o                         
  -2  -1  23         97.00        111.77         2.59 o                         
  -1  -1  23        222.07        239.85         4.50 o                         
   0  -1  23        193.87        208.34         9.61 o                         
   1  -1  23          5.07          6.27         2.06 o                         
   2  -1  23        168.08        187.79         4.86 o                         
  -3   0  23          5.22          5.26         3.99 o                         
  -2   0  23          0.87          1.26         1.35 o                         
  -1   0  23         83.56         80.01         4.78 o                         
   0   0  23        275.55        290.61         5.08 o                         
   1   0  23         61.08         62.94         2.22 o                         
   2   0  23          3.47          4.85         1.47 o                         
  -2   1  23         16.57          6.94         8.28 o                         
  -1   1  23        141.06        154.63         5.17 o                         
   0   1  23         70.86         73.72         3.15 o                         
   1   1  23        338.08        382.75        10.88 o                         
  -2   2  23         24.95         23.18        14.89 o                         
  -1   2  23         13.64         14.54        11.95 o                         
   0   2  23         24.07         20.01         5.82 o                         
   0  -6  24          0.98          2.70         1.49 o                         
  -2  -5  24         90.37         86.25         3.74 o                         
  -1  -5  24         41.57         46.01         2.59 o                         
   0  -5  24          0.69          2.39         0.87 o                         
   1  -5  24         42.31         41.72         2.23 o                         
  -2  -4  24          0.61         -0.17         2.33 o                         
  -1  -4  24          1.32          2.16         1.49 o                         
   0  -4  24        182.87        194.32         2.90 o                         
   1  -4  24          8.45          8.65         1.44 o                         
  -2  -3  24         63.62         68.47         3.35 o                         
  -1  -3  24          1.64          3.32         0.87 o                         
   0  -3  24        102.20        102.67         2.23 o                         
   1  -3  24        368.93        394.16         4.16 o                         
   2  -3  24         14.65         16.01         2.35 o                         
  -3  -2  24        252.73        258.06         6.87 o                         
  -2  -2  24         31.69         27.36         2.66 o                         
  -1  -2  24         51.94         53.73         1.29 o                         
   0  -2  24         13.95         15.33         1.41 o                         
   1  -2  24         23.03         21.69         2.00 o                         
   2  -2  24          9.65          8.69         1.67 o                         
  -3  -1  24         23.37         25.10         3.07 o                         
  -2  -1  24         61.60         47.90         3.12 o                         
  -1  -1  24        181.75        188.57         3.28 o                         
   0  -1  24          7.61          2.07         2.53 o                         
   1  -1  24        166.78        170.80         3.52 o                         
  -2   0  24         16.14         17.23         1.27 o                         
  -1   0  24         11.27         11.44         1.41 o                         
   0   0  24         36.81         35.38         2.82 o                         
   1   0  24         91.89         94.09         2.50 o                         
  -2   1  24         41.36         42.81         2.96 o                         
  -1   1  24        194.68        218.45         9.15 o                         
   0   1  24         32.78         34.42         1.98 o                         
  -1  -4  25        200.38        198.08         4.72 o                         
   0  -4  25         30.58         31.90         1.39 o                         
  -1  -3  25          1.03          0.84         2.42 o                         
   0  -3  25        106.70        112.64         3.50 o                         
  -2  -2  25         22.47         14.56         3.88 o                         
  -1  -2  25         99.32         94.59         2.32 o                         
   0  -2  25         11.78         11.85         2.11 o                         
  -1  -1  25        163.43        166.50         3.15 o                         
   0  -1  25        271.91        308.19         5.81 o                         
                                                                                
